# Supplementary material for: Fundamental equations linking methylation dynamics to maximum lifespan in mammals
Source: Nat Commun. 2024 Sep 16;15:8093. doi: 10.1038/s41467-024-51855-z (PMC11405513; doi:10.1038/s41467-024-51855-z)
Supplement: Supplementary file 4 — Supplementary Data 1-5 [file 41467_2024_51855_MOESM4_ESM.xlsx]

## Sheet: Supplementary Data 1
Supplementary Data 1. Characteristics of 93 Dog Breeds: This table includes various characteristics of 93 dog breeds, including breed index, sample size, average lifespan, standard deviation of age (SD_Age), and mean methylation levels (SD_Methyl).
	DogBreed	Sample size	LifespanMedianHorvath	LifespanUpperHorvath	Weight.kg.avg	AROCM	Cor(Age, Methyl)	SD_Age	SD_Methyl	R2	SD_Rage	Breed.Index
1	Bouvier des Flandres	2	11.3	18.3	40.8163	0.261891	1	3.81838	0.030906	1	0.156883	18
2	English Setter	2	11.6	20	27.7778	0.122975	1	8.13173	0.0283974	1	0.305704	37
3	Lhasa Apso	2	13.9	17.6	5.66893	0.228099	1	4.38406	0.0282464	1	0.187289	56
4	Saint Bernard Dog	2	7.8	12.8	65.7596	0.589256	1	1.69706	0.00208622	1	0.0996861	76
5	Standard Schnauzer	2	12	20.1	18.1406	0.277297	1	3.60624	0.00820548	1	0.134899	88
6	Akita	3	9.9	13.7	45.3515	0.232217	0.998893	4.30155	0.0345699	0.997787	0.236077	3
7	Alaskan Malamute	3	10.7	13.5	36.2812	0.145347	0.999838	6.87895	0.0282987	0.999675	0.383122	4
8	Boston Terrier	3	10.9	15.8	8.39002	0.183534	0.983066	5.3563	0.0163134	0.966418	0.254892	17
9	Chesapeake Bay Retriever	3	10.4	15.3	30.6122	0.327884	0.909448	2.77369	0.0137619	0.827096	0.136306	25
10	Dandie Dinmont Terrier	3	12.2	17.8	9.52381	0.26525	0.871834	3.28684	0.0176469	0.760094	0.138838	33
11	French Bulldog	3	9	14.7	12.6984	0.333005	0.87287	2.62119	0.0172677	0.761901	0.134069	40
12	Great Pyrenees	3	9.6	16	41.9501	0.103591	0.625678	6.03987	0.0180825	0.391473	0.283828	46
13	Manchester Terrier	3	12.8	17.5	7.70975	0.182032	0.966143	5.30754	0.0217465	0.933433	0.228036	57
14	Miniature Dachshund	3	13.5	19.5	4.98866	0.220072	0.999089	4.53982	0.0223526	0.998179	0.175046	59
15	Scottish Deerhound	3	8.7	16.8	41.3832	0.301924	0.982219	3.2532	0.0170625	0.964754	0.145596	79
16	Weimaraner	3	11.4	17.1	32.8798	0.763387	0.972632	1.2741	0.00860756	0.946012	0.0560217	90
17	Beagle	4	11.3	17.8	11.3379	0.12802	0.97033	7.57952	0.0299401	0.94154	0.320162	11
18	Dalmatian	4	11.9	16.7	26.0771	0.14336	0.989286	6.90072	0.0342103	0.978687	0.31069	32
19	Doberman Pinscher	4	9.6	15.8	36.8481	0.17753	0.992371	5.58987	0.022522	0.984801	0.266007	34
20	English Bulldog	4	7	14.6	20.4082	0.241611	0.940396	3.89219	0.0172525	0.884345	0.200443	35
21	Keeshond	4	12.2	16.1	18.1406	0.248846	0.993801	3.99364	0.0260263	0.987641	0.186505	53
22	Miniature Schnauzer	4	11.4	17.3	7.02948	0.222936	0.960675	4.3092	0.0134481	0.922897	0.187283	62
23	Otterhound	4	10.2	15	44.2177	1.3098	0.988876	0.754983	0.00596411	0.977875	0.0378438	67
24	Airedale Terrier	5	10.8	16.2	27.2109	0.233754	0.947929	4.05524	0.0247095	0.898569	0.188213	2
25	American Staffordshire Terrier	5	10	16	24.9433	0.246543	0.880059	3.56959	0.0175803	0.774503	0.167744	6
26	Boxer	5	9.5	15.2	29.4785	0.213893	0.777906	3.63689	0.0122855	0.605138	0.179902	19
27	Briard	5	11.2	16.8	35.1474	0.191282	0.95271	4.98066	0.0337101	0.907656	0.222908	20
28	Cairn Terrier	5	13.6	20	4.08163	0.152226	0.873236	5.73646	0.0276747	0.762541	0.215656	23
29	Cardigan Welsh Corgi	5	12.2	16.5	14.2857	0.215556	0.899659	4.17367	0.0226874	0.809386	0.190188	24
30	Collie	5	11.9	17.1	28.3447	0.277717	0.974506	3.50899	0.0142088	0.949663	0.154289	30
31	English Cocker Spaniel	5	10.9	17.3	11.3379	0.13901	0.919961	6.61793	0.0214767	0.846329	0.287624	36
32	English Springer Spaniel	5	12.7	19.5	20.4082	0.159028	0.996776	6.26793	0.0209251	0.993562	0.241679	38
33	German Shepherd Dog	5	10	18.2	31.1791	0.249132	0.963693	3.8682	0.0144138	0.928704	0.159804	41
34	Golden Retriever	5	11.9	18.7	29.4785	0.151319	0.841119	5.5586	0.0220419	0.707482	0.223497	44
35	Irish Water Spaniel	5	9.9	16.6	25.6236	0.168113	0.986224	5.86643	0.0230152	0.972638	0.265714	49
36	Jack Russell Terrier	5	13.2	20.6	6.80272	0.214588	0.932111	4.34373	0.0218185	0.868831	0.158542	52
37	Labrador Retriever	5	11.8	18.3	30.6122	0.140232	0.795971	5.67609	0.0237542	0.633569	0.23321	54
38	Pekingese	5	11.4	18.2	6.34921	0.154593	0.611143	3.95323	0.00969064	0.373496	0.163316	68
39	Pembroke Welsh Corgi	5	12.2	17.6	13.1519	0.158872	0.924509	5.81919	0.0156817	0.854716	0.248598	69
40	Pointer	5	11.8	16.3	27.2109	0.147015	0.809478	5.50609	0.0269216	0.655255	0.253983	70
41	Rhodesian Ridgeback	5	11	16.2	35.1474	0.304052	0.927553	3.05064	0.0133734	0.860354	0.141587	74
42	Staffordshire Bull Terrier	5	11.4	20	14.059	0.274766	0.99384	3.61704	0.0138855	0.987717	0.135979	86
43	Chihuahua	6	9.8	19.9	2.72109	0.262702	0.47415	1.8049	0.0108219	0.224819	0.0681944	26
44	Chinook	6	13.4	18	29.4785	0.151578	0.975709	6.437	0.0204999	0.952009	0.268881	27
45	Bichon Frise	7	12.8	17.5	6.80272	0.181697	0.891358	4.90573	0.0229243	0.794519	0.210773	15
46	Great Dane	7	6.3	12.6	64.059	0.22814	0.726322	3.18366	0.0122018	0.527544	0.189979	45
47	Yorkshire Terrier	7	12.8	19	3.1746	0.184673	0.924279	5.00495	0.0352283	0.854292	0.198059	93
48	Cocker Spaniel	8	10.3	17.3	11.3379	0.182619	0.859222	4.70499	0.0197586	0.738262	0.204485	29
49	Leonberger	8	7.9	12.7	57.8231	0.289108	0.573849	1.9849	0.012191	0.329303	0.117512	55
50	Pug	8	11	17	7.25624	0.190754	0.897731	4.70623	0.0200235	0.805921	0.208148	73
51	Sloughi	8	9.4	15	19.2744	0.317938	0.814662	2.56233	0.0196676	0.663674	0.128438	83
52	American Hairless Terrier	9	10	16	6.34921	0.231897	0.972572	4.19398	0.0196247	0.945897	0.197085	5
53	Australian Shepherd Dog	9	9	15	23.8095	0.186343	0.877691	4.7101	0.0298158	0.770342	0.236095	8
54	Basenji	9	13.5	17.5	10.4308	0.213	0.957972	4.49753	0.0240939	0.917711	0.193234	9
55	German Shorthaired Pointer	9	10.5	17	26.0771	0.200257	0.940359	4.69577	0.0186817	0.884275	0.207686	42
56	Old English Sheepdog	9	10.8	16	36.2812	0.251217	0.903606	3.59691	0.0134672	0.816503	0.169028	66
57	Spinone Italiano	9	9	16	34.0136	0.209038	0.686093	3.28215	0.0170147	0.470723	0.154236	85
58	Afghan Hound	10	11.9	16.6	24.9433	0.256035	0.922028	3.60117	0.0263256	0.850136	0.163111	1
59	Anatolian Shepherd Dog	10	10.8	13.4	52.1542	0.256527	0.795003	3.0991	0.0150887	0.63203	0.173892	7
60	Basset Hound	10	11	16.7	23.8095	0.261545	0.847506	3.24039	0.0176497	0.718266	0.145891	10
61	Belgian Sheepdog	10	12.5	18.2	26.644	0.200136	0.858696	4.29056	0.0183588	0.737358	0.177252	12
62	Belgian Tervuren	10	12.4	18	26.644	0.166038	0.828129	4.9876	0.0292125	0.685798	0.208337	13
63	Border Collie	10	12.6	17.9	19.2744	0.175274	0.726293	4.14375	0.0215647	0.527502	0.174056	16
64	Bull Terrier	10	10.6	17.4	27.2109	0.20422	0.778018	3.80971	0.0214135	0.605311	0.164623	21
65	Bullmastiff	10	7.5	13.5	52.1542	0.339881	0.926767	2.72674	0.0217999	0.858898	0.151865	22
66	Chow Chow	10	8.7	14.2	26.0771	0.227969	0.885546	3.8845	0.0195345	0.784192	0.205681	28
67	Dachshund	10	11.8	19	10.8844	0.198835	0.840878	4.22901	0.0202212	0.707075	0.167353	31
68	Flat-Coated Retriever	10	9.8	17.2	29.4785	0.238468	0.88314	3.70339	0.0260297	0.779936	0.16189	39
69	Giant Schnauzer	10	10	16.9	31.1791	0.190301	0.833943	4.38224	0.0218297	0.695461	0.194965	43
70	Greyhound	10	10.1	15.7	29.4785	0.321979	0.835141	2.59377	0.0191012	0.69746	0.124217	47
71	Ibizan Hound	10	9	14	21.542	0.235001	0.880217	3.74559	0.017259	0.774781	0.20116	48
72	Italian Greyhound	10	13.5	18	4.7619	0.221657	0.886997	4.00167	0.0201579	0.786763	0.167154	51
73	Mastiff	10	11.7	10.3	77.0975	0.247428	0.92764	3.74913	0.0198387	0.860516	0.273679	58
74	Miniature Pinscher	10	13	17.9	4.08163	0.232354	0.941499	4.05201	0.0241027	0.886421	0.170202	60
75	Newfoundland Dog	10	9	15	56.6893	0.26036	0.860475	3.30495	0.0352537	0.740417	0.165661	63
76	Norwich Terrier	10	13.4	16.8	5.44218	0.180137	0.898031	4.98527	0.0237717	0.80646	0.223114	64
77	Nova Scotia Duck Tolling Retriever	10	8	15.2	19.2744	0.24524	0.865062	3.52742	0.023364	0.748332	0.174486	65
78	Pomeranian	10	9.7	17.3	2.26757	0.220832	0.858365	3.88696	0.0204542	0.736791	0.168932	71
79	Rottweiler	10	8.7	16.2	46.4853	0.208014	0.94194	4.52824	0.0248855	0.887252	0.210166	75
80	Saluki	10	12	16.3	23.8095	0.121817	0.472249	3.87671	0.0164704	0.22302	0.178823	77
81	Samoyed	10	12.5	17	22.1088	0.196373	0.963328	4.90561	0.0266966	0.928001	0.216966	78
82	Scottish Terrier	10	11.1	16.7	9.07029	0.151462	0.710931	4.69379	0.0255959	0.505424	0.211327	80
83	Shetland Sheepdog	10	12.1	16.5	9.07029	0.134983	0.713643	5.28692	0.0287897	0.509286	0.240917	81
84	Siberian Husky	10	12.6	18.1	21.542	0.276065	0.877641	3.17912	0.0173837	0.770254	0.132061	82
85	Soft Coated Wheaten Terrier	10	12.5	17	15.873	0.203647	0.915483	4.49544	0.0248771	0.838108	0.198825	84
86	Standard Poodle	10	12	18	24.9433	0.161838	0.838232	5.17945	0.0200483	0.702634	0.216351	87
87	Toy Poodle	10	14.6	18.9	2.26757	0.188088	0.912601	4.85199	0.0254992	0.832841	0.193022	89
88	West Highland White Terrier	10	13.1	19.6	7.93651	0.209443	0.918978	4.38772	0.0157895	0.844521	0.168318	91
89	Whippet	10	11.8	17.4	14.7392	0.155581	0.783664	5.03702	0.0226763	0.614129	0.217657	92
90	Bernese Mountain Dog	11	7.9	15	40.8163	0.193277	0.83299	4.30982	0.025673	0.693872	0.216031	14
91	Miniature Poodle	15	13.4	19	5.66893	0.176922	0.914926	5.17135	0.0193836	0.837089	0.204644	61
92	Irish Wolfhound	16	6.8	12.7	51.0204	0.25981	0.929717	3.57845	0.0175228	0.864374	0.211856	50
93	Portuguese Water Dog	95	11.4	15.3	21.2018	0.210743	0.863709	4.0984	0.0220183	0.745993	0.201406	72

## Sheet: Supplementary Data 2
Supplementary Data 2. 54 Chromatin States and their characteristics.
	states	statesPRC2	Freq	NumberPositiveSlopes	Cor1/Slope	Cor1/Lifespan	CorLog	CorSpearman	Col
1	BivProm1	BivProm1+	428	192	0.649398	0.734288	-0.77418	-0.661049	#0000FF
2	BivProm2	BivProm2+	552	194	0.765214	0.677066	-0.814188	-0.657897	#0400FA
3	ReprPC1	ReprPC1+	489	187	0.746205	0.498817	-0.773459	-0.623408	#0900F5
4	BivProm1	BivProm1-	177	185	0.54993	0.261772	-0.714613	-0.55278	#0E00F0
5	PromF5	PromF5+	238	179	0.500998	0.644676	-0.756751	-0.545232	#1300EB
6	ReprPC2	ReprPC2+	37	177	0.524895	0.715938	-0.709136	-0.539523	#1800E6
7	BivProm3	BivProm3+	46	171	0.0529218	0.492207	-0.680873	-0.536852	#1C00E2
8	BivProm2	BivProm2-	140	181	0.630502	0.559224	-0.753945	-0.526088	#2100DD
9	TSS2	TSS2-	155	165	0.0968502	0.518675	-0.686046	-0.466074	#2600D8
10	PromF5	PromF5-	261	161	0.297495	0.596973	-0.737669	-0.448808	#2B00D3
11	BivProm4	BivProm4+	182	161	0.19783	0.435894	-0.614243	-0.385291	#3000CE
12	TSS2	TSS2+	60	161	0.115346	-0.235974	-0.549484	-0.382718	#3400CA
13	TSS1	TSS1-	195	139	0.51357	-0.257601	-0.600322	-0.256421	#3900C5
14	EnhA19	EnhA19-	116	108	0.253758	0.642149	-0.672163	-0.25027	#3E00C0
15	ReprPC1	ReprPC1-	133	163	0.691108	0.0704907	-0.67707	-0.244892	#4300BB
16	PromF3	PromF3+	37	128	0.170265	0.208041	-0.580193	-0.209215	#4800B6
17	BivProm3	BivProm3-	255	118	0.259829	0.615044	-0.707612	-0.168697	#4C00B2
18	ReprPC5	ReprPC5-	134	103	0.453202	0.448054	-0.743245	-0.156252	#5100AD
19	PromF4	PromF4-	302	117	0.117203	-0.300704	-0.525075	-0.135565	#5600A8
20	PromF2	PromF2+	8	101	0.119465	0.599195	-0.683058	-0.12765	#5B00A3
21	BivProm4	BivProm4-	215	94	0.333679	-0.0938303	-0.598607	-0.0787753	#60009E
22	PromF1	PromF1+	5	127	0.137407	0.0397157	-0.584828	-0.0289849	#650099
23	Tx6	Tx6-	220	95	0.387424	-0.204604	-0.510112	-0.0241633	#690095
24	PromF3	PromF3-	102	87	0.037992	0.288021	-0.381136	-0.00312102	#6E0090
25	TSS1	TSS1+	66	130	0.28773	-0.408747	-0.541588	0.00330252	#73008B
26	ReprPC2	ReprPC2-	131	90	0.831263	0.343876	-0.801055	0.00867258	#780086
27	TxEnh8	TxEnh8-	134	77	0.152912	0.131018	-0.541598	0.0153763	#7D0081
28	Tx7	Tx7-	392	94	0.378458	-0.197735	-0.564816	0.0238161	#81007D
29	TxEnh4	TxEnh4-	437	80	0.325309	0.0499194	-0.667607	0.0465194	#860078
30	Tx8	Tx8-	214	82	0.554343	0.338527	-0.762824	0.0502678	#8B0073
31	PromF4	PromF4+	73	95	0.352089	0.415238	-0.596237	0.0701855	#90006E
32	TxWk1	TxWk1-	266	83	0.448072	0.292885	-0.693603	0.075019	#950069
33	TxEx3	TxEx3-	431	69	0.478881	0.554665	-0.654477	0.079667	#990065
34	TxEnh5	TxEnh5-	356	74	0.431301	0.362003	-0.717011	0.0814938	#9E0060
35	Tx4	Tx4-	112	80	0.380935	-0.104375	-0.704916	0.116523	#A3005B
36	EnhA17	EnhA17-	407	76	0.0848559	0.415053	-0.681865	0.125393	#A80056
37	EnhA18	EnhA18-	146	79	0.561352	0.488015	-0.765203	0.13362	#AD0051
38	Tx5	Tx5-	216	77	0.537475	0.514608	-0.757057	0.15074	#B2004C
39	EnhWk3	EnhWk3-	221	63	0.261708	0.402279	-0.669926	0.175507	#B60048
40	TxEx2	TxEx2-	758	71	0.572388	0.284052	-0.711935	0.210261	#BB0043
41	ReprPC7	ReprPC7-	130	75	-0.0405862	0.383425	-0.542748	0.230948	#C0003E
42	Quies3	Quies3-	201	70	0.338198	0.289693	-0.701945	0.245279	#C50039
43	EnhA2	EnhA2-	267	52	-0.398384	0.153737	0.645338	0.248155	#CA0034
44	Acet2	Acet2-	106	66	0.0129553	0.239902	-0.690191	0.257013	#CE0030
45	ReprPC6	ReprPC6-	156	63	0.725793	0.384602	-0.785486	0.300636	#D3002B
46	TxEx1	TxEx1-	556	72	0.334059	-0.184785	-0.585206	0.303394	#D80026
47	TxWk2	TxWk2-	346	54	-0.725126	0.522763	0.595817	0.325553	#DD0021
48	EnhWk8	EnhWk8-	251	57	-0.350184	0.318948	0.511759	0.331377	#E2001C
49	ReprPC3	ReprPC3-	150	62	0.290507	0.407783	-0.681981	0.349748	#E60018
50	EnhWk4	EnhWk4-	581	61	0.673618	0.231654	-0.895339	0.359147	#EB0013
51	TxEx4	TxEx4-	135	69	0.839142	-0.432474	-0.560127	0.376275	#F0000E
52	EnhA6	EnhA6-	243	56	-0.326489	0.367526	0.530883	0.378891	#F50009
53	Quies1	Quies1-	106	57	-0.448005	0.121734	0.577511	0.432106	#FA0004
54	ReprPC4	ReprPC4-	201	54	-0.563731	0.113999	0.53224	0.441864	#FF0000

## Sheet: Supplementary Data 3
Supplementary Data 3. Species-tissue strata Characteristics: This table summarizes the characteristics of different species-tissue combinations, including their indices, sample sizes, lifespans, age range, and AROCMs in all chromatin states.
SpeciesLatinName	SpeciesCommonName	Tissue	MammalNumberHorvath	col.tissue	Order	Litter.Clutch.size	Litters.Clutches.per.year	Inter.litter.Interbirth.interval	AdultWeight(g)	GestationTimeInYears	AgeAtSexualMaturityInYearsAveragedOverSexes	MaximumLifespanInYears	AgeRangeLowerLimit	AgeRangeUpperLimit	Sample size	TxEx2-YoungSlope0.1	TxEx2-YoungSlope0.2	TxEx2-YoungSlope0.3	TxEx2-YoungSlope0.4	TxEx2-YoungSlope0.5	TxEx2-YoungSlope0.6	TxEx2-YoungSlope0.7	TxEx2-YoungSlope0.8	TxEx2-YoungSlope0.9	TxEx2-YoungSlope1	TxEx2-OldSlope1	TxEx2-OldSlope1.5	TxEx2-OldSlope2	BivProm2+YoungSlope0.1	BivProm2+YoungSlope0.2	BivProm2+YoungSlope0.3	BivProm2+YoungSlope0.4	BivProm2+YoungSlope0.5	BivProm2+YoungSlope0.6	BivProm2+YoungSlope0.7	BivProm2+YoungSlope0.8	BivProm2+YoungSlope0.9	BivProm2+YoungSlope1	BivProm2+OldSlope1	BivProm2+OldSlope1.5	BivProm2+OldSlope2	BivProm2-YoungSlope0.1	BivProm2-YoungSlope0.2	BivProm2-YoungSlope0.3	BivProm2-YoungSlope0.4	BivProm2-YoungSlope0.5	BivProm2-YoungSlope0.6	BivProm2-YoungSlope0.7	BivProm2-YoungSlope0.8
Acinonyx jubatus	Cheetah	Blood	5.2.1	#469BC3	Carnivora	3	0.7	537	53500	0.241096	1.24932	20.5	0.0502162	0.606334	14	-19.9776	-19.9776	-0.414143	-0.240383	-0.140967	-0.140967	-0.130012	-0.130012	-0.130012	-0.130012	0.0868407	0.0868407	0.0868407	21.8294	21.8294	0.438896	0.274736	0.259553	0.259553	0.221576	0.221576	0.221576	0.221576	0.0371758	0.0371758	0.0371758	-23.7522	-23.7522	0.426052	0.285466	0.250812	0.250812	0.21741	0.21741
Acomys cahirinus	Spiny mouse	Fibroblast	9.9.5	#FB9A99	Rodentia	3	3.5	34	45.2	0.10411	0.160274	5.9	-0.00882285	0.677502	46	-1.45516	-1.09503	-0.454144	-0.454144	-0.273764	-0.476755	-0.373632	-0.373632	-0.373632	-0.373632	-0.412907	-0.454032	-0.454032	2.25577	1.8766	1.26054	1.26054	0.731707	0.693801	0.604077	0.604077	0.604077	0.604077	0.73627	0.813773	0.813773	1.57823	1.29639	1.05321	1.05321	0.605047	0.670587	0.589506	0.589506
Acomys cahirinus	Spiny mouse	Skin	9.9.5	#A6761D	Rodentia	3	3.5	34	45.2	0.10411	0.160274	5.9	0.0134664	0.465753	61	4.03926	1.51433	0.47043	-0.218818	-0.351627	-0.351627	-0.351627	-0.351627	-0.351627	-0.351627	-0.474744	-1.10996	-0.36712	2.31665	1.70413	1.41021	0.91164	0.786703	0.786703	0.786703	0.786703	0.786703	0.786703	0.580093	0.739758	0.599235	0.400208	1.22042	0.898551	0.497004	0.501598	0.501598	0.501598	0.501598
Antrozous pallidus	Pallid bat	Skin	8.7.1	#19325A	Chiroptera	2	1		20.8	0.169863	1	14.8	0.0135135	0.472973	23	-1.25458	0.014995	-0.196033	-0.128155	-0.0758772	-0.0758772	-0.0758772	-0.0758772	-0.0758772	-0.0758772	-0.115461	0.0471738	0.0471738	2.00055	1.20122	0.613059	0.579249	0.488544	0.488544	0.488544	0.488544	0.488544	0.488544	0.571246	0.612108	0.612108	0.0118985	1.13706	0.648874	0.581391	0.451096	0.451096	0.451096	0.451096
Aonyx cinereus	Asian small-clawed otter	Blood	5.6.1	#469BC3	Carnivora	1.42	2	182	3000	0.172603	2	23	0.330077	0.790435	12				-1.35487	-0.0654152	0.126213	0.126213	0.129943	0.129943	0.129943	0.129943	0.129943	0.129943				1.8291	0.11889	0.138151	0.138151	0.213143	0.213143	0.213143	0.213143	0.213143	0.213143				0.842427	0.0758815	0.0938307	0.0938307	0.122526
Apodemus sylvaticus	Long-tailed field mouse	Blood	9.9.15	#BC80BD	Rodentia	5.2	3.8	41	23.4	0.0630137	0.186301	6.3	0.0256578	0.166123	36	-0.86419	-0.750707	-0.750707	-0.750707	-0.750707	-0.750707	-0.750707	-0.750707	-0.750707	-0.750707	0.970129			5.09431	3.36082	3.36082	3.36082	3.36082	3.36082	3.36082	3.36082	3.36082	3.36082	2.13067			5.18648	3.96965	3.96965	3.96965	3.96965	3.96965	3.96965	3.96965
Apodemus sylvaticus	Long-tailed field mouse	Liver	9.9.15	#33A02C	Rodentia	5.2	3.8	41	23.4	0.0630137	0.186301	6.3	0.0256578	0.112198	23	-1.88236	-0.880971	-0.880971	-0.880971	-0.880971	-0.880971	-0.880971	-0.880971	-0.880971	-0.880971	11.7188			1.90357	1.58814	1.58814	1.58814	1.58814	1.58814	1.58814	1.58814	1.58814	1.58814	-23.9677			2.57069	2.28704	2.28704	2.28704	2.28704	2.28704	2.28704	2.28704
Apodemus sylvaticus	Long-tailed field mouse	Skin	9.9.15	#A6761D	Rodentia	5.2	3.8	41	23.4	0.0630137	0.186301	6.3	0.0256578	0.166123	31	-1.26887	-0.829766	-0.829766	-0.829766	-0.829766	-0.829766	-0.829766	-0.829766	-0.829766	-0.829766	-3.54978			3.3794	2.34884	2.34884	2.34884	2.34884	2.34884	2.34884	2.34884	2.34884	2.34884	-0.184178			4.54731	3.1456	3.1456	3.1456	3.1456	3.1456	3.1456	3.1456
Balaena mysticetus	Bowhead whale	Skin	4.11.1	#19325A	Artiodactyla	1	0.3	1642	100000000	1.16438	22.4986	211	0.00473934	0.658768	79	-0.0379669	-0.0164844	-0.0119616	-0.00330759	-0.00164311	-0.0025111	-0.00125739	-0.00125739	-0.00125739	-0.00125739	0.00433245	3.58e-05	-0.00713959	0.0156225	-0.0206338	-0.00901935	0.00608566	0.0071878	0.00617524	0.00745405	0.00745405	0.00745405	0.00745405	0.0176234	0.0118504	-0.00239387	0.0323188	-0.0260418	-0.0265001	-0.00936955	-0.00658597	-0.00645321	-0.000260217	-0.000260217
Bos taurus	Cattle	Blood	4.1.4	#469BC3	Artiodactyla	1	1		750000	0.758904	1.50137	38	0.0134102	0.379596	277	-0.282487	-0.174042	-0.14026	-0.132438	-0.132438	-0.132438	-0.132438	-0.132438	-0.132438	-0.132438	-0.105017	-0.132586	-0.203172	0.490876	0.184699	0.124538	0.0823557	0.0823557	0.0823557	0.0823557	0.0823557	0.0823557	0.0823557	-0.0253741	-0.0552897	-0.202478	0.350313	0.107313	0.0663226	0.0318815	0.0318815	0.0318815	0.0318815	0.0318815
Bos taurus	Cattle	Oocyte	4.1.4	#FFFFB3	Artiodactyla	1	1		750000	0.758904	1.50137	38	0.042682	0.289185	80	0.465601	0.0246989	0.0526375	0.0526375	0.0526375	0.0526375	0.0526375	0.0526375	0.0526375	0.0526375	0.17036	0.11731	-0.249897	0.209424	0.0349156	0.0841126	0.0841126	0.0841126	0.0841126	0.0841126	0.0841126	0.0841126	0.0841126	0.034937	0.129282	0.132223	0.412395	0.0489461	0.0895473	0.0895473	0.0895473	0.0895473	0.0895473	0.0895473
Bos taurus	Cattle	Skin	4.1.4	#19325A	Artiodactyla	1	1		750000	0.758904	1.50137	38	0.0457102	0.207859	95	0.216228	0.0122091	0.0182704	0.0182704	0.0182704	0.0182704	0.0182704	0.0182704	0.0182704	0.0182704	-0.0697156	-0.448794		0.0550456	0.272302	0.283255	0.283255	0.283255	0.283255	0.283255	0.283255	0.283255	0.283255	0.39769	0.469407		0.0820996	0.148892	0.142529	0.142529	0.142529	0.142529	0.142529	0.142529
Callithrix jacchus	Common marmoset	Blood	1.8.2	#469BC3	Primates	2	2	169	255.2	0.394521	1.17671	22.8	0.0219298	0.683333	95	-0.877238	-0.177154	-0.214361	-0.133482	-0.10317	-0.0474601	-0.0455136	-0.0455136	-0.0455136	-0.0455136	-0.0187074	0.00312779	0.0650568	0.827486	0.515005	0.280068	0.23827	0.224224	0.200637	0.197599	0.197599	0.197599	0.197599	0.19994	0.206872	0.266796	-0.0768399	0.244923	0.0748629	0.124991	0.157023	0.1742	0.174734	0.174734
Canis lupus familiaris	Dog	Blood	5.1.1	#469BC3	Carnivora	6	0.8	365	26625	0.169863	1.83288	24	0.00416667	0.729167	742	-0.279709	-0.153924	-0.157842	-0.125148	-0.115049	-0.0928986	-0.0941816	-0.0944564	-0.0944564	-0.0944564	-0.0828247	-0.0795426	-0.0680822	0.761411	0.465431	0.33536	0.281248	0.235008	0.206	0.190888	0.189961	0.189961	0.189961	0.193086	0.191735	0.186689	0.304248	0.242759	0.197667	0.19299	0.175692	0.157026	0.142429	0.142265
Capra hircus	Domestic goat	Skin	4.1.5	#A6761D	Artiodactyla	1.5	1	451	61000	0.424658	1.49452	20.8	0.0439937	0.410959	78	0.00308662	0.0783675	0.0423192	0.13154	0.137623	0.137623	0.137623	0.137623	0.137623	0.137623	0.148754	0.289288	0.366362	1.21983	0.574483	0.396076	0.295104	0.290503	0.290503	0.290503	0.290503	0.290503	0.290503	0.243502	0.158689	0.185828	1.36634	0.63246	0.350444	0.181022	0.180543	0.180543	0.180543	0.180543
Capreolus capreolus	Roe deer	Blood	4.3.1	#469BC3	Artiodactyla	1.6	1	365	21666.7	0.419178	1.46301	17.5	0.0380952	0.780952	188	-0.749087	-0.512395	-0.200818	-0.151196	-0.13855	-0.152385	-0.151629	-0.149845	-0.149845	-0.149845	-0.11266	-0.167509	-0.203048	2.09804	1.0066	0.566008	0.394941	0.294208	0.257105	0.237322	0.225879	0.225879	0.225879	0.178857	0.164152	0.167474	1.74059	0.935758	0.567743	0.385699	0.289	0.253076	0.234049	0.224465
Carollia perspicillata	Seba's short-tailed bat	Skin	8.4.2	#19325A	Chiroptera	1	2	159	15	0.260274	0.74	17	0.0117647	0.617647	32	0.842314	-0.0256399	-0.0444656	-0.041871	-0.0747595	-0.0786623	-0.0553869	-0.0553869	-0.0553869	-0.0553869	-0.00882148	-0.0519739	-0.0519739	1.22023	0.772118	0.456916	0.380179	0.295909	0.244384	0.23131	0.23131	0.23131	0.23131	0.241602	0.220554	0.220554	-0.329369	-0.114264	0.295183	0.290132	0.237507	0.191053	0.18318	0.18318
Ceratotherium simum simum	White rhino	Blood	6.2.1	#469BC3	Perissodactyla	1	0.4	1009	2175000	1.41096	4.50137	45	0.00699673	0.659214	23	-0.534274	-0.125289	-0.131989	-0.124546	-0.127411	-0.0980958	-0.0803956	-0.0803956	-0.0803956	-0.0803956	-0.0854057	-0.0854057	-0.0766827	0.807418	0.212181	0.148868	0.14272	0.140253	0.0918916	0.0827592	0.0827592	0.0827592	0.0827592	0.0687927	0.0687927	0.0535461	0.72682	0.117798	0.118872	0.117871	0.117596	0.0832963	0.0713	0.0713
Cervus canadensis	Wapity elk	Blood	4.3.5	#469BC3	Artiodactyla	1	1		280093	0.687671	2	25	0.00383562	0.547068	42	0.0435782	-0.122065	-0.153634	-0.0771413	-0.0910894	-0.0941655	-0.0941655	-0.0941655	-0.0941655	-0.0941655	-0.04459	-0.0419198	0.000798921	0.687156	0.258468	0.224971	0.202347	0.16389	0.15488	0.15488	0.15488	0.15488	0.15488	0.121957	0.115088	0.0689697	0.666106	0.0289845	0.0702952	0.135599	0.119406	0.118484	0.118484	0.118484
Cervus elaphus	Red deer	Blood	4.3.2	#469BC3	Artiodactyla	1	0.9		200000	0.671233	2.16712	31.5	0.00269624	0.344162	53	-0.135794	-0.131622	-0.0763523	-0.0514126	-0.0514126	-0.0514126	-0.0514126	-0.0514126	-0.0514126	-0.0514126	0.020391	0.0072848	0.097084	0.437176	0.265497	0.212851	0.173554	0.173554	0.173554	0.173554	0.173554	0.173554	0.173554	0.123752	0.149654	-0.0258806	0.250142	0.159761	0.111966	0.10842	0.10842	0.10842	0.10842	0.10842
Cheirogaleidae	Cheirogaleidae	Blood	1.6	#469BC3	Primates	8.6	1	267.667	248.933	0.193151	0.921918	22.7333	0.0206745	1.30293	6		-0.397202	-0.397202	-0.397202	-0.17462	-0.17462	-0.125801	-0.125801	-0.125801	-0.0848687	-0.0902219	-0.0902219	-0.0980371		0.375401	0.375401	0.375401	0.13005	0.13005	0.0624857	0.0624857	0.0624857	0.074499	0.0731983	0.0731983	0.105417		0.304203	0.304203	0.304203	0.0434503	0.0434503	-0.0488042	-0.0488042
Cheirogaleus medius	Fat-tailed dwarf lemur	Blood&Skin	1.6.1	#469BC3	Primates	22.2	1	365	380	0.167123	1	30	0.033	0.987333	3										-0.059131													0.0522473
Chlorocebus aethiops sabaeus	Vervet	Blood	1.4.1	#469BC3	Primates	1	1	357	5620	0.443836	3.91644	30.8	8.9e-05	0.8124	144	-0.592555	-0.276816	-0.199085	-0.149209	-0.122871	-0.106584	-0.0940971	-0.0910409	-0.0893555	-0.0893555	-0.0815372	-0.0863837	-0.0748918	0.804481	0.439373	0.263005	0.176801	0.148984	0.118271	0.106028	0.102424	0.10036	0.10036	0.0900704	0.0794677	0.0841728	0.684298	0.379947	0.246096	0.171163	0.148356	0.119154	0.106994	0.102534
Chlorocebus aethiops sabaeus	Vervet	Cortex	1.4.1	#7570B3	Primates	1	1	357	5620	0.443836	3.91644	30.8	0	0.743729	48	-0.64876	-0.535429	-0.194962	-0.194962	-0.194962	-0.129125	-0.092046	-0.0731273	-0.0731273	-0.0731273	0.0368781	0.0212751	0.000935624	0.92696	0.70187	0.311157	0.311157	0.311157	0.21757	0.171536	0.143703	0.143703	0.143703	0.111993	0.109534	0.11422	0.82245	0.569036	0.226735	0.226735	0.226735	0.145578	0.110317	0.0921225
Chlorocebus aethiops sabaeus	Vervet	Liver	1.4.1	#33A02C	Primates	1	1	357	5620	0.443836	3.91644	30.8	0	0.708504	48	0.0165571	-0.0657707	-0.147648	-0.147648	-0.147648	-0.175853	-0.117981	-0.103605	-0.103605	-0.103605	-0.074704	-0.074704	-0.055036	1.55433	0.752676	0.362131	0.362131	0.362131	0.27227	0.18299	0.16183	0.16183	0.16183	0.13414	0.13414	0.137089	1.35932	0.654891	0.325141	0.325141	0.325141	0.250467	0.175651	0.157432
Chrysocyon brachyurus	Maned wolf	Blood	5.1.3	#469BC3	Carnivora	3	1		21500	0.175342	2	16.8	0.282585	0.810925	5					-0.12944	-0.12944	-0.12944	-0.12944	-0.0886604	-0.0886604	-0.0886604	-0.0886604	-0.0886604					0.503619	0.503619	0.503619	0.503619	0.243295	0.243295	0.243295	0.243295	0.243295					0.4838	0.4838	0.4838	0.4838
Connochaetes taurinus albojubatus	White-bearded gnu	Blood	4.1.6	#469BC3	Artiodactyla	1	1	365	164500	0.693151	1.81233	24.3	0.288066	0.780658	10				-1.36355	0.115471	-0.0189231	0.118858	0.0188716	0.0188716	0.0188716	0.0188716	0.0188716	0.0188716				1.38111	0.489101	0.341436	0.232287	0.183449	0.183449	0.183449	0.183449	0.183449	0.183449				-1.35103	0.529698	0.231625	0.18372	0.172462
Crocuta crocuta	Spotted hyena	Blood	5.5.1	#469BC3	Carnivora	2	1	449	63000	0.30137	2.37534	41.1	0.0321168	0.426034	6	-0.870192	-0.870192	-0.870192	-0.870192	-0.11168	-0.11168	-0.11168	-0.11168	-0.11168	-0.11168				0.536894	0.536894	0.536894	0.536894	0.130704	0.130704	0.130704	0.130704	0.130704	0.130704				-0.337156	-0.337156	-0.337156	-0.337156	0.129027	0.129027	0.129027	0.129027
Cynopterus brachyotis	Lesser short-nosed fruit bat	Skin	8.5.1	#19325A	Chiroptera	1	2		45	0.306849	0.69	13	0.515385	0.992308	10								0.241548	-0.256922	-0.310822	-0.310822	-0.310822	-0.310822								-0.229691	0.264675	0.272845	0.272845	0.272845	0.272845								0.0641638
Daubentonia madagascariensis	Aye-aye	Blood	1.9.1	#469BC3	Primates	1	1	760	2277.5	0.452055	4.25	37	0.0189189	0.991081	3										-0.0515559													0.0524106
Daubentonia madagascariensis	Aye-aye	Blood&Skin	1.9.1	#469BC3	Primates	1	1	760	2277.5	0.452055	4.25	37	0.0189189	0.991081	4									-0.06037	-0.0397068	-0.0363843	-0.0363843	-0.0363843									0.0588735	0.0571699	0.082597	0.082597	0.082597
Daubentoniidae	Daubentoniidae	Blood	1.9	#469BC3	Primates	1	1	760	2277.5	0.452055	4.25	37	0.0189189	0.991081	3										-0.0515559													0.0524106
Delphinapterus leucas	Beluga whale	Blood	4.19.1	#469BC3	Artiodactyla	1	0.3	1004	1430000	1.27945	11.0075	50	0.001	0.9788	67	0.085881	0.0389709	-0.0354164	-0.0254733	-0.0228014	-0.0185474	-0.02574	-0.0249399	-0.026986	-0.0228463	-0.0276908	-0.0233201	-0.0132212	0.517536	0.247198	0.178544	0.131501	0.121509	0.103598	0.0749622	0.069722	0.0644129	0.0616405	0.0609629	0.0595862	0.0617621	0.433389	0.205442	0.0985221	0.0730775	0.0749554	0.0571751	0.052733	0.0495512
Delphinapterus leucas	Beluga whale	Skin	4.19.1	#19325A	Artiodactyla	1	0.3	1004	1430000	1.27945	11.0075	50	-0.02	0.984164	118	-0.0719127	-0.0206065	-0.0335553	-0.0266556	-0.0335619	-0.0275876	-0.0155766	-0.0160095	-0.0303416	-0.0288125	-0.0289797	-0.0331548	-0.0302804	-0.228218	-0.10108	-0.0356023	-0.0121403	0.0064827	0.0171155	0.020188	0.0178669	0.0342267	0.0323873	0.0440084	0.0457934	0.0454891	0.111038	-0.0651163	-0.0198825	-0.00853287	0.00799098	0.0131016	0.0212674	0.0206528
Desmodus rotundus	Common vampire bat	Skin	8.4.3	#19325A	Chiroptera	1	1	289	33.2	0.517808	0.780822	29.9	0.0100334	0.578595	44	0.203143	-0.0504588	-0.0304679	-0.0200405	-0.0540047	-0.0813578	-0.0813578	-0.0813578	-0.0813578	-0.0813578	-0.100148	-0.131464	-0.153005	0.643204	0.28086	0.236638	0.171064	0.146437	0.141742	0.141742	0.141742	0.141742	0.141742	0.141925	0.144575	0.142124	0.209911	0.293386	0.205632	0.154939	0.154104	0.137948	0.137948	0.137948
Diceros bicornis	Eastern black rhinoceros	Blood	6.2.2	#469BC3	Perissodactyla	1	0.4	1059	1100000	1.29863	5.58904	49	0.19612	0.632041	5							-0.0653345	-0.0653345	-0.0653345	-0.0653345	-0.0653345	-0.0653345	-0.234802							0.0323918	0.0323918	0.0323918	0.0323918	0.0323918	0.0323918	0.125767							0.0703863	0.0703863
Eidolon helvum	Straw-colored fruit bat	Skin	8.5.2	#19325A	Chiroptera	1	1	365	306.25	0.753425	1.75	21.8	0.155963	0.756881	24		2.66983	0.982839	0.469572	0.0385049	0.0546149	0.0557518	0.0250894	0.0250894	0.0250894	0.0250894	0.0250894	-0.111262		1.48932	0.00358301	0.471524	0.304726	0.255346	0.240799	0.197941	0.197941	0.197941	0.197941	0.197941	0.214255		0.945716	-0.254739	0.423236	0.273002	0.193788	0.17497	0.151752
Elephas maximus	Asian elephant	Blood	2.1.1	#469BC3	Proboscidea	1	0.2	1141	3178000	1.76438	9.00548	88	0.0268057	0.836208	83	-0.325888	-0.025861	-0.0226439	-0.0166213	-0.0116604	-0.0111711	-0.0101221	-0.0103431	-0.0118246	-0.0118246	-0.0083634	-0.0149558	-0.0112398	0.184229	0.162194	0.0811853	0.0756436	0.0506801	0.040565	0.0392017	0.0372117	0.0359074	0.0359074	0.0353507	0.0314549	0.0296745	0.231721	0.0659083	0.0650157	0.0524052	0.0338447	0.0273356	0.0251498	0.0249447
Eptesicus fuscus	Big brown bat	Muscle	8.7.2	#E5C494	Chiroptera	1.5	1	365	23	0.164384	1.74932	23	0.0130435	0.147826	6	0.721955	0.535879	0.535879	0.535879	0.535879	0.535879	0.535879	0.535879	0.535879	0.535879				0.201761	-0.0258936	-0.0258936	-0.0258936	-0.0258936	-0.0258936	-0.0258936	-0.0258936	-0.0258936	-0.0258936				1.05306	-0.452445	-0.452445	-0.452445	-0.452445	-0.452445	-0.452445	-0.452445
Eptesicus fuscus	Big brown bat	Skin	8.7.2	#19325A	Chiroptera	1.5	1	365	23	0.164384	1.74932	23	0.0130435	0.795652	70	-0.6043	0.0611474	-0.021296	-0.0648381	-0.0886731	-0.0886731	-0.062622	0.00111572	0.00111572	0.00111572	0.000996	0.0302458	0.0628078	0.510815	0.294245	0.244824	0.224665	0.186983	0.186983	0.180112	0.170932	0.170932	0.170932	0.157083	0.151576	0.148246	-0.0114831	0.229876	0.237316	0.20925	0.169396	0.169396	0.163167	0.179695
Equus africanus somaliensis	Somali wild ass	Blood	6.1.4	#469BC3	Perissodactyla	1	1		250000	1.00685	1.75	47	0.0505629	0.213436	7		-0.323795	-0.319425	-0.319425	-0.319425	-0.319425	-0.319425	-0.319425	-0.319425	-0.319425	-0.54908	-0.389802			0.292748	0.287125	0.287125	0.287125	0.287125	0.287125	0.287125	0.287125	0.287125	0.474578	0.404586			0.282017	0.300433	0.300433	0.300433	0.300433	0.300433	0.300433
Equus caballus	Horse	Blood	6.1.1	#469BC3	Perissodactyla	1	1	548	300000	0.923288	2.58493	57	8.77e-05	0.491228	210	-0.0816894	-0.00126334	-0.00944687	-0.0020241	0.000819088	0.000819088	0.000819088	0.000819088	0.000819088	0.000819088	-0.00269247	0.0178832	0.0318991	0.415975	0.214557	0.144365	0.121314	0.103974	0.103974	0.103974	0.103974	0.103974	0.103974	0.085529	0.0785849	0.0703766	0.295803	0.176566	0.115771	0.103478	0.0883335	0.0883335	0.0883335	0.0883335
Equus caballus	Horse	Liver	6.1.1	#33A02C	Perissodactyla	1	1	548	300000	0.923288	2.58493	57	0.000730994	0.508772	48	-0.0051058	-0.0657882	-0.0161093	-0.0161093	0.00781839	0.0133729	0.0133729	0.0133729	0.0133729	0.0133729	0.0712884	0.0985449	0.0902658	0.41127	0.248797	0.189822	0.189822	0.127863	0.104005	0.104005	0.104005	0.104005	0.104005	0.0491544	-0.000865409	-0.0415522	0.490635	0.296271	0.196628	0.196628	0.12807	0.10441	0.10441	0.10441
Equus quagga	Zebra	Blood	6.1.3	#469BC3	Perissodactyla	1	0.6	556	280000	1	2.46575	38	0.00410959	0.531795	76	-0.6645	-0.356882	-0.228756	-0.178117	-0.154105	-0.148499	-0.148499	-0.148499	-0.148499	-0.148499	-0.139659	-0.0880917	-0.0918313	0.567829	0.282871	0.235051	0.201367	0.149384	0.144137	0.144137	0.144137	0.144137	0.144137	0.105214	0.0632049	0.0338985	0.541895	0.243925	0.20315	0.176541	0.122371	0.116416	0.116416	0.116416
Equus quagga	Zebra	Skin	6.1.3	#19325A	Perissodactyla	1	0.6	556	280000	1	2.46575	38	0.00425368	0.651838	20	0.625957	-0.049787	-0.067028	0.00260939	0.00260939	0.00260939	-0.00613951	-0.00613951	-0.00613951	-0.00613951	-0.0110599	0.0596139	-0.0126706	0.599529	0.165002	0.251828	0.182338	0.182338	0.182338	0.13837	0.13837	0.13837	0.13837	0.128607	0.118959	0.0594849	0.715057	0.081231	0.178305	0.106558	0.106558	0.106558	0.102028	0.102028
Eulemur albifrons	White-headed lemur	Blood&Skin	1.3.1	#19325A	Primates				2231.59	0.328767	2.65753	34.59	0.568083	1	3										-0.0613634	-0.0613634	-0.0613634	-0.0613634										0.086405	0.086405	0.086405	0.086405
Eulemur collaris	Collared brown lemur	Blood	1.3.7	#469BC3	Primates				2333.61	0.336986	2.07397	37	0.0227027	0.914324	3										-0.0566463													0.059537
Eulemur collaris	Collared brown lemur	Blood&Skin	1.3.7	#19325A	Primates				2333.61	0.336986	2.07397	37	0.0227027	0.914324	4										-0.053416	-0.0579668	-0.0579668	-0.0579668										0.060825	0.0823318	0.0823318	0.0823318
Eulemur coronatus	Crowned lemur	Blood&Skin	1.3.2	#19325A	Primates	1.24	1		1645	0.345205	1.66575	30	0.0326667	0.636667	3							-0.0958102	-0.0958102	-0.0958102	-0.0958102										0.0870362	0.0870362	0.0870362	0.0870362										0.0799167	0.0799167
Eulemur flavifrons	Blue-eyed black lemur	Blood	1.3.8	#469BC3	Primates	1			2433	0.347945	2.1	32	0.01	0.85625	3									-0.073847	-0.073847												0.0735496	0.0735496
Eulemur flavifrons	Blue-eyed black lemur	Blood&Skin	1.3.8	#469BC3	Primates	1			2433	0.347945	2.1	32	0.01	0.85625	4							-0.082881	-0.082881	-0.0478729	-0.0478729	-0.0251538	-0.0251538	-0.0251538							0.0955868	0.0955868	0.0850242	0.0850242	0.136018	0.136018	0.136018							0.0971601	0.0971601
Eulemur macaco	Black lemur	Blood	1.3.4	#469BC3	Primates	1.4	1	365	2467	0.328767	1.10411	37.5	0.253867	0.919467	3										0.0313534	0.0313534	0.0313534	0.0313534										0.0715774	0.0715774	0.0715774	0.0715774
Eulemur macaco	Black lemur	Blood&Skin	1.3.4	#469BC3	Primates	1.4	1	365	2467	0.328767	1.10411	37.5	0.253867	0.919467	4										-0.0282808	-0.0282808	-0.0282808	-0.0282808										0.0647932	0.0647932	0.0647932	0.0647932
Eulemur mongoz	Mongoose lemur	Blood	1.3.5	#469BC3	Primates	1	1		1555	0.328767	2.34932	36.2	0.0226519	0.85	3									-0.0624528	-0.0624528												0.0533924	0.0533924
Eulemur mongoz	Mongoose lemur	Blood&Skin	1.3.5	#469BC3	Primates	1	1		1555	0.328767	2.34932	36.2	0.0226519	0.85	4									-0.0478174	-0.0478174	-0.0532703	-0.0532703	-0.0532703									0.0576322	0.0576322	0.0492554	0.0492554	0.0492554
Eulemur rubriventer	Red-bellied lemur	Blood	1.3.6	#469BC3	Primates	1			2191.5	0.328767	2.73425	34	0.231471	0.995294	3										-0.0522812	-0.0522812	-0.0522812	-0.0522812										0.0686338	0.0686338	0.0686338	0.0686338
Eulemur rubriventer	Red-bellied lemur	Blood&Skin	1.3.6	#19325A	Primates	1			2191.5	0.328767	2.73425	34	0.231471	0.995294	4										-0.0516218	-0.0516218	-0.0516218	-0.0516218										0.0577804	0.0577804	0.0577804	0.0577804
Eulemur sanfordi	Sanford's brown lemur	Blood	1.3.10	#469BC3	Primates				2111.34	0.328767	1.81918	32.94	0.286582	1	3										-0.0672896	-0.0672896	-0.0672896	-0.0672896										0.0801654	0.0801654	0.0801654	0.0801654
Eulemur sanfordi	Sanford's brown lemur	Blood&Skin	1.3.10	#469BC3	Primates				2111.34	0.328767	1.81918	32.94	0.286582	1	4										-0.0653806	-0.0653806	-0.0653806	-0.0653806										0.0799381	0.0799381	0.0799381	0.0799381
Felis catus	Domestic cat	Blood	5.2.2	#469BC3	Carnivora	4	1.4		3900	0.178082	0.791781	30	0.00703235	0.697222	128	-0.280821	-0.205422	-0.135722	-0.128476	-0.0996797	-0.0913424	-0.0839435	-0.0839435	-0.0839435	-0.0839435	-0.0629015	-0.0565931	-0.0592645	0.809139	0.349814	0.232288	0.193316	0.156034	0.130946	0.123135	0.123135	0.123135	0.123135	0.102848	0.100723	0.0924887	0.651373	0.278644	0.193235	0.165708	0.128485	0.102183	0.0945134	0.0945134
Globicephala macrorhynchus	Short-finned pilot whale	Blood	4.13.3	#469BC3	Artiodactyla	1	0.2	1095	2200000	1.23836	12.0575	63	0.119683	0.300317	9		0.116759	0.116759	0.136465	0.136465	0.136465	0.136465	0.136465	0.136465	0.136465	0.136465	0.224399			0.219469	0.219469	0.0537827	0.0537827	0.0537827	0.0537827	0.0537827	0.0537827	0.0537827	0.0537827	-0.260695			0.0533824	0.0533824	0.00521714	0.00521714	0.00521714	0.00521714	0.00521714
Gorilla gorilla	Western lowland gorilla	Blood	1.1.2	#469BC3	Primates	1	0.3	1397	139842	0.70137	9.37534	60.1	0.0788556	0.78985	6			0.0213765	0.0213765	0.0213765	-0.0648151	-0.0648151	-0.0569395	-0.0569395	-0.0569395	-0.0710063	-0.0710063	-0.0710063			0.123845	0.123845	0.123845	0.0522819	0.0522819	0.0538444	0.0538444	0.0538444	0.0550737	0.0550737	0.0550737			0.146583	0.146583	0.146583	0.0486568	0.0486568	0.0518433
Hapalemur griseus	Bamboo lemur	Blood	1.3.11	#469BC3	Primates	1.1	1.1	335	1012.5	0.39726	3.04932	27	0.273333	0.967407	3										-0.103234	-0.103234	-0.103234	-0.103234										0.0807803	0.0807803	0.0807803	0.0807803
Hapalemur griseus	Bamboo lemur	Blood&Skin	1.3.11	#469BC3	Primates	1.1	1.1	335	1012.5	0.39726	3.04932	27	0.273333	0.967407	4										-0.104683	-0.104683	-0.104683	-0.104683										0.0869787	0.0869787	0.0869787	0.0869787
Heterocephalus glaber	Naked mole rat	Blood	9.1.3	#469BC3	Rodentia	7	3.5	81	35	0.191781	5	37	0.00311013	0.702703	94	-0.143418	-0.0150323	-0.10152	-0.0482063	-0.0482063	-0.0196022	-0.00681368	0.0220131	0.0220131	0.0220131	0.0579244	0.0789956	0.103625	0.419154	0.433896	0.247582	0.232754	0.232754	0.211224	0.189119	0.152817	0.152817	0.152817	0.139674	0.135865	0.138226	0.623337	0.353629	0.204696	0.173996	0.173996	0.147391	0.123203	0.10097
Heterocephalus glaber	Naked mole rat	Cortex	9.1.3	#7570B3	Rodentia	7	3.5	81	35	0.191781	5	37	0.00311013	0.287449	15	0.384297	-0.0698263	-0.159689	-0.159689	-0.159689	-0.159689	-0.159689	-0.159689	-0.159689	-0.159689	-0.185658			0.334391	0.0159848	-0.038966	-0.038966	-0.038966	-0.038966	-0.038966	-0.038966	-0.038966	-0.038966	0.0600492			0.291869	0.012829	0.0399069	0.0399069	0.0399069	0.0399069	0.0399069	0.0399069
Heterocephalus glaber	Naked mole rat	Heart	9.1.3	#FDBF6F	Rodentia	7	3.5	81	35	0.191781	5	37	0.000148093	0.287449	21	0.331908	0.0839951	0.0568821	0.0568821	0.0568821	0.0568821	0.0568821	0.0568821	0.0568821	0.0568821	0.24797			0.347427	0.267677	0.166005	0.166005	0.166005	0.166005	0.166005	0.166005	0.166005	0.166005	0.144978			0.426758	0.237148	0.148616	0.148616	0.148616	0.148616	0.148616	0.148616
Heterocephalus glaber	Naked mole rat	Kidney	9.1.3	#984EA3	Rodentia	7	3.5	81	35	0.191781	5	37	0.000148093	0.621622	33	0.136758	-0.1154	-0.0836678	-0.0836678	-0.0141053	0.00470242	0.0075923	0.0075923	0.0075923	0.0075923	0.116473	0.167966	0.167966	0.56916	0.353175	0.165744	0.165744	0.0743587	0.0515574	0.0436004	0.0436004	0.0436004	0.0436004	0.0454889	0.0400698	0.0400698	0.543909	0.33151	0.171465	0.171465	0.101077	0.0693219	0.0591555	0.0591555
Heterocephalus glaber	Naked mole rat	Liver	9.1.3	#33A02C	Rodentia	7	3.5	81	35	0.191781	5	37	0.00311013	0.702703	70	0.0199571	0.0427169	-0.0211561	-0.0211561	-0.0259987	-0.0377463	-0.0319835	-0.0278745	-0.0278745	-0.0278745	-0.0356657	-0.0264465	0.00174664	0.348216	0.330435	0.177443	0.177443	0.149088	0.134258	0.12608	0.121282	0.121282	0.121282	0.112595	0.12538	0.135435	0.217919	0.249184	0.197009	0.197009	0.168539	0.137134	0.122959	0.113946
Heterocephalus glaber	Naked mole rat	Lung	9.1.3	red	Rodentia	7	3.5	81	35	0.191781	5	37	0.00311013	0.287449	19	0.290127	0.0533019	0.0124636	0.0124636	0.0124636	0.0124636	0.0124636	0.0124636	0.0124636	0.0124636	0.075182			0.365765	0.421569	0.252517	0.252517	0.252517	0.252517	0.252517	0.252517	0.252517	0.252517	0.12457			0.358225	0.358249	0.260358	0.260358	0.260358	0.260358	0.260358	0.260358
Heterocephalus glaber	Naked mole rat	Muscle	9.1.3	#E5C494	Rodentia	7	3.5	81	35	0.191781	5	37	0.00311013	0.287449	21	0.332029	-0.0948301	-0.0616886	-0.0616886	-0.0616886	-0.0616886	-0.0616886	-0.0616886	-0.0616886	-0.0616886	-0.00620737	-0.172499	-0.172499	0.370921	0.271736	0.16469	0.16469	0.16469	0.16469	0.16469	0.16469	0.16469	0.16469	0.134955	0.320399	0.320399	0.436929	0.218041	0.188769	0.188769	0.188769	0.188769	0.188769	0.188769
Heterocephalus glaber	Naked mole rat	Skin	9.1.3	#19325A	Rodentia	7	3.5	81	35	0.191781	5	37	0	0.675676	107	0.147317	0.022182	0.00365827	0.0340549	0.0412224	0.0412224	0.0323656	0.0323656	0.0323656	0.0323656	0.0544811	0.0550131	0.0408953	0.648729	0.363864	0.254603	0.234688	0.224893	0.224893	0.183895	0.183895	0.183895	0.183895	0.153893	0.149106	0.133995	0.638934	0.365716	0.261752	0.241536	0.233532	0.233532	0.189158	0.189158
Hippotragus equinus	Roan antelope	Blood	4.1.9	#469BC3	Artiodactyla	1	1.18	331	225000	0.778082	2.11507	25.9	0.000528543	0.372411	6	0.646583	0.646583	0.0762326	0.0380555	0.0380555	0.0380555	0.0380555	0.0380555	0.0380555	0.0380555				2.13947	2.13947	0.295944	0.206568	0.206568	0.206568	0.206568	0.206568	0.206568	0.206568				1.63856	1.63856	0.256527	0.186066	0.186066	0.186066	0.186066	0.186066
Hippotragus niger	Sable antelope	Blood	4.1.10	#469BC3	Artiodactyla	1	1	365	225000	0.742466	2.67397	22.2	0.000123327	0.527027	5	-1.22925	-1.22925	-1.22925	-0.131207	-0.131207	-0.157664	-0.157664	-0.157664	-0.157664	-0.157664				1.11809	1.11809	1.11809	0.206571	0.206571	0.155615	0.155615	0.155615	0.155615	0.155615				1.12771	1.12771	1.12771	0.165704	0.165704	0.142661	0.142661	0.142661
Homo sapiens	Human	Adipose	1.1.1	#7FC97F	Primates	1	0.3	639	62035	0.767123	13.5	122.5	0.227755	0.633469	57				-0.000106484	0.00938175	0.00107811	-0.00337801	-0.00337801	-0.00337801	-0.00337801	-0.00337801	-0.00337801	-0.00337801				0.13249	0.0298559	0.0122267	0.00622799	0.00622799	0.00622799	0.00622799	0.00622799	0.00622799	0.00622799				0.0944452	0.0118737	0.0047437	-0.00272428	-0.00272428
Homo sapiens	Human	Blood	1.1.1	#469BC3	Primates	1	0.3	639	62035	0.767123	13.5	122.5	0.0932245	0.751378	584	3.02997	-0.0827745	-0.043502	-0.0294671	0.000792639	0.00836041	0.00939925	0.008997	0.008997	0.008997	0.00931284	0.0222203	0.0222203	2.62774	0.315994	-0.0606931	-0.00722466	0.0226065	0.0186995	0.0153385	0.0150503	0.0150503	0.0150503	0.0152004	0.0233336	0.0233336	1.87302	0.301854	-0.0624229	-0.017311	0.0122494	0.00862987	0.00540469	0.00555121
Homo sapiens	Human	BoneMarrow	1.1.1	#F0027F	Primates	1	0.3	639	62035	0.767123	13.5	122.5	0.312653	0.603265	20				0.14902	0.0554844	-0.0309652	-0.0287437	-0.0287437	-0.0287437	-0.0287437	-0.0287437	-0.0287437	-0.0287437				0.0860615	0.000258939	-0.0143843	-0.00958583	-0.00958583	-0.00958583	-0.00958583	-0.00958583	-0.00958583	-0.00958583				0.0656039	-0.0343587	-0.0209381	-0.0184791	-0.0184791
Homo sapiens	Human	Cerebellum	1.1.1	#D95F02	Primates	1	0.3	639	62035	0.767123	13.5	122.5	0.432653	0.82449	46					-0.112312	0.00386021	-0.0241074	-0.00056391	-0.0047556	-0.0047556	-0.0047556	-0.0047556	-0.0047556					0.066726	0.0314411	0.0315609	0.0278918	0.0173676	0.0173676	0.0173676	0.0173676	0.0173676					0.0927565	0.0297813	0.0377055	0.0326871
Homo sapiens	Human	Cortex	1.1.1	#7570B3	Primates	1	0.3	639	62035	0.767123	13.5	122.5	0.432653	0.82449	46					-0.120204	0.0183523	0.0110796	0.0091419	-0.000669596	-0.000669596	-0.000669596	-0.000669596	-0.000669596					-0.0895657	0.0347414	0.0288555	0.0367182	0.0283533	0.0283533	0.0283533	0.0283533	0.0283533					-0.07661	0.0218769	0.0272746	0.0285479
Homo sapiens	Human	Heart	1.1.1	#FDBF6F	Primates	1	0.3	639	62035	0.767123	13.5	122.5	0.227755	0.74449	97				0.043807	-0.02159	-0.00554836	0.000934414	0.00289851	0.00289851	0.00289851	0.00289851	0.00289851	0.00289851				0.0803796	0.0261072	0.00299815	0.00826129	0.00706333	0.00706333	0.00706333	0.00706333	0.00706333	0.00706333				0.0499606	0.0345859	0.00697497	0.00671963	0.00523553
Homo sapiens	Human	Kidney	1.1.1	#984EA3	Primates	1	0.3	639	62035	0.767123	13.5	122.5	0.227755	0.74449	97				0.0520627	-0.000926858	0.0197154	0.0217077	0.02138	0.02138	0.02138	0.02138	0.02138	0.02138				0.0862862	0.0462005	0.0215596	0.0191524	0.0185662	0.0185662	0.0185662	0.0185662	0.0185662	0.0185662				0.0800949	0.0435262	0.0185137	0.015166	0.0147671
Homo sapiens	Human	Liver	1.1.1	#33A02C	Primates	1	0.3	639	62035	0.767123	13.5	122.5	0.227755	0.74449	97				0.029586	0.00113218	-0.00225957	-9.64e-05	0.00346106	0.00346106	0.00346106	0.00346106	0.00346106	0.00346106				0.0287706	0.0475193	0.0251271	0.0228227	0.0207083	0.0207083	0.0207083	0.0207083	0.0207083	0.0207083				0.0105683	0.0565306	0.0226898	0.0171883	0.0163586
Homo sapiens	Human	Lung	1.1.1	red	Primates	1	0.3	639	62035	0.767123	13.5	122.5	0.227755	0.696327	113			1.06957	-0.0111945	-0.019677	0.00183449	0.00324143	0.00324143	0.00324143	0.00324143	0.00324143	0.00324143	0.00324143			0.998475	0.0129846	0.0220328	0.0031939	0.00266966	0.00266966	0.00266966	0.00266966	0.00266966	0.00266966	0.00266966			0.809414	0.0150631	0.0204302	8.17e-05	4.59e-05	4.59e-05
Homo sapiens	Human	LymphNode	1.1.1	#66C2A5	Primates	1	0.3	639	62035	0.767123	13.5	122.5	0.312653	0.633469	27				-0.136539	-0.0174653	0.0114795	0.0127958	0.0127958	0.0127958	0.0127958	0.0127958	0.0127958	0.0127958				0.244784	0.0243728	-0.0150476	-0.023669	-0.023669	-0.023669	-0.023669	-0.023669	-0.023669	-0.023669				0.210453	0.00970334	-0.016556	-0.02469	-0.02469
Homo sapiens	Human	Muscle	1.1.1	#E5C494	Primates	1	0.3	639	62035	0.767123	13.5	122.5	0.227755	0.633469	57				-0.0343321	-0.0172788	-0.022141	-0.0166071	-0.0166071	-0.0166071	-0.0166071	-0.0166071	-0.0166071	-0.0166071				0.0399564	0.020977	0.0098384	0.0155762	0.0155762	0.0155762	0.0155762	0.0155762	0.0155762	0.0155762				0.105227	0.0342037	0.0083499	0.00544277	0.00544277
Homo sapiens	Human	Skin	1.1.1	#19325A	Primates	1	0.3	639	62035	0.767123	13.5	122.5	0	0.759184	74	0.0525849	0.0525849	0.0427915	0.0112388	0.00843798	0.00911788	0.00722035	0.00547427	0.00547427	0.00547427	-0.0197735	-0.0197735	-0.0197735	-0.0853508	-0.0853508	0.0124176	0.0347297	0.0304069	0.0221725	0.022316	0.0218292	0.0218292	0.0218292	0.0239937	0.0239937	0.0239937	-0.0493084	-0.0493084	0.0381295	0.0407416	0.0320127	0.0246939	0.0236528	0.0223589
Indriidae	Indriidae	Blood	1.2	#469BC3	Primates	1	0.5	745	4287.85	0.403928	3.83597	26.4713	0.00386648	1.10272	8				0.0737985	0.0366751	-0.0558115	-0.0558115	-0.0558115	-0.0607904	-0.0432298	-0.034126	-0.0571026	-0.0571026				0.156112	0.139599	0.100328	0.100328	0.100328	0.0792901	0.0727339	0.06161	0.0265315	0.0265315				0.134324	0.129429	0.0746471	0.0746471	0.0746471
Lagenorhynchus obliquidens	Pacific white-sided dolphin	Blood	4.13.4	#469BC3	Artiodactyla	1	0.285714		103000	0.975342	7.00479	41	0.0105507	0.970488	17	-0.58177	-0.144909	-0.155453	-0.133506	-0.0957683	-0.0957683	-0.0957683	-0.0621953	-0.0598327	-0.0581808	-0.0667787	-0.06759	-0.0703512	-0.111041	0.249518	0.136579	0.148397	0.110056	0.110056	0.110056	0.0769122	0.0730945	0.0643497	0.0665107	0.0730426	0.0724216	-0.390724	0.127756	0.0579551	0.0917675	0.0894906	0.0894906	0.0894906	0.0661584
Lagenorhynchus obliquidens	Pacific white-sided dolphin	Skin	4.13.4	#19325A	Artiodactyla	1	0.285714		103000	0.975342	7.00479	41	0.0105507	0.985232	17	-0.625794	-0.409095	-0.322403	-0.171294	-0.0978311	-0.0978311	-0.0978311	-0.0622847	-0.0504396	-0.0355931	-0.028349	-0.0200589	-0.0183471	0.553564	-0.0847005	-0.116927	0.118546	0.0413317	0.0413317	0.0413317	0.0276179	0.0181277	0.0256253	0.0237426	0.0186244	0.00463194	0.62265	-0.0476777	-0.0482041	0.128532	0.0866572	0.0866572	0.0866572	0.0610709
Lemur catta	Ring-tailed lemur	Blood	1.3.12	#469BC3	Primates	1.1	0.9	365	2555	0.369863	2.06438	37.3	0.00160858	0.880429	3									0.0331361	0.0331361												0.0554452	0.0554452
Lemur catta	Ring-tailed lemur	Blood&Skin	1.3.12	#469BC3	Primates	1.1	0.9	365	2555	0.369863	2.06438	37.3	0.00160858	0.880429	4				0.111051	0.111051	0.111051	0.111051	0.111051	0.02607	0.02607							0.124266	0.124266	0.124266	0.124266	0.124266	0.0573712	0.0573712							0.142692	0.142692	0.142692	0.142692	0.142692
Lemuridae	Lemuridae	Blood	1.3	#469BC3	Primates	1.31357	1.10526	384.714	2328.47	0.330594	2.01437	34.6336	0.00174849	1.14788	39	1.98637	0.105752	-0.0787229	-0.0508638	-0.045201	-0.0508008	-0.0508008	-0.0594785	-0.0403306	-0.0376758	-0.0357157	-0.0357157	-0.0323065	2.25991	0.463257	0.146756	0.134768	0.134384	0.128209	0.128209	0.0930076	0.0682971	0.0595278	0.049223	0.049223	0.0516278	1.67238	0.404484	0.101567	0.0969363	0.0988073	0.0973416	0.0973416	0.0628444
Lemuridae	Lemuridae	Skin	1.3	#19325A	Primates	1.304	1.14286	395.6	2315.7	0.330875	2.04805	34.6869	0.00174153	1.00399	13	-0.795824	-0.795824	-0.795824	-0.795824	-0.795824	-0.0812943	-0.0812943	-0.0743613	-0.0607341	-0.0586282	0.00953888	0.00953888	0.00953888	0.67674	0.67674	0.67674	0.67674	0.67674	0.0895492	0.0895492	0.0754182	0.0623879	0.060091	0.0803675	0.0803675	0.0803675	0.0186981	0.0186981	0.0186981	0.0186981	0.0186981	0.0782953	0.0782953	0.0609723
Leptonycteris yerbabuenae	Lesser long-nosed bat	Skin	8.4.4	#19325A	Chiroptera	1	1		25	0.410959	1	10.1	0.019802	0.49505	11		-0.786466	-0.786466	-0.786466	-0.430345	-0.430345	-0.430345	-0.430345	-0.430345	-0.430345	-0.434626	-0.434626			0.936164	0.936164	0.936164	0.487978	0.487978	0.487978	0.487978	0.487978	0.487978	0.561516	0.561516			0.698715	0.698715	0.698715	0.443076	0.443076	0.443076	0.443076
Litocranius walleri	Gerenuk	Blood	4.1.12	#469BC3	Artiodactyla	1	1.35	241	43500	0.558904	0.983562	17.3	0.0522249	0.427453	7		-0.825615	-0.378894	-0.378894	-0.253368	-0.253368	-0.253368	-0.253368	-0.253368	-0.253368	-0.204593				1.12412	0.404135	0.404135	0.370826	0.370826	0.370826	0.370826	0.370826	0.370826	0.351008				1.11642	0.240321	0.240321	0.30914	0.30914	0.30914	0.30914
Lorisidae	Lorisidae	Blood	1.5	#469BC3	Primates	1.47143	1.125	424.286	599.443	0.499413	1.13288	23.6571	0.0280561	0.888978	7					0.10655	0.14984	0.14984	0.14984	0.0833834	-0.0545523	-0.0510872	-0.0510872	-0.0510872					0.223528	0.164823	0.164823	0.164823	0.0928837	0.103706	0.108837	0.108837	0.108837					0.0646139	0.0994549	0.0994549	0.0994549
Lorisidae	Lorisidae	Skin	1.5	#19325A	Primates	1.43333	1.25	409.333	515.9	0.494977	1.11735	22.4667	0.431751	0.860386	3									-0.188121	-0.188121	-0.188121	-0.188121	-0.188121									0.167784	0.167784	0.167784	0.167784	0.167784
Loxodonta africana	Savanna elephant	Blood	2.1.2	#469BC3	Proboscidea	1	0.2	1707	4800000	1.83562	10.5041	65	0.0185037	0.745501	57	-0.339243	-0.148362	-0.117936	-0.054932	-0.0219325	-0.014611	-0.0103971	-0.0107502	-0.0107502	-0.0107502	-0.0031753	0.00221974	0.00599985	0.463404	0.228024	0.161099	0.153245	0.0765588	0.0617308	0.0594746	0.0579137	0.0579137	0.0579137	0.0580157	0.0616139	0.0671238	0.229642	0.165452	0.126472	0.115501	0.0649009	0.0508256	0.0494689	0.0489128
Macaca mulatta	Rhesus macaque	Adipose	1.4.2	#7FC97F	Primates	1	1	444	8235	0.452055	4.43562	42	0.55881	1	5								-0.0780839	-0.0780839	0.00672731	0.00672731	0.00672731	0.00672731								0.0436103	0.0436103	0.101336	0.101336	0.101336	0.101336								0.107244
Macaca mulatta	Rhesus macaque	Blood	1.4.2	#469BC3	Primates	1	1	444	8235	0.452055	4.43562	42	0.042619	1	199	2.13455	-0.242928	-0.1691	-0.12626	-0.0780327	-0.067936	-0.0640216	-0.0569422	-0.0489356	-0.0485948	-0.0387817	-0.0387817	-0.0307818	0.689026	0.152885	0.194111	0.0811445	0.0837979	0.0780849	0.067872	0.0517916	0.0498868	0.0443259	0.0376684	0.0376684	0.0201498	1.01932	0.101953	0.159349	0.0515685	0.0559273	0.0557644	0.0511449	0.0402747
Macaca mulatta	Rhesus macaque	Cortex	1.4.2	#7570B3	Primates	1	1	444	8235	0.452055	4.43562	42	0.409048	1	6							-0.117561	-0.0140268	-0.0140268	-0.0112845	-0.0112845	-0.0112845	-0.0112845							0.011506	0.0644544	0.0644544	0.0674754	0.0674754	0.0674754	0.0674754							-0.214811	0.074931
Macaca mulatta	Rhesus macaque	Liver	1.4.2	#33A02C	Primates	1	1	444	8235	0.452055	4.43562	42	0.409048	1	5						-0.270448	-0.166011	-0.166011	-0.166011	0.0427794	0.0427794	0.0427794	0.0427794						0.269813	0.213719	0.213719	0.213719	0.0915595	0.0915595	0.0915595	0.0915595						0.273177	0.202439	0.202439
Macaca mulatta	Rhesus macaque	Lung	1.4.2	red	Primates	1	1	444	8235	0.452055	4.43562	42	0.409048	1	6							0.205934	0.0565721	0.0565721	0.0757401	0.0757401	0.0757401	0.0757401							0.108871	0.0931485	0.0931485	0.093539	0.093539	0.093539	0.093539							-0.0600241	0.0324743
Macaca mulatta	Rhesus macaque	Muscle	1.4.2	#E5C494	Primates	1	1	444	8235	0.452055	4.43562	42	0.409048	1	5								0.0148543	0.0148543	0.0243183	0.0243183	0.0243183	0.0243183								0.0748837	0.0748837	0.0876929	0.0876929	0.0876929	0.0876929								0.0972881
Macaca mulatta	Rhesus macaque	Skin	1.4.2	#19325A	Primates	1	1	444	8235	0.452055	4.43562	42	0.18119	1	51			-0.0807138	0.027478	0.00429908	0.0366525	0.0266924	0.0395568	0.0395568	0.0311935	0.0311935	0.0311935	0.0272577			0.00564118	0.207971	0.14387	0.141057	0.130644	0.123352	0.123352	0.107862	0.107862	0.107862	0.113213			0.0277925	0.180247	0.130278	0.12853	0.117798	0.115967
Macropus fuliginosus	Western grey kangaroo	Blood	11.1.3	#469BC3	Diprotodontia	1	1	385	28250	0.0821918	2.12329	23.2	0.0717997	0.217052	5	-6.46568	-0.432391	0.524279	0.524279	0.524279	0.524279	0.524279	0.524279	0.524279	0.524279				4.66329	0.888259	-0.330578	-0.330578	-0.330578	-0.330578	-0.330578	-0.330578	-0.330578	-0.330578				6.34732	1.65755	-0.430063	-0.430063	-0.430063	-0.430063	-0.430063	-0.430063
Macropus giganteus	Eastern grey kangaroo	Blood	11.1.4	#469BC3	Diprotodontia	1	1	342	49500	0.0986301	2.64247	25	0.0728	0.532	12	-13.2599	-13.2599	-13.2599	-13.2599	0.00711002	-0.0672078	-0.0672078	-0.0672078	-0.0672078	-0.0672078	-1.38124	-1.38124	-1.38124	16.1607	16.1607	16.1607	16.1607	0.0230437	0.0943903	0.0943903	0.0943903	0.0943903	0.0943903	1.30737	1.30737	1.30737	21.1326	21.1326	21.1326	21.1326	-0.0246836	0.063977	0.063977	0.063977
Macropus rufogriseus	Red-necked wallaby	Blood	11.1.6	#469BC3	Diprotodontia	1	1	273	16200	0.0794521	1.37397	15.2	0.132895	0.634868	5						-0.266479	-0.186518	-0.186518	-0.186518	-0.186518	-0.186518	0.375003	0.375003						0.261017	0.225321	0.225321	0.225321	0.225321	0.225321	-0.456704	-0.456704						0.268686	0.218716	0.218716
Macropus rufus	Red kangaroo	Blood	11.1.7	#469BC3	Diprotodontia	1	1.36	241	55000	0.090411	1.81233	25	0.0248	0.4692	37	0.112174	-0.356778	0.0119093	-0.0222011	-0.00223377	-0.00223377	-0.00223377	-0.00223377	-0.00223377	-0.00223377	0.0534632	0.00922983	0.00922983	0.906025	0.796651	0.0715904	0.111482	0.13464	0.13464	0.13464	0.13464	0.13464	0.13464	0.185371	0.234795	0.234795	0.674399	0.318707	0.0956445	0.000521912	0.0594369	0.0594369	0.0594369	0.0594369
Marmota flaviventris	Yellow-bellied marmot	Blood	9.13.1	#469BC3	Rodentia	4	0.9	458	3500	0.0821918	2	21.2	0.000471698	0.567925	153	-0.559816	-0.292787	-0.182835	-0.114354	-0.0956295	-0.0684178	-0.0684178	-0.0684178	-0.0684178	-0.0684178	-0.0111222	-0.0129109	-0.00455411	0.964375	0.49588	0.361105	0.28921	0.247547	0.218686	0.218686	0.218686	0.218686	0.218686	0.223881	0.230905	0.216677	0.788188	0.299963	0.25558	0.196464	0.174512	0.151624	0.151624	0.151624
Megaptera novaeangliae	Humpback whale	Skin	4.12.3	#19325A	Artiodactyla	1	0.5	2.38	30000000	0.936986	7.96	95	0.00421053	0.46	91	-0.159822	-0.116831	-0.063047	-0.0309608	-0.0336613	-0.0336613	-0.0336613	-0.0336613	-0.0336613	-0.0336613	-0.00604212	0.00213349	-0.0150884	0.125166	0.0879962	0.0471969	0.0458247	0.0475213	0.0475213	0.0475213	0.0475213	0.0475213	0.0475213	0.0488125	0.0591126	0.0739553	0.0250032	0.086217	0.0417448	0.0412168	0.0431884	0.0431884	0.0431884	0.0431884
Microtus ochrogaster	Prairie vole	Brain	9.5.5	#BF5B17	Rodentia	3.8	4	26	40	0.0630137	0.128767	5.3	0.0118868	0.20883	47	1.16602	1.02808	0.75511	0.75511	0.75511	0.75511	0.75511	0.75511	0.75511	0.75511	1.00375	-0.911266	-20.4004	6.2935	2.58549	2.24694	2.24694	2.24694	2.24694	2.24694	2.24694	2.24694	2.24694	2.27378	0.665528	-107.038	4.65298	2.09797	1.7508	1.7508	1.7508	1.7508	1.7508	1.7508
Microtus ochrogaster	Prairie vole	Liver	9.5.5	#33A02C	Rodentia	3.8	4	26	40	0.0630137	0.128767	5.3	0.0118868	0.20883	47	-0.260201	-1.12388	-0.950035	-0.950035	-0.950035	-0.950035	-0.950035	-0.950035	-0.950035	-0.950035	0.553431	-2.67635	-70.336	6.02611	1.79281	1.63371	1.63371	1.63371	1.63371	1.63371	1.63371	1.63371	1.63371	1.66087	1.64113	71.2161	3.92436	0.953481	0.957857	0.957857	0.957857	0.957857	0.957857	0.957857
Microtus ochrogaster	Prairie vole	Skin	9.5.5	#A6761D	Rodentia	3.8	4	26	40	0.0630137	0.128767	5.3	0.0118868	0.20883	47	-0.181191	-0.358149	-0.0706762	-0.0706762	-0.0706762	-0.0706762	-0.0706762	-0.0706762	-0.0706762	-0.0706762	1.01251	-0.17074	-81.808	4.06999	2.48356	2.14193	2.14193	2.14193	2.14193	2.14193	2.14193	2.14193	2.14193	1.74845	3.24328	-187.861	0.853954	2.20975	1.96142	1.96142	1.96142	1.96142	1.96142	1.96142
Mirza zaza	Northern giant mouse lemur	Blood&Skin	1.6.3	#469BC3	Primates	1.6	1	365	302	0.245205	1.1	20	0.6425	0.903	3										-0.270557	-0.270557	-0.270557	-0.270557										0.0998851	0.0998851	0.0998851	0.0998851
Molossus molossus	Pallas's mastiff bat	Skin	8.8.2	#19325A	Chiroptera	1	2		14	0.29589	1.16667	6	0.05	0.983333	14			-0.595545	-0.595545	-0.595545	-0.595545	-0.50213	-0.50213	-0.50213	-0.283559	-0.167583	-0.167583	-0.167583			0.769174	0.769174	0.769174	0.769174	0.751377	0.751377	0.751377	0.574939	0.598145	0.598145	0.598145			0.409704	0.409704	0.409704	0.409704	0.587051	0.587051
Monodelphis domestica	Opossum	Liver	10.1.3	#33A02C	Didelphimorphia	9	4	53	105	0.0410959	0.334247	5.1	0.00752082	0.641955	48	-2.04075	-1.5666	-0.960281	-0.503209	-0.503209	-0.516341	-0.495615	-0.495615	-0.495615	-0.495615	-0.15592	-0.446532	-0.856719	4.26328	2.3233	1.38322	0.705171	0.705171	0.745939	0.721103	0.721103	0.721103	0.721103	0.419379	0.519428	1.24049	4.17049	2.11808	1.23544	0.650082	0.650082	0.694975	0.685922	0.685922
Monodelphis domestica	Opossum	Skin	10.1.3	#A6761D	Didelphimorphia	9	4	53	105	0.0410959	0.334247	5.1	0.00752082	0.434596	45	0.376776	-1.38366	-1.05142	-0.692916	-0.637916	-0.637916	-0.637916	-0.637916	-0.637916	-0.637916	0.242659	0.332118	-0.469183	6.60109	2.47043	1.58814	0.996556	0.875073	0.875073	0.875073	0.875073	0.875073	0.875073	-0.534928	-0.310794	0.241186	6.13198	2.34204	1.45411	0.865356	0.815508	0.815508	0.815508	0.815508
Mus musculus	Mouse	Aorta	9.9.1	#FDC086	Rodentia	7	5.4	30	20.5	0.0520548	0.115068	4	0.0863061	0.11028	20		-2.60936	-2.60936	-2.60936	-2.60936	-2.60936	-2.60936	-2.60936	-2.60936	-2.60936					12.0981	12.0981	12.0981	12.0981	12.0981	12.0981	12.0981	12.0981	12.0981					8.38721	8.38721	8.38721	8.38721	8.38721	8.38721	8.38721
Mus musculus	Mouse	Blood	9.9.1	#469BC3	Rodentia	7	5.4	30	20.5	0.0520548	0.115068	4	0.00479478	0.68125	406	3.24218	1.18044	0.245591	-0.257085	-0.403894	-0.493714	-0.482009	-0.482009	-0.482009	-0.482009	-0.71723	-0.750219	-0.848964	4.21229	1.68755	1.03426	0.939476	0.861111	0.846526	0.81903	0.81903	0.81903	0.81903	0.951312	0.979991	0.991127	3.65747	0.901716	0.492755	0.551305	0.629666	0.672575	0.657582	0.657582
Mus musculus	Mouse	Cerebellum	9.9.1	#D95F02	Rodentia	7	5.4	30	20.5	0.0520548	0.115068	4	0.0208333	0.5625	128	6.29533	1.38373	0.648048	0.662377	0.349774	0.344923	0.344923	0.344923	0.344923	0.344923	0.271707	0.0703952	-0.0296643	7.94414	5.69801	2.15526	1.69617	1.26312	1.0614	1.0614	1.0614	1.0614	1.0614	0.932149	0.268836	0.510858	7.2593	4.79355	2.07247	1.49845	0.948545	0.695842	0.695842	0.695842
Mus musculus	Mouse	Cortex	9.9.1	#7570B3	Rodentia	7	5.4	30	20.5	0.0520548	0.115068	4	-0.00376712	0.5625	161	-4.11392	-2.2811	-0.994011	-0.365978	-0.37786	-0.527031	-0.527031	-0.527031	-0.527031	-0.527031	-0.50034	-0.639596	-0.661999	6.53008	2.99859	1.57076	0.980489	0.57895	0.671139	0.671139	0.671139	0.671139	0.671139	0.636718	0.269477	0.374154	6.62688	2.39432	1.36522	0.731392	0.402097	0.605621	0.605621	0.605621
Mus musculus	Mouse	Fibroblast	9.9.1	#FB9A99	Rodentia	7	5.4	30	20.5	0.0520548	0.115068	4	-0.00513699	0.64863	84	-4.51996	-0.635095	-0.635095	0.0247382	0.144338	0.201352	0.243027	0.243027	0.243027	0.243027	0.461738	0.894919	1.26339	3.616	3.53307	3.53307	1.02919	0.990764	0.806308	0.762827	0.762827	0.762827	0.762827	0.342027	1.05341	1.49666	4.30542	2.26583	2.26583	0.616951	0.505608	0.430805	0.478893	0.478893
Mus musculus	Mouse	Heart	9.9.1	#FDBF6F	Rodentia	7	5.4	30	20.5	0.0520548	0.115068	4	-0.00445205	0.546575	120	-2.83025	1.14786	0.782063	0.886318	0.660983	-0.360419	-0.360419	-0.360419	-0.360419	-0.360419	-0.930544	-0.986655	-1.08431	6.14343	2.87696	1.96323	1.8602	1.47284	1.05461	1.05461	1.05461	1.05461	1.05461	1.21443	1.20091	1.15195	6.79582	2.50631	2.00169	1.89424	1.51969	1.08945	1.08945	1.08945
Mus musculus	Mouse	HematopoieticStem.Progenitor.LSK	9.9.1	#FF7F00	Rodentia	7	5.4	30	20.5	0.0520548	0.115068	4	0.090411	0.568493	12						0.419757	0.419757	0.419757	0.419757	0.419757	-8.57468	-8.57468	-8.57468						1.06338	1.06338	1.06338	1.06338	1.06338	4.98592	4.98592	4.98592						0.945995	0.945995	0.945995
Mus musculus	Mouse	Hippocampus	9.9.1	#CAB2D6	Rodentia	7	5.4	30	20.5	0.0520548	0.115068	4	0.0656885	0.338991	18	15.8403	15.8403	-0.0101684	-0.280178	-0.280178	-0.280178	-0.280178	-0.280178	-0.280178	-0.280178	-4.19544	-4.19544	-4.19544	14.2953	14.2953	1.94447	1.60975	1.60975	1.60975	1.60975	1.60975	1.60975	1.60975	-0.639755	-0.639755	-0.639755	6.2268	6.2268	1.5283	1.08191	1.08191	1.08191	1.08191	1.08191
Mus musculus	Mouse	Kidney	9.9.1	#984EA3	Rodentia	7	5.4	30	20.5	0.0520548	0.115068	4	0.0383562	0.561875	52	-0.249261	-0.249261	-0.249261	-0.249261	0.139211	0.0288873	0.0288873	0.0288873	0.0288873	0.0288873	-0.537709	-0.537709	-0.537709	1.11249	1.11249	1.11249	1.11249	0.195177	0.00711417	0.00711417	0.00711417	0.00711417	0.00711417	-2.05391	-2.05391	-2.05391	0.312777	0.312777	0.312777	0.312777	0.266236	0.125858	0.125858	0.125858
Mus musculus	Mouse	Liver	9.9.1	#33A02C	Rodentia	7	5.4	30	20.5	0.0520548	0.115068	4	0.00479478	0.694672	597	-1.55863	1.10617	0.754613	0.6739	0.338357	0.142195	0.146116	0.146116	0.146116	0.146116	-0.264426	-0.721971	-0.660336	4.78912	1.81927	1.29372	1.23962	1.16238	0.963804	0.960759	0.960759	0.960759	0.960759	1.04341	1.05828	1.14548	4.21321	1.15169	0.788002	0.861221	0.937433	0.878857	0.874897	0.874897
Mus musculus	Mouse	Lung	9.9.1	red	Rodentia	7	5.4	30	20.5	0.0520548	0.115068	4	0.0625	0.561875	22	35.8609	35.8609	35.8609	35.8609	0.241389	0.187692	0.187692	0.187692	0.187692	0.187692	0.152859	0.152859	0.152859	27.8502	27.8502	27.8502	27.8502	0.834623	0.832247	0.832247	0.832247	0.832247	0.832247	1.36901	1.36901	1.36901	21.7135	21.7135	21.7135	21.7135	0.835325	0.829364	0.829364	0.829364
Mus musculus	Mouse	MacrophagePeritoneal	9.9.1	#8DA0CB	Rodentia	7	5.4	30	20.5	0.0520548	0.115068	4	0.0863061	0.11028	42		6.68139	6.68139	6.68139	6.68139	6.68139	6.68139	6.68139	6.68139	6.68139					15.2546	15.2546	15.2546	15.2546	15.2546	15.2546	15.2546	15.2546	15.2546					9.01533	9.01533	9.01533	9.01533	9.01533	9.01533	9.01533
Mus musculus	Mouse	Muscle	9.9.1	#E5C494	Rodentia	7	5.4	30	20.5	0.0520548	0.115068	4	0.00479478	0.5625	208	-3.50182	-2.49956	-0.196585	0.283073	-0.409456	-0.195922	-0.195922	-0.195922	-0.195922	-0.195922	0.105706	0.126577	-0.664526	6.16858	0.367334	0.970967	1.07053	0.464082	0.485672	0.485672	0.485672	0.485672	0.485672	0.536506	0.389206	-0.3202	6.04172	-0.23271	0.863429	1.04513	0.1173	0.219117	0.219117	0.219117
Mus musculus	Mouse	Skin	9.9.1	#19325A	Rodentia	7	5.4	30	20.5	0.0520548	0.115068	4	0.00479478	0.625	57	-2.86962	-2.86962	-2.86962	-2.86962	-0.788668	-0.73266	-0.705378	-0.705378	-0.705378	-0.705378	1.34396	1.34396	1.34396	6.79083	6.79083	6.79083	6.79083	1.07724	0.938546	0.934545	0.934545	0.934545	0.934545	-1.1058	-1.1058	-1.1058	5.7994	5.7994	5.7994	5.7994	1.03438	0.914011	0.911103	0.911103
Mus musculus	Mouse	Striatum	9.9.1	#FFED6F	Rodentia	7	5.4	30	20.5	0.0520548	0.115068	4	0.0208333	0.5625	56	-11.2562	-1.99757	0.112737	-0.147604	-0.229291	-0.312354	-0.312354	-0.312354	-0.312354	-0.312354	-0.203461	-0.742759	-0.742759	13.6524	4.73652	1.9478	1.36638	1.13007	0.965611	0.965611	0.965611	0.965611	0.965611	0.702272	0.978838	0.978838	11.2126	3.67072	1.62984	1.04943	0.939059	0.786282	0.786282	0.786282
Mus musculus	Mouse	SVZ	9.9.1	#80FF00	Rodentia	7	5.4	30	20.5	0.0520548	0.115068	4	0.0143954	0.625	10	12.8882	12.8882	-1.22812	0.663826	0.663826	0.663826	-0.0713343	-0.0713343	-0.0713343	-0.0713343	-0.642542	-0.642542	-0.642542	14.0571	14.0571	1.55334	1.39826	1.39826	1.39826	0.825173	0.825173	0.825173	0.825173	-0.337729	-0.337729	-0.337729	13.121	13.121	1.65051	1.23634	1.23634	1.23634	0.818778	0.818778
Mus musculus	Mouse	Tail	9.9.1	#FF0000FF	Rodentia	7	5.4	30	20.5	0.0520548	0.115068	4	0.00479478	0.395833	69	-1.66244	-2.33755	-1.33173	-1.09573	-1.09573	-1.09573	-1.09573	-1.09573	-1.09573	-1.09573	-0.724523	-0.831166	-0.831166	16.5515	3.4629	1.51787	1.27961	1.27961	1.27961	1.27961	1.27961	1.27961	1.27961	0.787013	1.66858	1.66858	16.202	3.69678	1.51577	1.29555	1.29555	1.29555	1.29555	1.29555
Mus musculus	Mouse	WholeBrain	9.9.1	#FF00BF	Rodentia	7	5.4	30	20.5	0.0520548	0.115068	4	0.00479478	0.269925	29	-18.0236	-18.0236	0.00180183	0.00180183	0.00180183	0.00180183	0.00180183	0.00180183	0.00180183	0.00180183	-2.06229	-2.06229	-2.06229	26.7188	26.7188	1.64046	1.64046	1.64046	1.64046	1.64046	1.64046	1.64046	1.64046	10.6642	10.6642	10.6642	26.686	26.686	1.4734	1.4734	1.4734	1.4734	1.4734	1.4734
Myotis lucifugus	Little brown bat	Skin	8.7.8	#19325A	Chiroptera	1	1	365	10	0.150685	0.769	34	0.00294118	0.147059	11	-0.238609	-0.44938	-0.44938	-0.44938	-0.44938	-0.44938	-0.44938	-0.44938	-0.44938	-0.44938				0.372198	0.365906	0.365906	0.365906	0.365906	0.365906	0.365906	0.365906	0.365906	0.365906				0.795337	0.188508	0.188508	0.188508	0.188508	0.188508	0.188508	0.188508
Myotis myotis	Greater mouse-eared bat	Skin	8.7.9	#19325A	Chiroptera	1	1	365	28.55	0.178082	1.37534	37.1	0.0269542	0.242588	38	-0.536701	-0.311994	-0.11696	-0.11696	-0.11696	-0.11696	-0.11696	-0.11696	-0.11696	-0.11696	-0.0225077	0.352851	2.04992	-0.528809	0.358311	0.230532	0.230532	0.230532	0.230532	0.230532	0.230532	0.230532	0.230532	0.177063	-0.251846	1.09295	-0.901354	0.302774	0.137093	0.137093	0.137093	0.137093	0.137093	0.137093
Myotis vivesi	Fish-eating bat	Skin	8.7.10	#19325A	Chiroptera	1	1		25	0.164384	1.06575	10	0.01	0.2	17	-1.70311	-0.906792	-0.906792	-0.906792	-0.906792	-0.906792	-0.906792	-0.906792	-0.906792	-0.906792	-0.0564436			1.58591	1.08128	1.08128	1.08128	1.08128	1.08128	1.08128	1.08128	1.08128	1.08128	1.21082			1.38257	0.838203	0.838203	0.838203	0.838203	0.838203	0.838203	0.838203
Nanger dama	Dama gazelle	Blood	4.1.13	#469BC3	Artiodactyla	1	1.56	182	56900	0.569863	1.5	19.3	0.000425573	0.180443	8	2.63349	-0.394911	-0.394911	-0.394911	-0.394911	-0.394911	-0.394911	-0.394911	-0.394911	-0.394911				3.70581	0.651598	0.651598	0.651598	0.651598	0.651598	0.651598	0.651598	0.651598	0.651598				2.89162	0.574695	0.574695	0.574695	0.574695	0.574695	0.574695	0.574695
Nycticebus coucang	Slow loris	Blood&Skin	1.5.2	#469BC3	Primates	1	1	492	890.5	0.515068	1.58356	25.8	0.287597	0.85969	3									-0.0316142	-0.0316142	-0.0316142	-0.0316142	-0.0316142									0.126782	0.126782	0.126782	0.126782	0.126782
Nycticebus pygmaeus	Pygmy slow loris	Blood	1.5.3	#469BC3	Primates	2		448	419	0.515068	0.747945	20	0.035	0.9945	3										-0.092891													0.0920148
Nycticebus pygmaeus	Pygmy slow loris	Blood&Skin	1.5.3	#469BC3	Primates	2		448	419	0.515068	0.747945	20	0.035	0.9945	4					-0.108107	-0.108107	-0.108107	-0.108107	-0.108107	-0.0997194	-0.109631	-0.109631	-0.109631					0.173488	0.173488	0.173488	0.173488	0.173488	0.11166	0.107189	0.107189	0.107189					-0.116495	-0.116495	-0.116495	-0.116495
Nycticeius humeralis	Evening bat	Muscle	8.7.4	#E5C494	Chiroptera	2	1	365	9.75	0.150685	0.833334	6	0	0.5	24		0.242522	0.242522	-0.358625	-0.240034	-0.240034	-0.240034	-0.240034	-0.240034	-0.240034	-0.46639	-0.46639	0.596067		1.61288	1.61288	0.618806	0.515378	0.515378	0.515378	0.515378	0.515378	0.515378	-0.120725	-0.120725	0.784862		0.821867	0.821867	0.17378	0.278014	0.278014	0.278014	0.278014
Odobenus rosmarus divergens	Pacific walrus	Blood	5.7.1	#469BC3	Carnivora	1	0.5	834	1012500	0.906849	6	41	6.68e-05	0.992683	11		-0.273919	-0.219603	-0.0680448	-0.0680448	-0.0680448	-0.0249926	-0.0249926	-0.0357893	-0.028662	0.0105554	0.0105554	-0.00423491		0.298237	0.233754	0.135475	0.135475	0.135475	0.0903738	0.0903738	0.0654721	0.0617456	0.0656478	0.0656478	0.0667113		0.286752	0.214999	0.134254	0.134254	0.134254	0.0811699	0.0811699
Orcinus orca	Killer whale	Blood	4.13.5	#469BC3	Artiodactyla	1	0.2	1096	3987500	1.45753	10.5072	80	0.011807	0.6775	36	-0.227649	-0.0937806	-0.0299761	-0.0059204	-0.00313477	-0.00259903	0.000268268	0.000268268	0.000268268	0.000268268	0.00635752	0.0115639	0.00944446	0.271642	0.166733	0.0725468	0.0692843	0.0686627	0.0510677	0.0441387	0.0441387	0.0441387	0.0441387	0.0418693	0.0375714	0.0523738	0.084062	0.0717046	0.00362387	0.0200159	0.019176	0.0176754	0.0252453	0.0252453
Orcinus orca	Killer whale	Skin	4.13.5	#19325A	Artiodactyla	1	0.2	1096	3987500	1.45753	10.5072	80	0	0.95	183	-0.00644131	-0.0277125	-0.0139829	-0.0015938	0.00138607	-0.00126655	-0.00541343	-0.00541343	-0.00541343	-0.00593055	-0.00436947	-0.00737132	-0.0063233	0.103151	0.00239014	-0.00650959	0.00726302	-0.000777184	0.00584014	0.00767863	0.00767863	0.00767863	0.00852817	0.0101715	0.0154777	0.012611	-0.0832544	-0.0159126	-0.0125822	-0.00229661	-0.00961637	-0.00295755	0.00466442	0.00466442
Oreamnos americanus	Mountain goat	Skin	4.1.16	#19325A	Artiodactyla	1.2	1	365	90000	0.50411	2.49863	20.8	0.0480769	0.528846	18	1.38533	0.151455	-0.111909	0.0219571	-0.10502	-0.0299702	-0.0299702	-0.0299702	-0.0299702	-0.0299702	-0.0465363	0.0279171	0.0417611	0.284717	0.414382	0.431609	0.281757	0.264279	0.226374	0.226374	0.226374	0.226374	0.226374	0.199775	0.217957	0.157916	-0.296912	0.272757	0.376481	0.229991	0.189143	0.189018	0.189018	0.189018
Oryctolagus cuniculus	European rabbit	Blood	3.1.1	#469BC3	Lagomorpha	5	4.3	29	1800	0.0821918	2	9	0.111111	0.5	5				-0.805432	-0.597727	-0.597727	-0.597727	-0.597727	-0.597727	-0.597727	-0.597727	-0.568879	-0.568879				0.691883	0.481122	0.481122	0.481122	0.481122	0.481122	0.481122	0.481122	0.398979	0.398979				0.842116	0.366594	0.366594	0.366594	0.366594
Otolemur crassicaudatus	Greater galago	Blood	1.7.2	#469BC3	Primates	1.5	1	119	1094.5	0.356164	1.55342	22.7	0.311894	0.647137	3							0.147105	0.147105	0.147105	0.147105	0.147105	0.147105	0.147105							0.255485	0.255485	0.255485	0.255485	0.255485	0.255485	0.255485							0.256362	0.256362
Otolemur crassicaudatus	Greater galago	Blood&Skin	1.7.2	#469BC3	Primates	1.5	1	119	1094.5	0.356164	1.55342	22.7	0.311894	0.647137	4							-0.11051	-0.11051	-0.11051	-0.11051	-0.11051	-0.11051	-0.11051							0.101043	0.101043	0.101043	0.101043	0.101043	0.101043	0.101043							-0.0166474	-0.0166474
Ovis aries	Sheep	Blood	4.1.17	#469BC3	Artiodactyla	1.58	1	365	80000	0.4	2.00274	22.8	0.127924	0.306896	168		-0.315007	-0.163812	-0.122147	-0.122147	-0.122147	-0.122147	-0.122147	-0.122147	-0.122147	-0.122147	0.0572749	0.41875		0.497759	0.547127	0.56689	0.56689	0.56689	0.56689	0.56689	0.56689	0.56689	0.56689	0.667906	0.159421		0.406749	0.430543	0.470718	0.470718	0.470718	0.470718	0.470718
Ovis aries	Sheep	Skin	4.1.17	#A6761D	Artiodactyla	1.58	1	365	80000	0.4	2.00274	22.8	0.00456308	0.39963	262	0.438827	0.339303	0.213339	0.163171	0.163171	0.163171	0.163171	0.163171	0.163171	0.163171	0.0978284	0.13279	0.232666	0.75462	0.50015	0.34575	0.273665	0.273665	0.273665	0.273665	0.273665	0.273665	0.273665	0.306176	0.347735	0.397139	0.326458	0.195012	0.180915	0.166475	0.166475	0.166475	0.166475	0.166475
Panthera leo nubica	Lion	Blood	5.2.4	#469BC3	Carnivora	3	1	649	175000	0.29863	3	27	0.0466667	0.475778	7		-0.419352	-0.40301	-0.40301	-0.100772	-0.100772	-0.100772	-0.100772	-0.100772	-0.100772	-0.00848361	-0.00848361	0.00163208		0.477007	0.401699	0.401699	0.210089	0.210089	0.210089	0.210089	0.210089	0.210089	0.241598	0.241598	0.258373		0.420706	0.279962	0.279962	0.201947	0.201947	0.201947	0.201947
Panthera tigris	Tiger	Blood	5.2.5	#469BC3	Carnivora	2.5	0.4	750	161915	0.287671	3.67534	26.3	0.186861	0.64943	8			-0.970334	-0.970334	-0.198884	-0.202768	-0.179506	-0.179506	-0.179506	-0.179506	-0.179506	-0.179506	-0.167267			-0.981745	-0.981745	0.196785	0.169082	0.166115	0.166115	0.166115	0.166115	0.166115	0.166115	0.240879			-1.07124	-1.07124	0.188615	0.167991	0.153993	0.153993
Papio hamadryas	Olive baboon	Adipose	1.4.3	#7FC97F	Primates	1	0.8	568	18000	0.468493	4.48767	37.5	0.199733	0.609067	41			-0.0335328	-0.0198876	0.0134656	-0.0101827	-0.0306713	-0.0306713	-0.0306713	-0.0306713	-0.0306713	-0.0306713	-0.0216001			0.498103	0.343203	0.211378	0.122975	0.109558	0.109558	0.109558	0.109558	0.109558	0.109558	0.107079			-0.043177	0.174517	0.140075	0.100967	0.0846835	0.0846835
Papio hamadryas	Olive baboon	Cerebellum	1.4.3	#D95F02	Primates	1	0.8	568	18000	0.468493	4.48767	37.5	0.2144	0.609067	38			0.277999	0.212874	0.0968786	0.0446084	0.0386071	0.0386071	0.0386071	0.0386071	0.0386071	0.0386071	0.0386071			0.0145241	0.0497936	0.0510744	0.0457245	0.0574088	0.0574088	0.0574088	0.0574088	0.0574088	0.0574088	0.0574088			-0.280761	-0.163651	0.0273441	0.00669757	0.0183449	0.0183449
Papio hamadryas	Olive baboon	Cortex	1.4.3	#7570B3	Primates	1	0.8	568	18000	0.468493	4.48767	37.5	-0.00138433	0.609067	105		0.0878022	-0.0315283	-0.0272764	-0.0207942	-0.0243724	-0.0217069	-0.0217069	-0.0217069	-0.0217069	-0.0139029	-0.0139029	-0.00958845		0.596433	0.198299	0.163542	0.124754	0.11491	0.11229	0.11229	0.11229	0.11229	0.0867981	0.0867981	0.0862623		0.493869	0.18794	0.156508	0.11529	0.104715	0.10225	0.10225
Papio hamadryas	Olive baboon	Heart	1.4.3	#FDBF6F	Primates	1	0.8	568	18000	0.468493	4.48767	37.5	0.159467	0.609067	47		-2.00286	0.216722	0.0914	0.0662987	0.0640039	0.066518	0.066518	0.066518	0.066518	0.066518	0.066518	0.0618515		4.50169	0.0295315	-0.0271239	-0.0265171	-0.00709941	0.0193856	0.0193856	0.0193856	0.0193856	0.0193856	0.0193856	0.0421858		0.8166	-0.0642967	-0.020936	-0.046321	-0.0185686	-0.00250445	-0.00250445
Papio hamadryas	Olive baboon	Liver	1.4.3	#33A02C	Primates	1	0.8	568	18000	0.468493	4.48767	37.5	0.159467	0.609067	50		-0.533138	-0.19807	0.00288276	0.0253384	-0.00527642	0.00653124	0.00653124	0.00653124	0.00653124	0.00653124	0.00653124	0.0308991		0.153842	0.334723	0.0656413	0.122032	0.113664	0.1086	0.1086	0.1086	0.1086	0.1086	0.1086	0.0945519		1.05847	0.338398	0.0395609	0.119324	0.11524	0.103815	0.103815
Peromyscus californicus	California mouse	Tail	9.5.9	#FF0000FF	Rodentia	2	4.6	24	42	0.0821918	0.126027	5.5	0.0150909	0.5	16	2.75018	-0.0867799	-0.685186	-0.792309	-0.626603	-0.626603	-0.626603	-0.626603	-0.626603	-0.626603	-0.83789	-0.860452	-0.312462	4.17196	1.48925	1.37891	1.19246	0.967917	0.967917	0.967917	0.967917	0.967917	0.967917	0.559425	1.20184	1.00661	3.22537	1.13202	1.23144	1.22252	0.95227	0.95227	0.95227	0.95227
Peromyscus eremicus	Cactus mouse	Tail	9.5.10	#FF0000FF	Rodentia	2.6	3.5	39	25	0.0712329	0.353425	7.4	0.0216216	0.359459	17	1.8627	1.35344	-0.00337708	-0.258798	-0.258798	-0.258798	-0.258798	-0.258798	-0.258798	-0.258798	-0.307177	-0.55284	-0.234648	2.15849	1.82156	0.770092	0.681637	0.681637	0.681637	0.681637	0.681637	0.681637	0.681637	0.539894	-0.329648	0.13657	1.47573	1.59327	0.431603	0.424233	0.424233	0.424233	0.424233	0.424233
Peromyscus leucopus	White-footed mouse	Brain	9.5.11	#BF5B17	Rodentia	4.5	3.7	26	23	0.0712329	0.2	7.9	0.0738397	0.295359	7			0.916802	0.916802	0.916802	0.916802	0.916802	0.916802	0.916802	0.916802						0.806492	0.806492	0.806492	0.806492	0.806492	0.806492	0.806492	0.806492						0.679246	0.679246	0.679246	0.679246	0.679246	0.679246
Peromyscus leucopus	White-footed mouse	Liver	9.5.11	#33A02C	Rodentia	4.5	3.7	26	23	0.0712329	0.2	7.9	0.0738397	0.295359	8			-0.568993	-0.568993	-0.568993	-0.568993	-0.568993	-0.568993	-0.568993	-0.568993						0.912822	0.912822	0.912822	0.912822	0.912822	0.912822	0.912822	0.912822						0.768123	0.768123	0.768123	0.768123	0.768123	0.768123
Peromyscus leucopus	White-footed mouse	Tail	9.5.11	#FF0000FF	Rodentia	4.5	3.7	26	23	0.0712329	0.2	7.9	0.0105063	0.453165	16	-1.34162	-0.635472	-0.46397	-0.46397	-0.531027	-0.531027	-0.531027	-0.531027	-0.531027	-0.531027	-0.44302	-0.727382	-0.721501	3.03845	1.95419	1.16917	1.16917	0.621673	0.621673	0.621673	0.621673	0.621673	0.621673	0.258449	-0.00722495	0.573121	2.95498	1.84373	0.999791	0.999791	0.421003	0.421003	0.421003	0.421003
Peromyscus maniculatus	Eastern deer mouse	Brain	9.5.12	#BF5B17	Rodentia	5	3	27	20.5	0.0657534	0.134247	8.3	0.0702811	0.291165	12		0.0112042	-0.000739921	-0.000739921	-0.000739921	-0.000739921	-0.000739921	-0.000739921	-0.000739921	-0.000739921	-0.50921	-0.50921	-1.2133		0.542304	0.110169	0.110169	0.110169	0.110169	0.110169	0.110169	0.110169	0.110169	-0.833367	-0.833367	-0.55068		-0.320465	-0.619019	-0.619019	-0.619019	-0.619019	-0.619019	-0.619019
Peromyscus maniculatus	Eastern deer mouse	Liver	9.5.12	#33A02C	Rodentia	5	3	27	20.5	0.0657534	0.134247	8.3	0.0702811	0.291165	13		0.636213	0.257122	0.257122	0.257122	0.257122	0.257122	0.257122	0.257122	0.257122	0.245084	0.245084	2.09686		1.89313	1.19089	1.19089	1.19089	1.19089	1.19089	1.19089	1.19089	1.19089	1.84704	1.84704	1.29358		1.5566	1.09023	1.09023	1.09023	1.09023	1.09023	1.09023
Peromyscus maniculatus	Eastern deer mouse	Tail	9.5.12	#FF0000FF	Rodentia	5	3	27	20.5	0.0657534	0.134247	8.3	0.01	0.340964	25	1.26154	-0.545586	-0.31171	-0.15203	-0.15203	-0.15203	-0.15203	-0.15203	-0.15203	-0.15203	0.745598	2.06494	2.06494	3.10156	2.18491	1.01262	0.91207	0.91207	0.91207	0.91207	0.91207	0.91207	0.91207	0.809171	1.61173	1.61173	3.31261	2.05296	1.05598	0.954824	0.954824	0.954824	0.954824	0.954824
Peromyscus polionotus	Oldfield mouse	Tail	9.5.13	#FF0000FF	Rodentia	3.8	3	25	14	0.0657534	0.0767123	5.5	0.0150909	0.347273	16	-1.06983	-0.384089	-0.803998	-0.407216	-0.407216	-0.407216	-0.407216	-0.407216	-0.407216	-0.407216	-0.0262841	-0.0339705	1.5416	4.89243	2.43532	1.80806	1.25178	1.25178	1.25178	1.25178	1.25178	1.25178	1.25178	1.13851	1.03409	1.12255	4.9682	2.43158	1.683	1.15929	1.15929	1.15929	1.15929	1.15929
Phoca vitulina	Harbor seal	Blood	5.9.1	#469BC3	Carnivora	1	1	365	115000	0.693151	3.5	48	0.0107803	1	57	-0.305125	-0.164598	-0.110314	-0.0860916	-0.0730581	-0.0646135	-0.0560182	-0.0525411	-0.0525411	-0.0415779	-0.0164655	-0.0209367	-0.0178867	0.584963	0.263494	0.17182	0.158117	0.125167	0.0981865	0.0777564	0.0724719	0.0724719	0.0653512	0.0441495	0.0345641	0.0558844	0.420247	0.215076	0.131209	0.126355	0.0966122	0.0718936	0.0584969	0.0543892
Phoca vitulina	Harbor seal	Skin	5.9.1	#19325A	Carnivora	1	1	365	115000	0.693151	3.5	48	0.0813356	0.730023	11			0.246042	0.122243	0.0912085	0.0797184	0.0665824	0.0622001	0.0622001	0.0622001	0.0443743	0.0443743	0.0400436			0.19709	0.119484	0.0839891	0.0758615	0.0676672	0.0644267	0.0644267	0.0644267	0.0609001	0.0609001	0.039439			0.192883	-0.0226076	0.0623301	0.0565167	0.0541246	0.0451633
Phyllostomus discolor	Pale spear-nosed bat	Skin	8.4.5	#19325A	Chiroptera	1	1		43.4	0.287671	2	18	0	0.983333	50	-0.0514157	-0.244064	-0.420532	-0.252535	-0.252535	-0.252535	-0.0713858	-0.0666747	-0.0666747	-0.0568651	0.0482961	0.0571895	0.0571895	1.36845	1.17986	0.443377	0.376826	0.376826	0.376826	0.18401	0.177082	0.177082	0.170319	0.21856	0.230996	0.230996	0.514066	0.498843	0.14842	0.0201448	0.0201448	0.0201448	0.146814	0.146338
Phyllostomus hastatus	Greater spear-nosed bat	Skin	8.4.6	#19325A	Chiroptera	1	1		81	0.328767	2	22	0	0.75	71	-0.495452	-0.582458	-0.438891	-0.248012	-0.206676	-0.168887	-0.145972	-0.128381	-0.128381	-0.128381	-0.0637142	-0.0669742	-0.0767839	0.812087	0.636606	0.439928	0.322473	0.25658	0.203615	0.180217	0.171932	0.171932	0.171932	0.194051	0.192722	0.216952	0.770104	0.560738	0.349628	0.28153	0.230794	0.184784	0.163267	0.157054
Propithecus coquereli	Coquerel's sifaka	Blood	1.2.3	#469BC3	Primates				4189.27	0.386274	3.81373	30.59	0.00326904	0.932331	3										-0.0542038													0.0680626
Propithecus coquereli	Coquerel's sifaka	Blood&Skin	1.2.3	#19325A	Primates				4189.27	0.386274	3.81373	30.59	0.00326904	0.932331	4					-0.0622017	-0.0622017	-0.0622017	-0.0622017	-0.0622017	-0.0178977	0.0161262	0.0161262	0.0161262					0.119916	0.119916	0.119916	0.119916	0.119916	0.0534504	-0.00364734	-0.00364734	-0.00364734					0.118465	0.118465	0.118465	0.118465
Propithecus diadema	Diademed sifaka	Blood&Skin	1.2.1	#19325A	Primates	1	0.5	745	5550	0.430137	2.87534	21	0.675714	0.888095	3									-0.3999	-0.3999	-0.3999	-0.3999	-0.3999									0.355915	0.355915	0.355915	0.355915	0.355915
Propithecus tattersalli	Golden-crowned sifaka	Blood	1.2.2	#469BC3	Primates				3545	0.40411	4.49863	26	0.135385	0.978077	3										-0.0523134	-0.0523134												0.0752486	0.0752486
Propithecus tattersalli	Golden-crowned sifaka	Blood&Skin	1.2.2	#469BC3	Primates				3545	0.40411	4.49863	26	0.135385	0.978077	3										-0.0523134	-0.0523134												0.0752486	0.0752486
Pteropus hypomelanus	Variable flying fox	Skin	8.5.4	#19325A	Chiroptera	1	1		450	0.534247	1	26.5	0.0150943	0.728302	40	-0.386217	-0.237089	-0.0476661	-0.036439	-0.00510121	-0.0184388	-0.0305702	-0.0262922	-0.0262922	-0.0262922	-0.0286244	-0.0622805	-0.0622805	1.0631	0.532135	0.325339	0.247236	0.207839	0.155576	0.14164	0.135318	0.135318	0.135318	0.157881	0.172777	0.172777	0.459288	0.340347	0.17156	0.153313	0.098336	0.11338	0.11875	0.112316
Pteropus poliocephalus	Grey-headed flying fox	Skin	8.5.5	#19325A	Chiroptera	1	1		675	0.520548	1.47945	23.6	0.258475	0.707627	16				0.371144	-0.145218	0.0121299	0.0806231	0.038082	0.038082	0.038082	0.038082	0.038082	0.038082				0.00165157	0.129972	0.259329	0.21914	0.202493	0.202493	0.202493	0.202493	0.202493	0.202493				-0.223721	-0.0632271	0.133578	0.152065	0.159172
Pteropus pumilus	Little golden-mantled flying fox	Skin	8.5.6	#19325A	Chiroptera	1	1		200	0.328767	0.75	17.3	0.0462428	1	46	0.802067	0.354201	0.136693	0.136693	0.136693	-0.0688993	-0.0756215	-0.0874186	-0.0441693	-0.0486425	-0.0691501	-0.0634664	-0.0453747	-0.603525	0.521294	0.454519	0.454519	0.454519	0.21983	0.19069	0.173192	0.174565	0.154557	0.160887	0.161066	0.171317	0.910845	-0.0932006	0.306782	0.306782	0.306782	0.149382	0.113664	0.111985
Pteropus rodricensis	Rodriguez flying fox	Skin	8.5.7	#19325A	Chiroptera	1	1		350	0.542466	1.5	28	0.142857	0.746429	19			-0.461381	-0.461381	-0.00828846	0.0498155	-0.0424312	-0.0450406	-0.0450406	-0.0450406	-0.0450406	-0.0264094	-0.0264094			-0.331473	-0.331473	0.18304	0.189878	0.138621	0.14386	0.14386	0.14386	0.14386	0.164979	0.164979			0.446262	0.446262	0.209142	0.18502	0.164282	0.16292
Pteropus vampyrus	Large flying fox	Skin	8.5.8	#19325A	Chiroptera	1	1		872	0.454795	2	24	0.025	0.933333	51	-0.496552	-0.542315	-0.0886634	-0.0848353	-0.0822686	-0.0976459	-0.0530393	-0.0605537	-0.0539104	-0.0520513	-0.0339314	-0.0284712	-0.047499	0.186106	0.509304	0.260599	0.216787	0.190341	0.182521	0.175998	0.160494	0.152192	0.14829	0.158241	0.165191	0.172669	-1.59683	-0.302976	0.0800659	0.126509	0.14688	0.146562	0.13704	0.119664
Rattus norvegicus	Brown rat	Adipose	9.9.3	#7FC97F	Rodentia	9.9	3.7		300	0.0575342	0.219178	3.8	0.080217	0.559066	38		0.601467	0.601467	-0.249283	-0.249283	-0.108164	-0.108164	-0.108164	-0.108164	-0.108164	-0.205234	-0.205234	0.21946		1.79093	1.79093	1.31304	1.31304	0.924139	0.924139	0.924139	0.924139	0.924139	0.954518	0.954518	1.18805		-1.38963	-1.38963	1.01996	1.01996	0.775074	0.775074	0.775074
Rattus norvegicus	Brown rat	Blood	9.9.3	#469BC3	Rodentia	9.9	3.7		300	0.0575342	0.219178	3.8	0.0100943	0.605657	140	-1.19173	-1.14483	-0.119999	0.0287123	-0.0654857	-0.122646	-0.0225752	-0.0225752	-0.0225752	-0.0225752	0.166336	0.42668	-0.62286	7.64937	3.05789	2.81633	1.83118	1.40693	1.1231	1.091	1.091	1.091	1.091	1.15633	1.25102	1.3303	6.71346	2.40889	2.34321	1.63754	1.13999	0.977867	0.970362	0.970362
Rattus norvegicus	Brown rat	Brain	9.9.3	#BF5B17	Rodentia	9.9	3.7		300	0.0575342	0.219178	3.8	0.0302828	0.605657	18			0.79694	0.79694	0.79694	0.79694	0.280917	0.280917	0.280917	0.280917	-0.238352	-0.238352	-0.238352			1.99035	1.99035	1.99035	1.99035	0.926161	0.926161	0.926161	0.926161	0.926501	0.926501	0.926501			1.58484	1.58484	1.58484	1.58484	0.848448	0.848448
Rattus norvegicus	Brown rat	Cerebellum	9.9.3	#D95F02	Rodentia	9.9	3.7		300	0.0575342	0.219178	3.8	0.080217	0.559066	39		2.32076	2.32076	0.0200067	0.0200067	0.276446	0.276446	0.276446	0.276446	0.276446	-0.0378248	-0.0378248	1.23829		1.658	1.658	1.10822	1.10822	0.736069	0.736069	0.736069	0.736069	0.736069	0.710819	0.710819	0.465956		-1.27633	-1.27633	0.846435	0.846435	0.0035406	0.0035406	0.0035406
Rattus norvegicus	Brown rat	Heart	9.9.3	#FDBF6F	Rodentia	9.9	3.7		300	0.0575342	0.219178	3.8	0.0302828	0.605657	30		-3.12292	0.3482	0.3482	0.3482	-1.01511	-0.428835	-0.428835	-0.428835	-0.428835	-0.340647	-0.340647	-0.70217		2.58646	2.0397	2.0397	2.0397	1.27054	0.732032	0.732032	0.732032	0.732032	0.653192	0.653192	0.45073		3.37661	1.65777	1.65777	1.65777	1.21731	0.763949	0.763949
Rattus norvegicus	Brown rat	Liver	9.9.3	#33A02C	Rodentia	9.9	3.7		300	0.0575342	0.219178	3.8	0.0302828	0.605657	64	-7.68857	-1.07086	0.377604	-0.627014	-0.627014	-0.279517	-0.0583099	-0.0583099	-0.0583099	-0.0583099	-0.0539072	-0.0539072	-0.0545642	8.19949	3.654	2.78045	2.05071	2.05071	1.09473	1.05992	1.05992	1.05992	1.05992	1.12946	1.12946	1.22516	8.91099	2.60104	1.63058	1.69984	1.69984	1.06159	1.00465	1.00465
Rattus norvegicus	Brown rat	Muscle	9.9.3	#E5C494	Rodentia	9.9	3.7		300	0.0575342	0.219178	3.8	0.242105	0.481579	6					-0.770345	-0.770345	-0.770345	-0.770345	-0.770345	-0.770345	-0.770345	-0.770345	-0.770345					0.596256	0.596256	0.596256	0.596256	0.596256	0.596256	0.596256	0.596256	0.596256					0.86653	0.86653	0.86653	0.86653
Rattus norvegicus	Brown rat	Neocortex	9.9.3	#B3B3B3	Rodentia	9.9	3.7		300	0.0575342	0.219178	3.8	0.080217	0.559066	34		1.13141	1.13141	-0.0202265	-0.0202265	-0.041681	-0.041681	-0.041681	-0.041681	-0.041681	-0.219091	-0.219091	0.224648		1.12031	1.12031	0.293009	0.293009	0.39079	0.39079	0.39079	0.39079	0.39079	0.347168	0.347168	0.920806		-1.03741	-1.03741	-0.57689	-0.57689	-0.0604546	-0.0604546	-0.0604546
Rattus norvegicus	Brown rat	Ovaries	9.9.3	purple4	Rodentia	9.9	3.7		300	0.0575342	0.219178	3.8	0.080217	0.559066	30		0.368305	0.368305	0.265054	0.265054	-0.360944	-0.360944	-0.360944	-0.360944	-0.360944	-0.506521	-0.506521	-1.01419		0.35096	0.35096	0.65086	0.65086	0.684988	0.684988	0.684988	0.684988	0.684988	0.724192	0.724192	0.783458		-0.978643	-0.978643	-0.568987	-0.568987	0.606003	0.606003	0.606003
Rattus norvegicus	Brown rat	Skin	9.9.3	#19325A	Rodentia	9.9	3.7		300	0.0575342	0.219178	3.8	0.080217	0.559066	37		-1.0414	-1.0414	-1.50381	-1.50381	-0.117796	-0.117796	-0.117796	-0.117796	-0.117796	0.0955267	0.0955267	1.5655		1.36024	1.36024	0.903484	0.903484	1.13802	1.13802	1.13802	1.13802	1.13802	1.27943	1.27943	2.34324		0.577466	0.577466	1.42153	1.42153	1.13793	1.13793	1.13793
Rattus norvegicus	Brown rat	Substantia nigra	9.9.3	#FF0000	Rodentia	9.9	3.7		300	0.0575342	0.219178	3.8	0.080217	0.559066	22		1.02897	1.02897	1.02897	1.02897	-0.187381	-0.187381	-0.187381	-0.187381	-0.187381	-0.444967	-0.444967			1.31142	1.31142	1.31142	1.31142	0.252277	0.252277	0.252277	0.252277	0.252277	0.0490982	0.0490982			-1.57109	-1.57109	-1.57109	-1.57109	-0.142376	-0.142376	-0.142376
Rhinolophus ferrumequinum	Greater horseshoe bat	Skin	8.6.1	#19325A	Chiroptera	1	1	365	22.875	0.219178	2	30.5	0	0.691803	40	-0.454313	-0.208621	-0.1739	-0.148368	-0.120644	-0.0742985	-0.0827848	-0.0827848	-0.0827848	-0.0827848	-0.0765877	-0.0660908	-0.0483188	0.721619	0.286711	0.22674	0.209617	0.173999	0.148904	0.137709	0.137709	0.137709	0.137709	0.153704	0.172074	0.188922	0.495709	0.152348	0.160668	0.158764	0.125574	0.11914	0.112872	0.112872
Rhynchonycteris naso	Proboscis bat	Skin	8.17.2	#19325A	Chiroptera	0.99	2		3.9	0.405479	1.5	8.5	0.0117647	0.705882	22	2.8142	0.774572	0.083028	-0.018866	-0.018866	0.0745015	0.0745015	0.0604343	0.0604343	0.0604343	-0.000923187	0.0710312	0.0938328	-1.44147	-1.09689	-0.2328	-0.167323	-0.167323	0.0171901	0.0171901	0.172396	0.172396	0.172396	0.484302	0.434749	0.401201	2.26643	-0.493301	0.380353	0.250702	0.250702	0.159714	0.159714	0.216474
Rousettus aegyptiacus	Egyptian fruit bat	Skin	8.5.9	#19325A	Chiroptera	1	1		125	0.317808	1	22.9	0.218341	0.611354	16				-0.143876	-0.0285665	0.0275471	0.0533677	0.0533677	0.0533677	0.0533677	0.0533677	0.0533677	0.0533677				0.603041	0.107185	0.177106	0.231908	0.231908	0.231908	0.231908	0.231908	0.231908	0.231908				0.0170192	0.193945	0.0920204	0.137504	0.137504
Saccopteryx bilineata	Greater sac-winged bat	Skin	8.17.1	#19325A	Chiroptera	1	1		7.9	0.350685	1	11	0.0181818	0.754545	29	-2.04756	-0.680058	-0.371486	-0.244316	-0.166471	-0.166471	-0.179933	-0.100571	-0.100571	-0.100571	0.0699174	0.0589139	0.0968269	-1.89308	-0.500722	0.0335111	0.0758228	0.114791	0.114791	0.105839	0.176645	0.176645	0.176645	0.311934	0.304784	0.286629	0.625856	-0.102508	0.25593	0.14367	0.210424	0.210424	0.149117	0.133092
Sarcophilus harrisii	Tasmanian devil	Skin	18.1.1	#469BC3	Dasyuromorphia	3	1	365	8202.25	0.0712329	2	13	0.0384615	0.615385	41		0.0323203	0.181662	0.150662	-0.190798	-0.190798	-0.0730291	-0.0730291	-0.0730291	-0.0730291	-0.077988	-0.095909	-0.12473		0.50079	0.449574	0.354143	0.213605	0.213605	0.115824	0.115824	0.115824	0.115824	0.056285	0.0433002	-0.088404		0.502755	0.391307	0.32063	-0.0645601	-0.0645601	-0.066012	-0.066012
Sorex cinereus	Cinereus shrew	Liver	12.3.10	#33A02C	Eulipotyphla	6.22			4.3	0.0520548	0.421918	1.9	0.175439	0.657895	11		3.37169	3.37169	3.37169	3.37169	-0.290512	-0.462513	-0.462513	-0.462513	-0.462513	-1.7262	-1.7262	3.68655		4.08825	4.08825	4.08825	4.08825	2.02235	1.66406	1.66406	1.66406	1.66406	1.55617	1.55617	2.377		4.31023	4.31023	4.31023	4.31023	2.09223	1.7156	1.7156
Sorex cinereus	Cinereus shrew	Tail	12.3.10	#FF0000FF	Eulipotyphla	6.22			4.3	0.0520548	0.421918	1.9	0.0877193	0.701754	33	1.15113	-1.21347	-0.503465	-0.503465	-0.648192	-0.653791	-0.449684	-0.46119	-0.46119	-0.46119	-0.192228	-0.259846	-0.70667	7.52876	5.53138	4.92697	4.92697	1.59618	1.25188	1.21348	1.14273	1.14273	1.14273	0.366857	0.206724	1.90128	7.97442	5.23595	4.83097	4.83097	1.56858	0.992007	1.08256	0.976644
Steno bredanensis	Rough-toothed dolphin	Blood	4.13.10	#469BC3	Artiodactyla				114000	1.03014	10	32	0.145106	0.746321	6					-0.162341	-0.130557	-0.130557	-0.118237	-0.118237	-0.118237	-0.118237	-0.137675	-0.137675					0.123776	0.0416501	0.0416501	0.0582568	0.0582568	0.0582568	0.0582568	0.0691728	0.0691728					0.100705	0.0468938	0.0468938	0.0581406
Steno bredanensis	Rough-toothed dolphin	Skin	4.13.10	#19325A	Artiodactyla				114000	1.03014	10	32	0.145448	0.746663	6					0.0045035	0.00500049	0.00500049	-0.0736443	-0.0736443	-0.0736443	-0.0736443	-0.0602818	-0.0602818					0.153736	0.144384	0.144384	0.0908265	0.0908265	0.0908265	0.0908265	0.10119	0.10119					0.135606	0.121337	0.121337	0.0399334
Sus scrofa domesticus	Pig	Bladder	4.7.1	black	Artiodactyla	7	1.5	230	350000	0.315068	0.458334	23	0.00345444	0.172365	15	0.162796	-0.111044	-0.111044	-0.111044	-0.111044	-0.111044	-0.111044	-0.111044	-0.111044	-0.111044	0.568684	2.98534		0.993705	0.476937	0.476937	0.476937	0.476937	0.476937	0.476937	0.476937	0.476937	0.476937	0.526286	6.15426		0.954875	0.496338	0.496338	0.496338	0.496338	0.496338	0.496338	0.496338
Sus scrofa domesticus	Pig	Blood	4.7.1	#469BC3	Artiodactyla	7	1.5	230	350000	0.315068	0.458334	23	0.0013103	0.272186	98	-0.37492	-0.350359	-0.296886	-0.296886	-0.296886	-0.296886	-0.296886	-0.296886	-0.296886	-0.296886	-0.231815	-0.129993	-0.0921291	1.06794	0.592358	0.482315	0.482315	0.482315	0.482315	0.482315	0.482315	0.482315	0.482315	0.767589	1.00648	1.27393	1.03452	0.567594	0.463752	0.463752	0.463752	0.463752	0.463752	0.463752
Sus scrofa domesticus	Pig	FrontalCortex	4.7.1	#E31A1C	Artiodactyla	7	1.5	230	350000	0.315068	0.458334	23	0.00345444	0.172365	16	-0.780499	-0.326727	-0.326727	-0.326727	-0.326727	-0.326727	-0.326727	-0.326727	-0.326727	-0.326727	-0.339135	-6.89295		1.18557	0.556431	0.556431	0.556431	0.556431	0.556431	0.556431	0.556431	0.556431	0.556431	0.693004	6.42159		1.18995	0.505253	0.505253	0.505253	0.505253	0.505253	0.505253	0.505253
Sus scrofa domesticus	Pig	Kidney	4.7.1	#984EA3	Artiodactyla	7	1.5	230	350000	0.315068	0.458334	23	0.00345444	0.172365	16	0.569663	0.0707433	0.0707433	0.0707433	0.0707433	0.0707433	0.0707433	0.0707433	0.0707433	0.0707433	-1.47121	-6.30861		1.18993	0.531429	0.531429	0.531429	0.531429	0.531429	0.531429	0.531429	0.531429	0.531429	-0.93488	0.414669		1.0067	0.470059	0.470059	0.470059	0.470059	0.470059	0.470059	0.470059
Sus scrofa domesticus	Pig	Liver	4.7.1	#33A02C	Artiodactyla	7	1.5	230	350000	0.315068	0.458334	23	0.00345444	0.172365	16	-0.894966	-0.205325	-0.205325	-0.205325	-0.205325	-0.205325	-0.205325	-0.205325	-0.205325	-0.205325	-1.43995	-2.58022		1.6927	0.620542	0.620542	0.620542	0.620542	0.620542	0.620542	0.620542	0.620542	0.620542	-0.326149	0.0880869		1.65859	0.612563	0.612563	0.612563	0.612563	0.612563	0.612563	0.612563
Sus scrofa domesticus	Pig	Lung	4.7.1	red	Artiodactyla	7	1.5	230	350000	0.315068	0.458334	23	0.00345444	0.172365	15	-0.497127	-0.127797	-0.127797	-0.127797	-0.127797	-0.127797	-0.127797	-0.127797	-0.127797	-0.127797	-0.109317	-5.16159		1.39432	0.633019	0.633019	0.633019	0.633019	0.633019	0.633019	0.633019	0.633019	0.633019	1.01118	-2.43203		1.34374	0.569358	0.569358	0.569358	0.569358	0.569358	0.569358	0.569358
Sus scrofa minusculus	Winsconsin miniature pig	Blood	4.7.2	#469BC3	Artiodactyla	7	1.5	230	100000	0.315068	0.458334	23	0.000952948	0.223943	60	0.301397	0.277619	0.11685	0.11685	0.11685	0.11685	0.11685	0.11685	0.11685	0.11685	-0.45165	0.256322	0.256322	1.48754	1.13307	0.729842	0.729842	0.729842	0.729842	0.729842	0.729842	0.729842	0.729842	0.553819	1.58944	1.58944	1.36884	1.0585	0.675862	0.675862	0.675862	0.675862	0.675862	0.675862
Tachyglossus aculeatus	Short-beaked echidna	Blood	21.2.1	#469BC3	Monotremata	1		730	3500	0.0917808	1.50137	49.5	0.00841751	0.210101	5	1.76035	1.76035	-0.144879	-0.144879	-0.144879	-0.144879	-0.144879	-0.144879	-0.144879	-0.144879				-1.57452	-1.57452	0.181028	0.181028	0.181028	0.181028	0.181028	0.181028	0.181028	0.181028				-1.30059	-1.30059	0.110132	0.110132	0.110132	0.110132	0.110132	0.110132
Tadarida brasiliensis	Mexican free-tailed bat	Skin	8.8.3	#19325A	Chiroptera	1	1	365	12.5	0.213699	1.12329	12	0.0166667	0.516667	19	-1.04671	-1.04671	-0.255604	-0.249954	-0.249954	-0.135372	-0.135372	-0.135372	-0.135372	-0.135372	-0.0796038	-0.0796038	-0.0796038	1.63787	1.63787	0.649081	0.3957	0.3957	0.30696	0.30696	0.30696	0.30696	0.30696	0.291462	0.291462	0.291462	1.39961	1.39961	0.0136631	-0.0320828	-0.0320828	0.0974432	0.0974432	0.0974432
Tragelaphus angasii	Nyala	Blood	4.1.19	#469BC3	Artiodactyla	1	1.2	295	120000	0.613699	1.23836	18.5	0.116105	0.591188	5				0.0203085	-0.146877	-0.00870933	-0.00870933	-0.00870933	-0.00870933	-0.00870933	-0.00870933	0.107051	0.107051				0.356508	0.105393	0.10224	0.10224	0.10224	0.10224	0.10224	0.10224	-0.146476	-0.146476				0.32712	-0.031336	0.0642849	0.0642849	0.0642849
Tragelaphus eurycerus	Bongo	Blood	4.1.20	#469BC3	Artiodactyla	1	0.7		307500	0.789041	2.35616	21.9	0.000375048	0.657209	5	-2.54676	-2.54676	0.124937	0.124937	0.124937	0.124937	-0.0957167	-0.0957167	-0.0957167	-0.0957167				2.72836	2.72836	0.380169	0.380169	0.380169	0.380169	0.157301	0.157301	0.157301	0.157301				3.01403	3.01403	0.374722	0.374722	0.374722	0.374722	0.157146	0.157146
Tragelaphus imberbis	Lesser kudu	Blood	4.1.21	#469BC3	Artiodactyla	1	1.3	259	82500	0.643836	1.38082	19.8	0.000553101	0.579097	7	1.82089	1.82089	1.82089	1.82089	-0.0323967	-0.0458824	-0.0458824	-0.0458824	-0.0458824	-0.0458824	-0.188257	-0.188257	-0.188257	1.12893	1.12893	1.12893	1.12893	0.173836	0.163128	0.163128	0.163128	0.163128	0.163128	0.743113	0.743113	0.743113	1.53879	1.53879	1.53879	1.53879	0.156937	0.139747	0.139747	0.139747
Tragelaphus strepsiceros	Greater kudu	Blood	4.1.23	#469BC3	Artiodactyla	1	1	365	217500	0.624658	1.41644	23.5	0.0110638	0.595745	9		0.105771	0.105771	0.105771	0.105771	-0.145542	-0.145542	-0.145542	-0.145542	-0.145542	-0.206376	-0.206376	-0.988211		0.40428	0.40428	0.40428	0.40428	0.158148	0.158148	0.158148	0.158148	0.158148	0.197822	0.197822	0.235431		0.349863	0.349863	0.349863	0.349863	0.156957	0.156957	0.156957
Trichechus manatus	West Indian manatee	Blood	14.1.1	#469BC3	Sirenia	1	0.4	1187	467325	0.917808	3.00137	69	0.0173913	0.494956	9	-0.399015	-0.399015	-0.399015	-0.399015	-0.0746154	-0.0746154	-0.0746154	-0.0746154	-0.0746154	-0.0746154				0.0904892	0.0904892	0.0904892	0.0904892	0.0640728	0.0640728	0.0640728	0.0640728	0.0640728	0.0640728				0.0198177	0.0198177	0.0198177	0.0198177	0.0248784	0.0248784	0.0248784	0.0248784
Tupaia longipes	Long-footed treeshrew	Skin	17.1.3	#A6761D	Scandentia				164.1	0.128758	0.310788	12	0.0666667	0.25	10	-0.976864	0.188917	0.182789	0.182789	0.182789	0.182789	0.182789	0.182789	0.182789	0.182789	0.342813	0.0823693		-1.17055	1.03723	1.08432	1.08432	1.08432	1.08432	1.08432	1.08432	1.08432	1.08432	1.3906	1.61162		4.20649	0.897218	0.942204	0.942204	0.942204	0.942204	0.942204	0.942204
Tupaia tana	Large treeshrew	Skin	17.1.4	#A6761D	Scandentia	2.2			197.8	0.128758	0.310788	11.6	0.0862069	0.258621	27		0.0886516	-0.00452622	-0.00452622	-0.00452622	-0.00452622	-0.00452622	-0.00452622	-0.00452622	-0.00452622	0.000831915	-0.145431			0.926382	0.859449	0.859449	0.859449	0.859449	0.859449	0.859449	0.859449	0.859449	0.922797	0.928528			0.693835	0.665847	0.665847	0.665847	0.665847	0.665847	0.665847
Tursiops aduncus	Indo-Pacific bottlenose dolphin	Skin	4.13.9	#19325A	Artiodactyla				130000	1	6.75	49	0.0612245	0.755102	44		0.00564057	0.0721799	0.00854006	0.0118131	0.00245615	-0.00374671	-0.0104235	-0.0104235	-0.0104235	-0.0103288	-0.0219946	-0.0243947		-0.212366	-0.0256323	0.0671544	0.0751792	0.0536402	0.0469011	0.0216732	0.0216732	0.0216732	0.0280934	0.0159418	0.00236125		-0.168489	-0.0252778	-0.0369805	-0.00902667	-0.029681	-0.0303515	-0.0307483
Tursiops truncatus	Bottlenose dolphin	Blood	4.13.6	#469BC3	Artiodactyla	1	0.5	858	200000	1.03014	8.93151	67	0.00854046	0.863731	143	0.0435982	-0.0330402	-0.0415416	-0.0061649	-0.00948817	-0.0157913	-0.0207516	-0.0202489	-0.0225954	-0.0225954	-0.0230408	-0.0230359	-0.0259609	0.277336	0.136359	0.08853	0.0576333	0.053513	0.0562507	0.0520649	0.0477734	0.0494055	0.0494055	0.0493181	0.0500311	0.0533556	0.0904131	0.068739	0.0642064	0.0302705	0.0231507	0.0297844	0.0221876	0.0178162
Tursiops truncatus	Bottlenose dolphin	Skin	4.13.6	#19325A	Artiodactyla	1	0.5	858	200000	1.03014	8.93151	67	0.0116418	0.863731	115	-0.247702	0.0618678	0.0690754	-2.04e-05	0.00713419	0.00796369	-0.00563917	-0.00336796	-0.00206376	-0.00206376	-0.00800359	-0.0118927	-0.0106174	0.209571	0.0775474	-0.00939448	-0.0107219	0.0292124	0.0405809	0.0371008	0.0338912	0.0324359	0.0324359	0.0357053	0.0364741	0.0478214	0.264886	0.0429151	0.0233258	0.00584556	0.0155547	0.0247948	0.0226721	0.0174309
Varecia rubra	Red ruffed lemur	Blood	1.3.14	#469BC3	Primates	2.2			3601.3	0.268493	1.72466	37.5	0.0101333	0.929333	3										-0.054578													0.0219579
Varecia rubra	Red ruffed lemur	Blood&Skin	1.3.14	#19325A	Primates	2.2			3601.3	0.268493	1.72466	37.5	0.0101333	0.929333	4				0.0182562	0.0182562	0.0182562	0.0182562	0.0182562	0.0182562	-0.00680646							0.131667	0.131667	0.131667	0.131667	0.131667	0.131667	0.0272901							0.137669	0.137669	0.137669	0.137669	0.137669
Varecia variegata	Black and white ruffed lemur	Blood	1.3.13	#469BC3	Primates	1.9	1	365	3482.3	0.268493	1.71781	39.4	0.0218274	0.999746	3				-0.137788	-0.137788	-0.137788	-0.137788	-0.137788	-0.137788	-0.0429118	-0.0283436	-0.0283436	-0.0283436				0.157362	0.157362	0.157362	0.157362	0.157362	0.157362	0.0595651	0.062455	0.062455	0.062455				0.126345	0.126345	0.126345	0.126345	0.126345
Varecia variegata	Black and white ruffed lemur	Blood&Skin	1.3.13	#469BC3	Primates	1.9	1	365	3482.3	0.268493	1.71781	39.4	0.0218274	0.999746	4			0.0213987	-0.00683904	-0.00683904	-0.00683904	-0.00683904	-0.00683904	-0.00683904	-0.00924939	-0.0283436	-0.0283436	-0.0283436			0.166539	0.164221	0.164221	0.164221	0.164221	0.164221	0.164221	0.0630028	0.062455	0.062455	0.062455			0.133882	0.142101	0.142101	0.142101	0.142101	0.142101
Vicugna pacos	Alpaca	Blood	4.2.1	#469BC3	Artiodactyla	1.04	1		62000	0.945205	1.27671	25.8	0.0645995	0.581395	5				-0.07452	-0.07452	0.0102216	0.0102216	0.0102216	0.0102216	0.0102216	0.0264173	0.0264173	0.0264173				0.307839	0.307839	0.147652	0.147652	0.147652	0.147652	0.147652	0.039007	0.039007	0.039007				0.298552	0.298552	0.115759	0.115759	0.115759
Zalophus californianus	California sea lion	Blood	5.8.3	#469BC3	Carnivora	1.2	0.5	730	180000	0.709589	4.00137	35.7	0.000230071	0.850574	69	-0.0930521	-0.1768	-0.158059	-0.113925	-0.0951169	-0.0471892	-0.0410454	-0.0278391	-0.0250504	-0.0250504	0.0172577	0.0365936	0.0622208	0.711437	0.284937	0.231635	0.214108	0.180782	0.147544	0.12916	0.116132	0.102257	0.102257	0.0989047	0.0993316	0.0966258	0.672928	0.252283	0.205593	0.197627	0.168626	0.143828	0.125211	0.113054
Zalophus californianus	California sea lion	Skin	5.8.3	#19325A	Carnivora	1.2	0.5	730	180000	0.709589	4.00137	35.7	0.0414566	0.903184	17	1.23329	-0.0777935	-0.0777935	-0.0777935	-0.0777935	0.0586058	0.0385721	0.0385721	0.0366183	0.0390952	0.051309	0.0538293	0.0386768	1.00117	0.138488	0.138488	0.138488	0.138488	-0.00465365	0.0840776	0.0840776	0.0778106	0.0659391	0.0698165	0.0674395	0.0648629	0.0730054	0.036594	0.036594	0.036594	0.036594	0.119504	0.0925871	0.0925871
[truncated: 668 more columns]

## Sheet: Supplementary Data 4
Supplementary Data 4. AROCMs and Adjusted AROCMs by Species (alphabetic order from row 6) and lemur families (rows 1 to 5) for BivProm2+.
	SpeciesLatinName	Lifespan	AROCM_BivProm2+	AROCM_BivProm2+Young	AROCM_BivProm2+Old	AdjAROCM_BivProm2+Young	AdjAROCM_BivProm2+	AdjAROCM_BivProm2+Old
1	Indriidae	26.4713	0.0727339		0.06161		0.0307667	0.0232414
2	Lemuridae	34.6603	0.0598094	1.46832	0.0647953	0.0637514	0.0279107	0.0206768
3	Lorisidae	23.0619	0.135745		0.138311		0.0506428	0.049429
4	Cheirogaleidae	22.7333	0.074499		0.0731983		0.0359808	0.0328488
5	Daubentoniidae	37	0.0524106				0.0307536
6	Acinonyx jubatus	20.5	0.221576	0.877792	0.0371758	0.00826251	0.0594416	0.00679988
7	Acomys cahirinus	5.9	0.69539	2.28621	0.658182	0.207771	0.197581	0.169736
8	Antrozous pallidus	14.8	0.488544	2.00055	0.571246	0.133351	0.10014	0.0970913
9	Aonyx cinereus	23	0.213143		0.213143		0.0557421	0.0557421
10	Apodemus sylvaticus	6.3	2.34884	3.3794	-0.184178	0.192351	0.193153	-0.0127216
11	Balaena mysticetus	211	0.00745405	0.0156225	0.0176234	0.00101157	0.0016764	0.00471927
12	Bos taurus	38	0.0841126	0.209424	0.034937	0.00907898	0.0131263	0.00335603
13	Callithrix jacchus	22.8	0.197599	0.827486	0.19994	0.0516086	0.0536146	0.0503465
14	Canis lupus familiaris	24	0.189961	0.761411	0.193086	0.0492913	0.0517189	0.0464247
15	Capra hircus	20.8	0.290503	1.21983	0.243502	0.0518955	0.0520505	0.038319
16	Capreolus capreolus	17.5	0.225879	2.09804	0.178857	0.0842827	0.0652607	0.0463937
17	Carollia perspicillata	17	0.23131	1.22023	0.241602	0.0913455	0.0705067	0.0628088
18	Ceratotherium simum simum	45	0.0827592	0.807418	0.0687927	0.0524581	0.0234165	0.0177872
19	Cervus canadensis	25	0.15488	0.687156	0.121957	0.0427348	0.0398872	0.0258463
20	Cervus elaphus	31.5	0.173554	0.437176	0.123752	0.0327814	0.0336296	0.0186335
21	Cheirogaleus medius	30	0.0522473				0.0334132
22	Chlorocebus aethiops sabaeus	30.8	0.143703	0.92696	0.111993	0.0674555	0.0382148	0.0361199
23	Chrysocyon brachyurus	16.8	0.243295		0.243295		0.0734397	0.0734397
24	Connochaetes taurinus albojubatus	24.3	0.183449		0.183449		0.0506442	0.0506442
25	Crocuta crocuta	41.1	0.130704	0.536894		0.0366651	0.0368821
26	Cynopterus brachyotis	13	0.272845		0.272845		0.0692547	0.0692547
27	Daubentonia madagascariensis	37	0.0547902		0.082597		0.0311432	0.0355424
28	Delphinapterus leucas	50	0.0616405	0.517536	0.0609629	0.0353984	0.0224728	0.0210309
29	Desmodus rotundus	29.9	0.141742	0.643204	0.141925	0.039477	0.0362255	0.0318601
30	Diceros bicornis	49	0.0323918		0.0323918		0.0090933	0.0090933
31	Eidolon helvum	21.8	0.197941		0.197941		0.0586155	0.0586155
32	Elephas maximus	88	0.0359074	0.184229	0.0353507	0.0133805	0.0106439	0.0099847
33	Eptesicus fuscus	23	0.072519	0.356288	0.157083	0.0237866	0.019523	0.035926
34	Equus africanus somaliensis	47	0.287125		0.474578		0.0317389	0.0342927
35	Equus caballus	57	0.10399	0.413622	0.0673417	0.0275235	0.0201562	0.0129511
36	Equus quagga	38	0.141254	0.583679	0.116911	0.0392745	0.031559	0.0263082
37	Eulemur albifrons	34.59	0.086405		0.086405		0.0304908	0.0304908
38	Eulemur collaris	37	0.060181		0.0823318		0.0328569	0.0356073
39	Eulemur coronatus	30	0.0870362				0.0358559
40	Eulemur flavifrons	32	0.0792869		0.136018		0.0390879	0.0432272
41	Eulemur macaco	37.5	0.0681853		0.0681853		0.0323957	0.0323957
42	Eulemur mongoz	36.2	0.0555123		0.0492554		0.0285474	0.0196628
43	Eulemur rubriventer	34	0.0632071		0.0632071		0.0317741	0.0317741
44	Eulemur sanfordi	32.94	0.0800518		0.0800518		0.0383678	0.0383678
45	Felis catus	30	0.123135	0.809139	0.102848	0.0506617	0.0375286	0.0258854
46	Globicephala macrorhynchus	63	0.0537827				0.00671476
47	Gorilla gorilla	60.1	0.0538444		0.0550737		0.0196089	0.018052
48	Hapalemur griseus	27	0.0838795		0.0838795		0.0384905	0.0384905
49	Heterocephalus glaber	37	0.158754	0.368343	0.129763	0.0240455	0.0294872	0.0216761
50	Hippotragus equinus	25.9	0.206568	2.13947		0.103927	0.0528388
51	Hippotragus niger	22.2	0.155615	1.11809		0.0936247	0.0508449
52	Homo sapiens	122.5	0.0153133	0.631987	0.0153883	0.00733474	0.00272319	0.00272319
53	Lagenorhynchus obliquidens	41	0.0449875	0.5263	0.0451267	0.0465639	0.0187344	0.018211
54	Lemur catta	37.3	0.0564082				0.0299514
55	Leptonycteris yerbabuenae	10.1	0.487978		0.561516		0.140281	0.149638
56	Litocranius walleri	17.3	0.370826		0.351008		0.0837896	0.0789847
57	Loxodonta africana	65	0.0579137	0.463404	0.0580157	0.0341216	0.0182043	0.0174579
58	Macaca mulatta	42	0.0915595	0.689026	0.0915595	0.0176439	0.0274936	0.0274936
59	Macropus giganteus	25	0.0943903	16.1607	1.30737	0.0770481	0.0276186	0.0865772
60	Macropus rufogriseus	15.2	0.225321		0.225321		0.0692861	0.0692861
61	Macropus rufus	25	0.13464	0.906025	0.185371	0.0636124	0.0287887	0.0275277
62	Marmota flaviventris	21.2	0.218686	0.964375	0.223881	0.0847173	0.0552952	0.0481297
63	Megaptera novaeangliae	95	0.0475213	0.125166	0.0488125	0.00879822	0.01021	0.00905912
64	Microtus ochrogaster	5.3	2.14193	6.02611	1.74845	0.348208	0.26257	0.14778
65	Mirza zaza	20	0.0998851		0.0998851		0.0241233	0.0241233
66	Molossus molossus	6	0.574939		0.598145		0.212809	0.216826
67	Monodelphis domestica	5.1	0.798088	5.43218	0.419379	0.347225	0.194926	0.088775
68	Mus musculus	4	0.947652	6.79083	0.744642	0.459915	0.254137	0.158219
69	Myotis lucifugus	34	0.365906				0.0340374
70	Myotis myotis	37.1	0.230532	0.716623	0.177063	0.038449	0.0294019	0.0184348
71	Myotis vivesi	10	1.08128	1.58591		0.160088	0.156008
72	Nanger dama	19.3	0.651598	3.70581		0.146436	0.0925857
73	Nycticebus coucang	25.8	0.126782		0.126782		0.0518386	0.0518386
74	Nycticebus pygmaeus	20	0.101837		0.107189		0.0542906	0.0439842
75	Nycticeius humeralis	6	0.515378		-0.120725		0.137921	-0.0264679
76	Odobenus rosmarus divergens	41	0.0617456		0.0656478		0.0281662	0.0268105
77	Orcinus orca	80	0.0263334	0.187397	0.0260204	0.014268	0.00732558	0.00692717
78	Oreamnos americanus	20.8	0.226374	0.284717	0.199775	0.0193618	0.0526473	0.0421126
79	Oryctolagus cuniculus	9	0.481122		0.481122		0.116748	0.116748
80	Otolemur crassicaudatus	22.7	0.178264		0.178264		0.0466212	0.0466212
81	Ovis aries	22.8	0.420277	0.75462	0.436533	0.0550029	0.0512937	0.0467007
82	Panthera leo nubica	27	0.210089		0.241598		0.0564072	0.0579527
83	Panthera tigris	26.3	0.166115		0.166115		0.0451515	0.0451515
84	Papio hamadryas	37.5	0.1086		0.0867981		0.0221303	0.017725
85	Peromyscus californicus	5.5	0.967917	4.17196	0.559425	0.319815	0.199496	0.102456
86	Peromyscus eremicus	7.4	0.681637	2.15849	0.539894	0.136229	0.134295	0.0794339
87	Peromyscus leucopus	7.9	0.806492	3.03845	0.258449	0.241688	0.162792	0.0576699
88	Peromyscus maniculatus	8.3	0.91207	3.10156	0.809171	0.209295	0.146959	0.125103
89	Peromyscus polionotus	5.5	1.25178	4.89243	1.13851	0.375046	0.251405	0.17715
90	Phoca vitulina	48	0.064889	0.584963	0.0525248	0.039249	0.0210615	0.0158263
91	Phyllostomus discolor	18	0.170319	1.36845	0.21856	0.0961121	0.0707978	0.0733806
92	Phyllostomus hastatus	22	0.171932	0.812087	0.194051	0.0661114	0.0583076	0.0539149
93	Propithecus coquereli	30.59	0.0607565				0.0321736
94	Propithecus diadema	21	0.355915		0.355915		0.066214	0.066214
95	Propithecus tattersalli	26	0.0752486		0.0752486		0.039671	0.039671
96	Pteropus hypomelanus	26.5	0.135318	1.0631	0.157881	0.0737749	0.0474464	0.047238
97	Pteropus poliocephalus	23.6	0.202493		0.202493		0.0501639	0.0501639
98	Pteropus pumilus	17.3	0.154557	1.04259	0.160887	0.0659342	0.0604651	0.0591209
99	Pteropus rodricensis	28	0.14386		0.14386		0.0381683	0.0381683
100	Pteropus vampyrus	24	0.14829	0.186106	0.158241	0.00968889	0.0520943	0.0513376
101	Rattus norvegicus	3.8	0.736069	7.92443	0.724192	0.494589	0.241166	0.198352
102	Rhinolophus ferrumequinum	30.5	0.137709	0.721619	0.153704	0.0634836	0.0423067	0.0423896
103	Rhynchonycteris naso	8.5	0.172396		0.484302		0.0463963	0.119147
104	Rousettus aegyptiacus	22.9	0.231908		0.231908		0.0416407	0.0416407
105	Saccopteryx bilineata	11	0.176645	-1.89308	0.311934	-0.136754	0.0498003	0.0821855
106	Sarcophilus harrisii	13	0.115824		0.056285		0.034392	0.0159423
107	Sorex cinereus	1.9	1.4034	7.52876	0.961514	0.891427	0.473519	0.299525
108	Steno bredanensis	32	0.0745417				0.0240822
109	Sus scrofa domesticus	23	0.54393	1.18775	0.609645	0.0844139	0.0703599	0.0409543
110	Sus scrofa minusculus	23	0.729842	1.48754	0.553819	0.0963066	0.079638	0.0621579
111	Tachyglossus aculeatus	49.5	0.181028				0.0330641
112	Tadarida brasiliensis	12	0.30696	1.63787	0.291462	0.149317	0.0884151	0.0580975
113	Tragelaphus angasii	18.5	0.10224		0.10224		0.0274917	0.0274917
114	Tragelaphus eurycerus	21.9	0.157301	2.72836		0.116173	0.0609109
115	Tragelaphus imberbis	19.8	0.163128	1.12893	0.743113	0.0761126	0.0622239	0.0646329
116	Tragelaphus strepsiceros	23.5	0.158148		0.197822		0.0556946	0.0552741
117	Trichechus manatus	69	0.0640728	0.0904892		0.00348005	0.0159828
118	Tupaia longipes	12	1.08432	-1.17055	1.3906	-0.0359631	0.130853	0.126626
119	Tupaia tana	11.6	0.859449		0.922797		0.103608	0.0925423
120	Tursiops aduncus	49	0.0216732		0.0280934		0.0054206	0.00680447
121	Tursiops truncatus	67	0.0409207	0.243454	0.0425117	0.0143933	0.0117062	0.0115019
122	Varecia rubra	37.5	0.024624				0.0134744
123	Varecia variegata	39.4	0.061284		0.062455		0.0311343	0.0317863
124	Vicugna pacos	25.8	0.147652		0.039007		0.041472	0.00908451
125	Zalophus californianus	35.7	0.0840978	0.856302	0.0843606	0.0528063	0.0302546	0.0312316

## Sheet: Supplementary Data 5
Supplementary Data 5. List of CpGs in the chromatin state BivProm2+.
	cgid
1	cg00032872
2	cg00046850
3	cg00149071
4	cg00160892
5	cg00193345
6	cg00194857
7	cg00197024
8	cg00331096
9	cg00339654
10	cg00398876
11	cg00459263
12	cg00535482
13	cg00546693
14	cg00595237
15	cg00634704
16	cg00666549
17	cg00673150
18	cg00741609
19	cg00906973
20	cg00959249
21	cg01047058
22	cg01127608
23	cg01197537
24	cg01245471
25	cg01315721
26	cg01533729
27	cg01608986
28	cg01621100
29	cg01634038
30	cg01640606
31	cg01685922
32	cg01700670
33	cg01726872
34	cg01753854
35	cg01831882
36	cg01846888
37	cg02010334
38	cg02107949
39	cg02162880
40	cg02221888
41	cg02244090
42	cg02317025
43	cg02388378
44	cg02481736
45	cg02499612
46	cg02550277
47	cg02571413
48	cg02581097
49	cg02652404
50	cg02764578
51	cg02784437
52	cg02927162
53	cg02932095
54	cg02967973
55	cg02994039
56	cg03082580
57	cg03098892
58	cg03107322
59	cg03133868
60	cg03158789
61	cg03242400
62	cg03253445
63	cg03363289
64	cg03371896
65	cg03387624
66	cg03571891
67	cg03600207
68	cg03603629
69	cg03711182
70	cg03755582
71	cg03767531
72	cg03815476
73	cg03906023
74	cg03948870
75	cg03957108
76	cg03991032
77	cg04004289
78	cg04192879
79	cg04209192
80	cg04254211
81	cg04317985
82	cg04467805
83	cg04556945
84	cg04585017
85	cg04679148
86	cg04699040
87	cg04830825
88	cg04839527
89	cg04879029
90	cg04895159
91	cg04895403
92	cg05076398
93	cg05078979
94	cg05109207
95	cg05165194
96	cg05229784
97	cg05257518
98	cg05331950
99	cg05373428
100	cg05420466
101	cg05424351
102	cg05519487
103	cg05601676
104	cg05650111
105	cg05681548
106	cg05775627
107	cg05811474
108	cg05852043
109	cg05933419
110	cg06113157
111	cg06166972
112	cg06242145
113	cg06256346
114	cg06273039
115	cg06280003
116	cg06302892
117	cg06303875
118	cg06368075
119	cg06380810
120	cg06391736
121	cg06405929
122	cg06455702
123	cg06471283
124	cg06561106
125	cg06678170
126	cg06813117
127	cg06821993
128	cg06868273
129	cg06963053
130	cg07026794
131	cg07145843
132	cg07158747
133	cg07221146
134	cg07291439
135	cg07311313
136	cg07322750
137	cg07351749
138	cg07479336
139	cg07511706
140	cg07515696
141	cg07517669
142	cg07639660
143	cg07661299
144	cg07668688
145	cg07687349
146	cg07769222
147	cg07878252
148	cg07940754
149	cg08070771
150	cg08174373
151	cg08232037
152	cg08235756
153	cg08317235
154	cg08327269
155	cg08355659
156	cg08372705
157	cg08373745
158	cg08609675
159	cg08659076
160	cg08711021
161	cg08771706
162	cg08855449
163	cg08921975
164	cg08938156
165	cg08962452
166	cg08971779
167	cg09082380
168	cg09093115
169	cg09127786
170	cg09191938
171	cg09207493
172	cg09244212
173	cg09333534
174	cg09354848
175	cg09362546
176	cg09486418
177	cg09497746
178	cg09505779
179	cg09793883
180	cg09919752
181	cg09942248
182	cg09955719
183	cg10122105
184	cg10289720
185	cg10427841
186	cg10450430
187	cg10570391
188	cg10593034
189	cg10632395
190	cg10635779
191	cg10703544
192	cg10735971
193	cg10810799
194	cg10861899
195	cg10976713
196	cg10997627
197	cg11006692
198	cg11084334
199	cg11209121
200	cg11246106
201	cg11369802
202	cg11526959
203	cg11560032
204	cg11646597
205	cg11664558
206	cg11694987
207	cg11700079
208	cg11703627
209	cg11705837
210	cg11923198
211	cg11927473
212	cg12025941
213	cg12046414
214	cg12070096
215	cg12214761
216	cg12219231
217	cg12231969
218	cg12237679
219	cg12263847
220	cg12289745
221	cg12434982
222	cg12436766
223	cg12451099
224	cg12475683
225	cg12498640
226	cg12539975
227	cg12579439
228	cg12579750
229	cg12587836
230	cg12597232
231	cg12763898
232	cg12807557
233	cg12832612
234	cg12841266
235	cg12870762
236	cg12934046
237	cg12997253
238	cg13044883
239	cg13055846
240	cg13124646
241	cg13127071
242	cg13193455
243	cg13204934
244	cg13215331
245	cg13249957
246	cg13300506
247	cg13342658
248	cg13349882
249	cg13543501
250	cg13548252
251	cg13560607
252	cg13618486
253	cg13637949
254	cg13643585
255	cg13732394
256	cg13744172
257	cg13771609
258	cg13776863
259	cg13862711
260	cg13868888
261	cg13876637
262	cg13888600
263	cg13985448
264	cg14043044
265	cg14161220
266	cg14205016
267	cg14261840
268	cg14297772
269	cg14328037
270	cg14427009
271	cg14465076
272	cg14523803
273	cg14609865
274	cg14666740
275	cg14994401
276	cg15012446
277	cg15131523
278	cg15147429
279	cg15242494
280	cg15301611
281	cg15325373
282	cg15403466
283	cg15431157
284	cg15436708
285	cg15437942
286	cg15675960
287	cg15682828
288	cg15693507
289	cg15701937
290	cg15741130
291	cg15839373
292	cg15841408
293	cg15944967
294	cg15955271
295	cg15961679
296	cg16006022
297	cg16043070
298	cg16062897
299	cg16105958
300	cg16154416
301	cg16163981
302	cg16177888
303	cg16181889
304	cg16197002
305	cg16238837
306	cg16309013
307	cg16328413
308	cg16337006
309	cg16400495
310	cg16434657
311	cg16435898
312	cg16446343
313	cg16492924
314	cg16514315
315	cg16594733
316	cg16595936
317	cg16636772
318	cg16680249
319	cg16691593
320	cg16692317
321	cg16746511
322	cg16790748
323	cg16804284
324	cg16831573
325	cg17011403
326	cg17176038
327	cg17177455
328	cg17183951
329	cg17267699
330	cg17314597
331	cg17318138
332	cg17322734
333	cg17336754
334	cg17349389
335	cg17397945
336	cg17514200
337	cg17547334
338	cg17615850
339	cg17641859
340	cg17667578
341	cg17745360
342	cg17760546
343	cg17834667
344	cg17924340
345	cg17927488
346	cg17986111
347	cg18010822
348	cg18015472
349	cg18039229
350	cg18086697
351	cg18089077
352	cg18089106
353	cg18186704
354	cg18192799
355	cg18223258
356	cg18257298
357	cg18284930
358	cg18303028
359	cg18308012
360	cg18352564
361	cg18403893
362	cg18459384
363	cg18645607
364	cg18652212
365	cg18750960
366	cg18751668
367	cg18780131
368	cg18780257
369	cg18872521
370	cg18944151
371	cg18957179
372	cg18961151
373	cg19090691
374	cg19107290
375	cg19109204
376	cg19161529
377	cg19262465
378	cg19280586
379	cg19298599
380	cg19317509
381	cg19425332
382	cg19510597
383	cg19555331
384	cg19583211
385	cg19628290
386	cg19629292
387	cg19637724
388	cg19648853
389	cg19676874
390	cg19685479
391	cg19695777
392	cg19707697
393	cg19711579
394	cg19807816
395	cg19826364
396	cg19894585
397	cg19981759
398	cg20066627
399	cg20149183
400	cg20168281
401	cg20185609
402	cg20188742
403	cg20220261
404	cg20266585
405	cg20271991
406	cg20347779
407	cg20353404
408	cg20480930
409	cg20568292
410	cg20615449
411	cg20656725
412	cg20710709
413	cg20766695
414	cg20950377
415	cg20983910
416	cg20997314
417	cg21115959
418	cg21160099
419	cg21199258
420	cg21226516
421	cg21258436
422	cg21274598
423	cg21411486
424	cg21419180
425	cg21607628
426	cg21639332
427	cg21661665
428	cg21746387
429	cg21821214
430	cg21846055
431	cg21849844
432	cg21988123
433	cg22051383
434	cg22129163
435	cg22234431
436	cg22270635
437	cg22306928
438	cg22397546
439	cg22413161
440	cg22438236
441	cg22610366
442	cg22701693
443	cg22750057
444	cg22859252
445	cg22885558
446	cg22892466
447	cg23001174
448	cg23192185
449	cg23194298
450	cg23194611
451	cg23195996
452	cg23262134
453	cg23302461
454	cg23302801
455	cg23346072
456	cg23347753
457	cg23415880
458	cg23442353
459	cg23449696
460	cg23480730
461	cg23567910
462	cg23627494
463	cg23730260
464	cg23763736
465	cg23855931
466	cg23929037
467	cg23934404
468	cg23939037
469	cg23998139
470	cg24059119
471	cg24158964
472	cg24317280
473	cg24451908
474	cg24465674
475	cg24477176
476	cg24509799
477	cg24595223
478	cg24644551
479	cg24653257
480	cg24670086
481	cg24686610
482	cg24690575
483	cg24765252
484	cg24896496
485	cg24978261
486	cg25055739
487	cg25076651
488	cg25082847
489	cg25140607
490	cg25167058
491	cg25168196
492	cg25245209
493	cg25349135
494	cg25354602
495	cg25420088
496	cg25441541
497	cg25452665
498	cg25708328
499	cg25710138
500	cg25768681
501	cg25829532
502	cg25845698
503	cg25913635
504	cg25966893
505	cg25979569
506	cg25982943
507	cg26053179
508	cg26073458
509	cg26157072
510	cg26168324
511	cg26245705
512	cg26259758
513	cg26294431
514	cg26316946
515	cg26364230
516	cg26390542
517	cg26393176
518	cg26409285
519	cg26434265
520	cg26478990
521	cg26494183
522	cg26495946
523	cg26604524
524	cg26618239
525	cg26655322
526	cg26671587
527	cg26679061
528	cg26708100
529	cg26727679
530	cg26797651
531	cg26845219
532	cg26883243
533	cg26931581
534	cg26955784
535	cg26991473
536	cg26998224
537	cg27005345
538	cg27031992
539	cg27075410
540	cg27112227
541	cg27130692
542	cg27138204
543	cg27150827
544	cg27236202
545	cg27255867
546	cg27256262
547	cg27410528
548	cg27411156
549	cg27514424
550	cg27543103
551	cg27564792
552	cg27638358
