# Supplementary material for: Fundamental equations linking methylation dynamics to maximum lifespan in mammals
Source: Nat Commun. 2024 Sep 16;15:8093. doi: 10.1038/s41467-024-51855-z (PMC11405513; doi:10.1038/s41467-024-51855-z)
Supplement: Supplementary file 6 — Source Data [file 41467_2024_51855_MOESM6_ESM.xlsx]

## Sheet: Table 1
Data for Table1. Regression models involving maximum lifespan.
SpeciesLatinName	SpeciesCommonName	Tissue	MammalNumberHorvath	AverageWeight(g)	GestationTimeInYears	AgeAtSexualMaturityInYearsAveragedOverSexes	Lifespan	AROCM(in BivProm2+)
Acinonyx jubatus	Cheetah	Blood	5.2.1	53500	0.241096	1.24932	20.5	0.221576
Acomys cahirinus	Spiny mouse	Fibroblast	9.9.5	45.2	0.10411	0.160274	5.9	0.604077
Acomys cahirinus	Spiny mouse	Skin	9.9.5	45.2	0.10411	0.160274	5.9	0.786703
Antrozous pallidus	Pallid bat	Skin	8.7.1	20.8	0.169863	1	14.8	0.488544
Aonyx cinereus	Asian small-clawed otter	Blood	5.6.1	3000	0.172603	2	23	0.213143
Apodemus sylvaticus	Long-tailed field mouse	Blood	9.9.15	23.4	0.0630137	0.186301	6.3	3.36082
Apodemus sylvaticus	Long-tailed field mouse	Liver	9.9.15	23.4	0.0630137	0.186301	6.3	1.58814
Apodemus sylvaticus	Long-tailed field mouse	Skin	9.9.15	23.4	0.0630137	0.186301	6.3	2.34884
Balaena mysticetus	Bowhead whale	Skin	4.11.1	100000000	1.16438	22.4986	211	0.00745405
Bos taurus	Cattle	Blood	4.1.4	750000	0.758904	1.50137	38	0.0823557
Bos taurus	Cattle	Oocyte	4.1.4	750000	0.758904	1.50137	38	0.0841126
Bos taurus	Cattle	Skin	4.1.4	750000	0.758904	1.50137	38	0.283255
Callithrix jacchus	Common marmoset	Blood	1.8.2	255.2	0.394521	1.17671	22.8	0.197599
Canis lupus familiaris	Dog	Blood	5.1.1	26625	0.169863	1.83288	24	0.189961
Capra hircus	Domestic goat	Skin	4.1.5	61000	0.424658	1.49452	20.8	0.290503
Capreolus capreolus	Roe deer	Blood	4.3.1	21666.7	0.419178	1.46301	17.5	0.225879
Carollia perspicillata	Seba's short-tailed bat	Skin	8.4.2	15	0.260274	0.74	17	0.23131
Ceratotherium simum simum	White rhino	Blood	6.2.1	2175000	1.41096	4.50137	45	0.0827592
Cervus canadensis	Wapity elk	Blood	4.3.5	280093	0.687671	2	25	0.15488
Cervus elaphus	Red deer	Blood	4.3.2	200000	0.671233	2.16712	31.5	0.173554
Cheirogaleidae	Cheirogaleidae	Blood	1.6	248.933	0.193151	0.921918	22.7333	0.074499
Cheirogaleus medius	Fat-tailed dwarf lemur	Blood&Skin	1.6.1	380	0.167123	1	30	0.0522473
Chlorocebus aethiops sabaeus	Vervet	Blood	1.4.1	5620	0.443836	3.91644	30.8	0.10036
Chlorocebus aethiops sabaeus	Vervet	Cortex	1.4.1	5620	0.443836	3.91644	30.8	0.143703
Chlorocebus aethiops sabaeus	Vervet	Liver	1.4.1	5620	0.443836	3.91644	30.8	0.16183
Chrysocyon brachyurus	Maned wolf	Blood	5.1.3	21500	0.175342	2	16.8	0.243295
Connochaetes taurinus albojubatus	White-bearded gnu	Blood	4.1.6	164500	0.693151	1.81233	24.3	0.183449
Crocuta crocuta	Spotted hyena	Blood	5.5.1	63000	0.30137	2.37534	41.1	0.130704
Cynopterus brachyotis	Lesser short-nosed fruit bat	Skin	8.5.1	45	0.306849	0.69	13	0.272845
Daubentonia madagascariensis	Aye-aye	Blood	1.9.1	2277.5	0.452055	4.25	37	0.0524106
Daubentonia madagascariensis	Aye-aye	Blood&Skin	1.9.1	2277.5	0.452055	4.25	37	0.0571699
Daubentoniidae	Daubentoniidae	Blood	1.9	2277.5	0.452055	4.25	37	0.0524106
Delphinapterus leucas	Beluga whale	Blood	4.19.1	1430000	1.27945	11.0075	50	0.0616405
Delphinapterus leucas	Beluga whale	Skin	4.19.1	1430000	1.27945	11.0075	50	0.0323873
Desmodus rotundus	Common vampire bat	Skin	8.4.3	33.2	0.517808	0.780822	29.9	0.141742
Diceros bicornis	Eastern black rhinoceros	Blood	6.2.2	1100000	1.29863	5.58904	49	0.0323918
Eidolon helvum	Straw-colored fruit bat	Skin	8.5.2	306.25	0.753425	1.75	21.8	0.197941
Elephas maximus	Asian elephant	Blood	2.1.1	3178000	1.76438	9.00548	88	0.0359074
Eptesicus fuscus	Big brown bat	Muscle	8.7.2	23	0.164384	1.74932	23	-0.0258936
Eptesicus fuscus	Big brown bat	Skin	8.7.2	23	0.164384	1.74932	23	0.170932
Equus africanus somaliensis	Somali wild ass	Blood	6.1.4	250000	1.00685	1.75	47	0.287125
Equus caballus	Horse	Blood	6.1.1	300000	0.923288	2.58493	57	0.103974
Equus caballus	Horse	Liver	6.1.1	300000	0.923288	2.58493	57	0.104005
Equus quagga	Zebra	Blood	6.1.3	280000	1	2.46575	38	0.144137
Equus quagga	Zebra	Skin	6.1.3	280000	1	2.46575	38	0.13837
Eulemur albifrons	White-headed lemur	Blood&Skin	1.3.1	2231.59	0.328767	2.65753	34.59	0.086405
Eulemur collaris	Collared brown lemur	Blood	1.3.7	2333.61	0.336986	2.07397	37	0.059537
Eulemur collaris	Collared brown lemur	Blood&Skin	1.3.7	2333.61	0.336986	2.07397	37	0.060825
Eulemur coronatus	Crowned lemur	Blood&Skin	1.3.2	1645	0.345205	1.66575	30	0.0870362
Eulemur flavifrons	Blue-eyed black lemur	Blood	1.3.8	2433	0.347945	2.1	32	0.0735496
Eulemur flavifrons	Blue-eyed black lemur	Blood&Skin	1.3.8	2433	0.347945	2.1	32	0.0850242
Eulemur macaco	Black lemur	Blood	1.3.4	2467	0.328767	1.10411	37.5	0.0715774
Eulemur macaco	Black lemur	Blood&Skin	1.3.4	2467	0.328767	1.10411	37.5	0.0647932
Eulemur mongoz	Mongoose lemur	Blood	1.3.5	1555	0.328767	2.34932	36.2	0.0533924
Eulemur mongoz	Mongoose lemur	Blood&Skin	1.3.5	1555	0.328767	2.34932	36.2	0.0576322
Eulemur rubriventer	Red-bellied lemur	Blood	1.3.6	2191.5	0.328767	2.73425	34	0.0686338
Eulemur rubriventer	Red-bellied lemur	Blood&Skin	1.3.6	2191.5	0.328767	2.73425	34	0.0577804
Eulemur sanfordi	Sanford's brown lemur	Blood	1.3.10	2111.34	0.328767	1.81918	32.94	0.0801654
Eulemur sanfordi	Sanford's brown lemur	Blood&Skin	1.3.10	2111.34	0.328767	1.81918	32.94	0.0799381
Felis catus	Domestic cat	Blood	5.2.2	3900	0.178082	0.791781	30	0.123135
Globicephala macrorhynchus	Short-finned pilot whale	Blood	4.13.3	2200000	1.23836	12.0575	63	0.0537827
Gorilla gorilla	Western lowland gorilla	Blood	1.1.2	139842	0.70137	9.37534	60.1	0.0538444
Hapalemur griseus	Bamboo lemur	Blood	1.3.11	1012.5	0.39726	3.04932	27	0.0807803
Hapalemur griseus	Bamboo lemur	Blood&Skin	1.3.11	1012.5	0.39726	3.04932	27	0.0869787
Heterocephalus glaber	Naked mole rat	Blood	9.1.3	35	0.191781	5	37	0.152817
Heterocephalus glaber	Naked mole rat	Cortex	9.1.3	35	0.191781	5	37	-0.038966
Heterocephalus glaber	Naked mole rat	Heart	9.1.3	35	0.191781	5	37	0.166005
Heterocephalus glaber	Naked mole rat	Kidney	9.1.3	35	0.191781	5	37	0.0436004
Heterocephalus glaber	Naked mole rat	Liver	9.1.3	35	0.191781	5	37	0.121282
Heterocephalus glaber	Naked mole rat	Lung	9.1.3	35	0.191781	5	37	0.252517
Heterocephalus glaber	Naked mole rat	Muscle	9.1.3	35	0.191781	5	37	0.16469
Heterocephalus glaber	Naked mole rat	Skin	9.1.3	35	0.191781	5	37	0.183895
Hippotragus equinus	Roan antelope	Blood	4.1.9	225000	0.778082	2.11507	25.9	0.206568
Hippotragus niger	Sable antelope	Blood	4.1.10	225000	0.742466	2.67397	22.2	0.155615
Homo sapiens	Human	Adipose	1.1.1	62035	0.767123	13.5	122.5	0.00622799
Homo sapiens	Human	Blood	1.1.1	62035	0.767123	13.5	122.5	0.0150503
Homo sapiens	Human	BoneMarrow	1.1.1	62035	0.767123	13.5	122.5	-0.00958583
Homo sapiens	Human	Cerebellum	1.1.1	62035	0.767123	13.5	122.5	0.0173676
Homo sapiens	Human	Cortex	1.1.1	62035	0.767123	13.5	122.5	0.0283533
Homo sapiens	Human	Heart	1.1.1	62035	0.767123	13.5	122.5	0.00706333
Homo sapiens	Human	Kidney	1.1.1	62035	0.767123	13.5	122.5	0.0185662
Homo sapiens	Human	Liver	1.1.1	62035	0.767123	13.5	122.5	0.0207083
Homo sapiens	Human	Lung	1.1.1	62035	0.767123	13.5	122.5	0.00266966
Homo sapiens	Human	LymphNode	1.1.1	62035	0.767123	13.5	122.5	-0.023669
Homo sapiens	Human	Muscle	1.1.1	62035	0.767123	13.5	122.5	0.0155762
Homo sapiens	Human	Skin	1.1.1	62035	0.767123	13.5	122.5	0.0218292
Indriidae	Indriidae	Blood	1.2	4287.85	0.403928	3.83597	26.4713	0.0727339
Lagenorhynchus obliquidens	Pacific white-sided dolphin	Blood	4.13.4	103000	0.975342	7.00479	41	0.0643497
Lagenorhynchus obliquidens	Pacific white-sided dolphin	Skin	4.13.4	103000	0.975342	7.00479	41	0.0256253
Lemur catta	Ring-tailed lemur	Blood	1.3.12	2555	0.369863	2.06438	37.3	0.0554452
Lemur catta	Ring-tailed lemur	Blood&Skin	1.3.12	2555	0.369863	2.06438	37.3	0.0573712
Lemuridae	Lemuridae	Blood	1.3	2328.47	0.330594	2.01437	34.6336	0.0595278
Lemuridae	Lemuridae	Skin	1.3	2315.7	0.330875	2.04805	34.6869	0.060091
Leptonycteris yerbabuenae	Lesser long-nosed bat	Skin	8.4.4	25	0.410959	1	10.1	0.487978
Litocranius walleri	Gerenuk	Blood	4.1.12	43500	0.558904	0.983562	17.3	0.370826
Lorisidae	Lorisidae	Blood	1.5	599.443	0.499413	1.13288	23.6571	0.103706
Lorisidae	Lorisidae	Skin	1.5	515.9	0.494977	1.11735	22.4667	0.167784
Loxodonta africana	Savanna elephant	Blood	2.1.2	4800000	1.83562	10.5041	65	0.0579137
Macaca mulatta	Rhesus macaque	Adipose	1.4.2	8235	0.452055	4.43562	42	0.101336
Macaca mulatta	Rhesus macaque	Blood	1.4.2	8235	0.452055	4.43562	42	0.0443259
Macaca mulatta	Rhesus macaque	Cortex	1.4.2	8235	0.452055	4.43562	42	0.0674754
Macaca mulatta	Rhesus macaque	Liver	1.4.2	8235	0.452055	4.43562	42	0.0915595
Macaca mulatta	Rhesus macaque	Lung	1.4.2	8235	0.452055	4.43562	42	0.093539
Macaca mulatta	Rhesus macaque	Muscle	1.4.2	8235	0.452055	4.43562	42	0.0876929
Macaca mulatta	Rhesus macaque	Skin	1.4.2	8235	0.452055	4.43562	42	0.107862
Macropus fuliginosus	Western grey kangaroo	Blood	11.1.3	28250	0.0821918	2.12329	23.2	-0.330578
Macropus giganteus	Eastern grey kangaroo	Blood	11.1.4	49500	0.0986301	2.64247	25	0.0943903
Macropus rufogriseus	Red-necked wallaby	Blood	11.1.6	16200	0.0794521	1.37397	15.2	0.225321
Macropus rufus	Red kangaroo	Blood	11.1.7	55000	0.090411	1.81233	25	0.13464
Marmota flaviventris	Yellow-bellied marmot	Blood	9.13.1	3500	0.0821918	2	21.2	0.218686
Megaptera novaeangliae	Humpback whale	Skin	4.12.3	30000000	0.936986	7.96	95	0.0475213
Microtus ochrogaster	Prairie vole	Brain	9.5.5	40	0.0630137	0.128767	5.3	2.24694
Microtus ochrogaster	Prairie vole	Liver	9.5.5	40	0.0630137	0.128767	5.3	1.63371
Microtus ochrogaster	Prairie vole	Skin	9.5.5	40	0.0630137	0.128767	5.3	2.14193
Mirza zaza	Northern giant mouse lemur	Blood&Skin	1.6.3	302	0.245205	1.1	20	0.0998851
Molossus molossus	Pallas's mastiff bat	Skin	8.8.2	14	0.29589	1.16667	6	0.574939
Monodelphis domestica	Opossum	Liver	10.1.3	105	0.0410959	0.334247	5.1	0.721103
Monodelphis domestica	Opossum	Skin	10.1.3	105	0.0410959	0.334247	5.1	0.875073
Mus musculus	Mouse	Aorta	9.9.1	20.5	0.0520548	0.115068	4	12.0981
Mus musculus	Mouse	Blood	9.9.1	20.5	0.0520548	0.115068	4	0.81903
Mus musculus	Mouse	Cerebellum	9.9.1	20.5	0.0520548	0.115068	4	1.0614
Mus musculus	Mouse	Cortex	9.9.1	20.5	0.0520548	0.115068	4	0.671139
Mus musculus	Mouse	Fibroblast	9.9.1	20.5	0.0520548	0.115068	4	0.762827
Mus musculus	Mouse	Heart	9.9.1	20.5	0.0520548	0.115068	4	1.05461
Mus musculus	Mouse	HematopoieticStem.Progenitor.LSK	9.9.1	20.5	0.0520548	0.115068	4	1.06338
Mus musculus	Mouse	Hippocampus	9.9.1	20.5	0.0520548	0.115068	4	1.60975
Mus musculus	Mouse	Kidney	9.9.1	20.5	0.0520548	0.115068	4	0.00711417
Mus musculus	Mouse	Liver	9.9.1	20.5	0.0520548	0.115068	4	0.960759
Mus musculus	Mouse	Lung	9.9.1	20.5	0.0520548	0.115068	4	0.832247
Mus musculus	Mouse	MacrophagePeritoneal	9.9.1	20.5	0.0520548	0.115068	4	15.2546
Mus musculus	Mouse	Muscle	9.9.1	20.5	0.0520548	0.115068	4	0.485672
Mus musculus	Mouse	Skin	9.9.1	20.5	0.0520548	0.115068	4	0.934545
Mus musculus	Mouse	Striatum	9.9.1	20.5	0.0520548	0.115068	4	0.965611
Mus musculus	Mouse	SVZ	9.9.1	20.5	0.0520548	0.115068	4	0.825173
Mus musculus	Mouse	Tail	9.9.1	20.5	0.0520548	0.115068	4	1.27961
Mus musculus	Mouse	WholeBrain	9.9.1	20.5	0.0520548	0.115068	4	1.64046
Myotis lucifugus	Little brown bat	Skin	8.7.8	10	0.150685	0.769	34	0.365906
Myotis myotis	Greater mouse-eared bat	Skin	8.7.9	28.55	0.178082	1.37534	37.1	0.230532
Myotis vivesi	Fish-eating bat	Skin	8.7.10	25	0.164384	1.06575	10	1.08128
Nanger dama	Dama gazelle	Blood	4.1.13	56900	0.569863	1.5	19.3	0.651598
Nycticebus coucang	Slow loris	Blood&Skin	1.5.2	890.5	0.515068	1.58356	25.8	0.126782
Nycticebus pygmaeus	Pygmy slow loris	Blood	1.5.3	419	0.515068	0.747945	20	0.0920148
Nycticebus pygmaeus	Pygmy slow loris	Blood&Skin	1.5.3	419	0.515068	0.747945	20	0.11166
Nycticeius humeralis	Evening bat	Muscle	8.7.4	9.75	0.150685	0.833334	6	0.515378
Odobenus rosmarus divergens	Pacific walrus	Blood	5.7.1	1012500	0.906849	6	41	0.0617456
Orcinus orca	Killer whale	Blood	4.13.5	3987500	1.45753	10.5072	80	0.0441387
Orcinus orca	Killer whale	Skin	4.13.5	3987500	1.45753	10.5072	80	0.00852817
Oreamnos americanus	Mountain goat	Skin	4.1.16	90000	0.50411	2.49863	20.8	0.226374
Oryctolagus cuniculus	European rabbit	Blood	3.1.1	1800	0.0821918	2	9	0.481122
Otolemur crassicaudatus	Greater galago	Blood	1.7.2	1094.5	0.356164	1.55342	22.7	0.255485
Otolemur crassicaudatus	Greater galago	Blood&Skin	1.7.2	1094.5	0.356164	1.55342	22.7	0.101043
Ovis aries	Sheep	Blood	4.1.17	80000	0.4	2.00274	22.8	0.56689
Ovis aries	Sheep	Skin	4.1.17	80000	0.4	2.00274	22.8	0.273665
Panthera leo nubica	Lion	Blood	5.2.4	175000	0.29863	3	27	0.210089
Panthera tigris	Tiger	Blood	5.2.5	161915	0.287671	3.67534	26.3	0.166115
Papio hamadryas	Olive baboon	Adipose	1.4.3	18000	0.468493	4.48767	37.5	0.109558
Papio hamadryas	Olive baboon	Cerebellum	1.4.3	18000	0.468493	4.48767	37.5	0.0574088
Papio hamadryas	Olive baboon	Cortex	1.4.3	18000	0.468493	4.48767	37.5	0.11229
Papio hamadryas	Olive baboon	Heart	1.4.3	18000	0.468493	4.48767	37.5	0.0193856
Papio hamadryas	Olive baboon	Liver	1.4.3	18000	0.468493	4.48767	37.5	0.1086
Peromyscus californicus	California mouse	Tail	9.5.9	42	0.0821918	0.126027	5.5	0.967917
Peromyscus eremicus	Cactus mouse	Tail	9.5.10	25	0.0712329	0.353425	7.4	0.681637
Peromyscus leucopus	White-footed mouse	Brain	9.5.11	23	0.0712329	0.2	7.9	0.806492
Peromyscus leucopus	White-footed mouse	Liver	9.5.11	23	0.0712329	0.2	7.9	0.912822
Peromyscus leucopus	White-footed mouse	Tail	9.5.11	23	0.0712329	0.2	7.9	0.621673
Peromyscus maniculatus	Eastern deer mouse	Brain	9.5.12	20.5	0.0657534	0.134247	8.3	0.110169
Peromyscus maniculatus	Eastern deer mouse	Liver	9.5.12	20.5	0.0657534	0.134247	8.3	1.19089
Peromyscus maniculatus	Eastern deer mouse	Tail	9.5.12	20.5	0.0657534	0.134247	8.3	0.91207
Peromyscus polionotus	Oldfield mouse	Tail	9.5.13	14	0.0657534	0.0767123	5.5	1.25178
Phoca vitulina	Harbor seal	Blood	5.9.1	115000	0.693151	3.5	48	0.0653512
Phoca vitulina	Harbor seal	Skin	5.9.1	115000	0.693151	3.5	48	0.0644267
Phyllostomus discolor	Pale spear-nosed bat	Skin	8.4.5	43.4	0.287671	2	18	0.170319
Phyllostomus hastatus	Greater spear-nosed bat	Skin	8.4.6	81	0.328767	2	22	0.171932
Propithecus coquereli	Coquerel's sifaka	Blood	1.2.3	4189.27	0.386274	3.81373	30.59	0.0680626
Propithecus coquereli	Coquerel's sifaka	Blood&Skin	1.2.3	4189.27	0.386274	3.81373	30.59	0.0534504
Propithecus diadema	Diademed sifaka	Blood&Skin	1.2.1	5550	0.430137	2.87534	21	0.355915
Propithecus tattersalli	Golden-crowned sifaka	Blood	1.2.2	3545	0.40411	4.49863	26	0.0752486
Propithecus tattersalli	Golden-crowned sifaka	Blood&Skin	1.2.2	3545	0.40411	4.49863	26	0.0752486
Pteropus hypomelanus	Variable flying fox	Skin	8.5.4	450	0.534247	1	26.5	0.135318
Pteropus poliocephalus	Grey-headed flying fox	Skin	8.5.5	675	0.520548	1.47945	23.6	0.202493
Pteropus pumilus	Little golden-mantled flying fox	Skin	8.5.6	200	0.328767	0.75	17.3	0.154557
Pteropus rodricensis	Rodriguez flying fox	Skin	8.5.7	350	0.542466	1.5	28	0.14386
Pteropus vampyrus	Large flying fox	Skin	8.5.8	872	0.454795	2	24	0.14829
Rattus norvegicus	Brown rat	Adipose	9.9.3	300	0.0575342	0.219178	3.8	0.924139
Rattus norvegicus	Brown rat	Blood	9.9.3	300	0.0575342	0.219178	3.8	1.091
Rattus norvegicus	Brown rat	Brain	9.9.3	300	0.0575342	0.219178	3.8	0.926161
Rattus norvegicus	Brown rat	Cerebellum	9.9.3	300	0.0575342	0.219178	3.8	0.736069
Rattus norvegicus	Brown rat	Heart	9.9.3	300	0.0575342	0.219178	3.8	0.732032
Rattus norvegicus	Brown rat	Liver	9.9.3	300	0.0575342	0.219178	3.8	1.05992
Rattus norvegicus	Brown rat	Muscle	9.9.3	300	0.0575342	0.219178	3.8	0.596256
Rattus norvegicus	Brown rat	Neocortex	9.9.3	300	0.0575342	0.219178	3.8	0.39079
Rattus norvegicus	Brown rat	Ovaries	9.9.3	300	0.0575342	0.219178	3.8	0.684988
Rattus norvegicus	Brown rat	Skin	9.9.3	300	0.0575342	0.219178	3.8	1.13802
Rattus norvegicus	Brown rat	Substantia nigra	9.9.3	300	0.0575342	0.219178	3.8	0.252277
Rhinolophus ferrumequinum	Greater horseshoe bat	Skin	8.6.1	22.875	0.219178	2	30.5	0.137709
Rhynchonycteris naso	Proboscis bat	Skin	8.17.2	3.9	0.405479	1.5	8.5	0.172396
Rousettus aegyptiacus	Egyptian fruit bat	Skin	8.5.9	125	0.317808	1	22.9	0.231908
Saccopteryx bilineata	Greater sac-winged bat	Skin	8.17.1	7.9	0.350685	1	11	0.176645
Sarcophilus harrisii	Tasmanian devil	Skin	18.1.1	8202.25	0.0712329	2	13	0.115824
Sorex cinereus	Cinereus shrew	Liver	12.3.10	4.3	0.0520548	0.421918	1.9	1.66406
Sorex cinereus	Cinereus shrew	Tail	12.3.10	4.3	0.0520548	0.421918	1.9	1.14273
Steno bredanensis	Rough-toothed dolphin	Blood	4.13.10	114000	1.03014	10	32	0.0582568
Steno bredanensis	Rough-toothed dolphin	Skin	4.13.10	114000	1.03014	10	32	0.0908265
Sus scrofa domesticus	Pig	Bladder	4.7.1	350000	0.315068	0.458334	23	0.476937
Sus scrofa domesticus	Pig	Blood	4.7.1	350000	0.315068	0.458334	23	0.482315
Sus scrofa domesticus	Pig	FrontalCortex	4.7.1	350000	0.315068	0.458334	23	0.556431
Sus scrofa domesticus	Pig	Kidney	4.7.1	350000	0.315068	0.458334	23	0.531429
Sus scrofa domesticus	Pig	Liver	4.7.1	350000	0.315068	0.458334	23	0.620542
Sus scrofa domesticus	Pig	Lung	4.7.1	350000	0.315068	0.458334	23	0.633019
Sus scrofa minusculus	Winsconsin miniature pig	Blood	4.7.2	100000	0.315068	0.458334	23	0.729842
Tachyglossus aculeatus	Short-beaked echidna	Blood	21.2.1	3500	0.0917808	1.50137	49.5	0.181028
Tadarida brasiliensis	Mexican free-tailed bat	Skin	8.8.3	12.5	0.213699	1.12329	12	0.30696
Tragelaphus angasii	Nyala	Blood	4.1.19	120000	0.613699	1.23836	18.5	0.10224
Tragelaphus eurycerus	Bongo	Blood	4.1.20	307500	0.789041	2.35616	21.9	0.157301
Tragelaphus imberbis	Lesser kudu	Blood	4.1.21	82500	0.643836	1.38082	19.8	0.163128
Tragelaphus strepsiceros	Greater kudu	Blood	4.1.23	217500	0.624658	1.41644	23.5	0.158148
Trichechus manatus	West Indian manatee	Blood	14.1.1	467325	0.917808	3.00137	69	0.0640728
Tupaia longipes	Long-footed treeshrew	Skin	17.1.3	164.1	0.128758	0.310788	12	1.08432
Tupaia tana	Large treeshrew	Skin	17.1.4	197.8	0.128758	0.310788	11.6	0.859449
Tursiops aduncus	Indo-Pacific bottlenose dolphin	Skin	4.13.9	130000	1	6.75	49	0.0216732
Tursiops truncatus	Bottlenose dolphin	Blood	4.13.6	200000	1.03014	8.93151	67	0.0494055
Tursiops truncatus	Bottlenose dolphin	Skin	4.13.6	200000	1.03014	8.93151	67	0.0324359
Varecia rubra	Red ruffed lemur	Blood	1.3.14	3601.3	0.268493	1.72466	37.5	0.0219579
Varecia rubra	Red ruffed lemur	Blood&Skin	1.3.14	3601.3	0.268493	1.72466	37.5	0.0272901
Varecia variegata	Black and white ruffed lemur	Blood	1.3.13	3482.3	0.268493	1.71781	39.4	0.0595651
Varecia variegata	Black and white ruffed lemur	Blood&Skin	1.3.13	3482.3	0.268493	1.71781	39.4	0.0630028
Vicugna pacos	Alpaca	Blood	4.2.1	62000	0.945205	1.27671	25.8	0.147652
Zalophus californianus	California sea lion	Blood	5.8.3	180000	0.709589	4.00137	35.7	0.102257
Zalophus californianus	California sea lion	Skin	5.8.3	180000	0.709589	4.00137	35.7	0.0659391

## Sheet: Figure 1
Data for Figure 1. Characteristics of 93 Dog Breeds.
	DogBreed	Sample size	LifespanMedianHorvath	LifespanUpperHorvath	Weight.kg.avg	AROCM	Cor(Age, Methyl)	SD_Age	SD_Methyl	R2	SD_Rage	Breed.Index
1	Bouvier des Flandres	2	11.3	18.3	40.8163	0.261891	1	3.81838	0.030906	1	0.156883	18
2	English Setter	2	11.6	20	27.7778	0.122975	1	8.13173	0.0283974	1	0.305704	37
3	Lhasa Apso	2	13.9	17.6	5.66893	0.228099	1	4.38406	0.0282464	1	0.187289	56
4	Saint Bernard Dog	2	7.8	12.8	65.7596	0.589256	1	1.69706	0.00208622	1	0.0996861	76
5	Standard Schnauzer	2	12	20.1	18.1406	0.277297	1	3.60624	0.00820548	1	0.134899	88
6	Akita	3	9.9	13.7	45.3515	0.232217	0.998893	4.30155	0.0345699	0.997787	0.236077	3
7	Alaskan Malamute	3	10.7	13.5	36.2812	0.145347	0.999838	6.87895	0.0282987	0.999675	0.383122	4
8	Boston Terrier	3	10.9	15.8	8.39002	0.183534	0.983066	5.3563	0.0163134	0.966418	0.254892	17
9	Chesapeake Bay Retriever	3	10.4	15.3	30.6122	0.327884	0.909448	2.77369	0.0137619	0.827096	0.136306	25
10	Dandie Dinmont Terrier	3	12.2	17.8	9.52381	0.26525	0.871834	3.28684	0.0176469	0.760094	0.138838	33
11	French Bulldog	3	9	14.7	12.6984	0.333005	0.87287	2.62119	0.0172677	0.761901	0.134069	40
12	Great Pyrenees	3	9.6	16	41.9501	0.103591	0.625678	6.03987	0.0180825	0.391473	0.283828	46
13	Manchester Terrier	3	12.8	17.5	7.70975	0.182032	0.966143	5.30754	0.0217465	0.933433	0.228036	57
14	Miniature Dachshund	3	13.5	19.5	4.98866	0.220072	0.999089	4.53982	0.0223526	0.998179	0.175046	59
15	Scottish Deerhound	3	8.7	16.8	41.3832	0.301924	0.982219	3.2532	0.0170625	0.964754	0.145596	79
16	Weimaraner	3	11.4	17.1	32.8798	0.763387	0.972632	1.2741	0.00860756	0.946012	0.0560217	90
17	Beagle	4	11.3	17.8	11.3379	0.12802	0.97033	7.57952	0.0299401	0.94154	0.320162	11
18	Dalmatian	4	11.9	16.7	26.0771	0.14336	0.989286	6.90072	0.0342103	0.978687	0.31069	32
19	Doberman Pinscher	4	9.6	15.8	36.8481	0.17753	0.992371	5.58987	0.022522	0.984801	0.266007	34
20	English Bulldog	4	7	14.6	20.4082	0.241611	0.940396	3.89219	0.0172525	0.884345	0.200443	35
21	Keeshond	4	12.2	16.1	18.1406	0.248846	0.993801	3.99364	0.0260263	0.987641	0.186505	53
22	Miniature Schnauzer	4	11.4	17.3	7.02948	0.222936	0.960675	4.3092	0.0134481	0.922897	0.187283	62
23	Otterhound	4	10.2	15	44.2177	1.3098	0.988876	0.754983	0.00596411	0.977875	0.0378438	67
24	Airedale Terrier	5	10.8	16.2	27.2109	0.233754	0.947929	4.05524	0.0247095	0.898569	0.188213	2
25	American Staffordshire Terrier	5	10	16	24.9433	0.246543	0.880059	3.56959	0.0175803	0.774503	0.167744	6
26	Boxer	5	9.5	15.2	29.4785	0.213893	0.777906	3.63689	0.0122855	0.605138	0.179902	19
27	Briard	5	11.2	16.8	35.1474	0.191282	0.95271	4.98066	0.0337101	0.907656	0.222908	20
28	Cairn Terrier	5	13.6	20	4.08163	0.152226	0.873236	5.73646	0.0276747	0.762541	0.215656	23
29	Cardigan Welsh Corgi	5	12.2	16.5	14.2857	0.215556	0.899659	4.17367	0.0226874	0.809386	0.190188	24
30	Collie	5	11.9	17.1	28.3447	0.277717	0.974506	3.50899	0.0142088	0.949663	0.154289	30
31	English Cocker Spaniel	5	10.9	17.3	11.3379	0.13901	0.919961	6.61793	0.0214767	0.846329	0.287624	36
32	English Springer Spaniel	5	12.7	19.5	20.4082	0.159028	0.996776	6.26793	0.0209251	0.993562	0.241679	38
33	German Shepherd Dog	5	10	18.2	31.1791	0.249132	0.963693	3.8682	0.0144138	0.928704	0.159804	41
34	Golden Retriever	5	11.9	18.7	29.4785	0.151319	0.841119	5.5586	0.0220419	0.707482	0.223497	44
35	Irish Water Spaniel	5	9.9	16.6	25.6236	0.168113	0.986224	5.86643	0.0230152	0.972638	0.265714	49
36	Jack Russell Terrier	5	13.2	20.6	6.80272	0.214588	0.932111	4.34373	0.0218185	0.868831	0.158542	52
37	Labrador Retriever	5	11.8	18.3	30.6122	0.140232	0.795971	5.67609	0.0237542	0.633569	0.23321	54
38	Pekingese	5	11.4	18.2	6.34921	0.154593	0.611143	3.95323	0.00969064	0.373496	0.163316	68
39	Pembroke Welsh Corgi	5	12.2	17.6	13.1519	0.158872	0.924509	5.81919	0.0156817	0.854716	0.248598	69
40	Pointer	5	11.8	16.3	27.2109	0.147015	0.809478	5.50609	0.0269216	0.655255	0.253983	70
41	Rhodesian Ridgeback	5	11	16.2	35.1474	0.304052	0.927553	3.05064	0.0133734	0.860354	0.141587	74
42	Staffordshire Bull Terrier	5	11.4	20	14.059	0.274766	0.99384	3.61704	0.0138855	0.987717	0.135979	86
43	Chihuahua	6	9.8	19.9	2.72109	0.262702	0.47415	1.8049	0.0108219	0.224819	0.0681944	26
44	Chinook	6	13.4	18	29.4785	0.151578	0.975709	6.437	0.0204999	0.952009	0.268881	27
45	Bichon Frise	7	12.8	17.5	6.80272	0.181697	0.891358	4.90573	0.0229243	0.794519	0.210773	15
46	Great Dane	7	6.3	12.6	64.059	0.22814	0.726322	3.18366	0.0122018	0.527544	0.189979	45
47	Yorkshire Terrier	7	12.8	19	3.1746	0.184673	0.924279	5.00495	0.0352283	0.854292	0.198059	93
48	Cocker Spaniel	8	10.3	17.3	11.3379	0.182619	0.859222	4.70499	0.0197586	0.738262	0.204485	29
49	Leonberger	8	7.9	12.7	57.8231	0.289108	0.573849	1.9849	0.012191	0.329303	0.117512	55
50	Pug	8	11	17	7.25624	0.190754	0.897731	4.70623	0.0200235	0.805921	0.208148	73
51	Sloughi	8	9.4	15	19.2744	0.317938	0.814662	2.56233	0.0196676	0.663674	0.128438	83
52	American Hairless Terrier	9	10	16	6.34921	0.231897	0.972572	4.19398	0.0196247	0.945897	0.197085	5
53	Australian Shepherd Dog	9	9	15	23.8095	0.186343	0.877691	4.7101	0.0298158	0.770342	0.236095	8
54	Basenji	9	13.5	17.5	10.4308	0.213	0.957972	4.49753	0.0240939	0.917711	0.193234	9
55	German Shorthaired Pointer	9	10.5	17	26.0771	0.200257	0.940359	4.69577	0.0186817	0.884275	0.207686	42
56	Old English Sheepdog	9	10.8	16	36.2812	0.251217	0.903606	3.59691	0.0134672	0.816503	0.169028	66
57	Spinone Italiano	9	9	16	34.0136	0.209038	0.686093	3.28215	0.0170147	0.470723	0.154236	85
58	Afghan Hound	10	11.9	16.6	24.9433	0.256035	0.922028	3.60117	0.0263256	0.850136	0.163111	1
59	Anatolian Shepherd Dog	10	10.8	13.4	52.1542	0.256527	0.795003	3.0991	0.0150887	0.63203	0.173892	7
60	Basset Hound	10	11	16.7	23.8095	0.261545	0.847506	3.24039	0.0176497	0.718266	0.145891	10
61	Belgian Sheepdog	10	12.5	18.2	26.644	0.200136	0.858696	4.29056	0.0183588	0.737358	0.177252	12
62	Belgian Tervuren	10	12.4	18	26.644	0.166038	0.828129	4.9876	0.0292125	0.685798	0.208337	13
63	Border Collie	10	12.6	17.9	19.2744	0.175274	0.726293	4.14375	0.0215647	0.527502	0.174056	16
64	Bull Terrier	10	10.6	17.4	27.2109	0.20422	0.778018	3.80971	0.0214135	0.605311	0.164623	21
65	Bullmastiff	10	7.5	13.5	52.1542	0.339881	0.926767	2.72674	0.0217999	0.858898	0.151865	22
66	Chow Chow	10	8.7	14.2	26.0771	0.227969	0.885546	3.8845	0.0195345	0.784192	0.205681	28
67	Dachshund	10	11.8	19	10.8844	0.198835	0.840878	4.22901	0.0202212	0.707075	0.167353	31
68	Flat-Coated Retriever	10	9.8	17.2	29.4785	0.238468	0.88314	3.70339	0.0260297	0.779936	0.16189	39
69	Giant Schnauzer	10	10	16.9	31.1791	0.190301	0.833943	4.38224	0.0218297	0.695461	0.194965	43
70	Greyhound	10	10.1	15.7	29.4785	0.321979	0.835141	2.59377	0.0191012	0.69746	0.124217	47
71	Ibizan Hound	10	9	14	21.542	0.235001	0.880217	3.74559	0.017259	0.774781	0.20116	48
72	Italian Greyhound	10	13.5	18	4.7619	0.221657	0.886997	4.00167	0.0201579	0.786763	0.167154	51
73	Mastiff	10	11.7	10.3	77.0975	0.247428	0.92764	3.74913	0.0198387	0.860516	0.273679	58
74	Miniature Pinscher	10	13	17.9	4.08163	0.232354	0.941499	4.05201	0.0241027	0.886421	0.170202	60
75	Newfoundland Dog	10	9	15	56.6893	0.26036	0.860475	3.30495	0.0352537	0.740417	0.165661	63
76	Norwich Terrier	10	13.4	16.8	5.44218	0.180137	0.898031	4.98527	0.0237717	0.80646	0.223114	64
77	Nova Scotia Duck Tolling Retriever	10	8	15.2	19.2744	0.24524	0.865062	3.52742	0.023364	0.748332	0.174486	65
78	Pomeranian	10	9.7	17.3	2.26757	0.220832	0.858365	3.88696	0.0204542	0.736791	0.168932	71
79	Rottweiler	10	8.7	16.2	46.4853	0.208014	0.94194	4.52824	0.0248855	0.887252	0.210166	75
80	Saluki	10	12	16.3	23.8095	0.121817	0.472249	3.87671	0.0164704	0.22302	0.178823	77
81	Samoyed	10	12.5	17	22.1088	0.196373	0.963328	4.90561	0.0266966	0.928001	0.216966	78
82	Scottish Terrier	10	11.1	16.7	9.07029	0.151462	0.710931	4.69379	0.0255959	0.505424	0.211327	80
83	Shetland Sheepdog	10	12.1	16.5	9.07029	0.134983	0.713643	5.28692	0.0287897	0.509286	0.240917	81
84	Siberian Husky	10	12.6	18.1	21.542	0.276065	0.877641	3.17912	0.0173837	0.770254	0.132061	82
85	Soft Coated Wheaten Terrier	10	12.5	17	15.873	0.203647	0.915483	4.49544	0.0248771	0.838108	0.198825	84
86	Standard Poodle	10	12	18	24.9433	0.161838	0.838232	5.17945	0.0200483	0.702634	0.216351	87
87	Toy Poodle	10	14.6	18.9	2.26757	0.188088	0.912601	4.85199	0.0254992	0.832841	0.193022	89
88	West Highland White Terrier	10	13.1	19.6	7.93651	0.209443	0.918978	4.38772	0.0157895	0.844521	0.168318	91
89	Whippet	10	11.8	17.4	14.7392	0.155581	0.783664	5.03702	0.0226763	0.614129	0.217657	92
90	Bernese Mountain Dog	11	7.9	15	40.8163	0.193277	0.83299	4.30982	0.025673	0.693872	0.216031	14
91	Miniature Poodle	15	13.4	19	5.66893	0.176922	0.914926	5.17135	0.0193836	0.837089	0.204644	61
92	Irish Wolfhound	16	6.8	12.7	51.0204	0.25981	0.929717	3.57845	0.0175228	0.864374	0.211856	50
93	Portuguese Water Dog	95	11.4	15.3	21.2018	0.210743	0.863709	4.0984	0.0220183	0.745993	0.201406	72

## Sheet: Figure 2a
Data for Figure 2a. 54 Chromatin States and their characteristics.
	states	statesPRC2	Freq (# of CpGs)	CorSpearman	Col
1	BivProm1	BivProm1+	428	-0.661049	#0000FF
2	BivProm2	BivProm2+	552	-0.657897	#0400FA
3	ReprPC1	ReprPC1+	489	-0.623408	#0900F5
4	BivProm1	BivProm1-	177	-0.55278	#0E00F0
5	PromF5	PromF5+	238	-0.545232	#1300EB
6	ReprPC2	ReprPC2+	37	-0.539523	#1800E6
7	BivProm3	BivProm3+	46	-0.536852	#1C00E2
8	BivProm2	BivProm2-	140	-0.526088	#2100DD
9	TSS2	TSS2-	155	-0.466074	#2600D8
10	PromF5	PromF5-	261	-0.448808	#2B00D3
11	BivProm4	BivProm4+	182	-0.385291	#3000CE
12	TSS2	TSS2+	60	-0.382718	#3400CA
13	TSS1	TSS1-	195	-0.256421	#3900C5
14	EnhA19	EnhA19-	116	-0.25027	#3E00C0
15	ReprPC1	ReprPC1-	133	-0.244892	#4300BB
16	PromF3	PromF3+	37	-0.209215	#4800B6
17	BivProm3	BivProm3-	255	-0.168697	#4C00B2
18	ReprPC5	ReprPC5-	134	-0.156252	#5100AD
19	PromF4	PromF4-	302	-0.135565	#5600A8
20	PromF2	PromF2+	8	-0.12765	#5B00A3
21	BivProm4	BivProm4-	215	-0.0787753	#60009E
22	PromF1	PromF1+	5	-0.0289849	#650099
23	Tx6	Tx6-	220	-0.0241633	#690095
24	PromF3	PromF3-	102	-0.00312102	#6E0090
25	TSS1	TSS1+	66	0.00330252	#73008B
26	ReprPC2	ReprPC2-	131	0.00867258	#780086
27	TxEnh8	TxEnh8-	134	0.0153763	#7D0081
28	Tx7	Tx7-	392	0.0238161	#81007D
29	TxEnh4	TxEnh4-	437	0.0465194	#860078
30	Tx8	Tx8-	214	0.0502678	#8B0073
31	PromF4	PromF4+	73	0.0701855	#90006E
32	TxWk1	TxWk1-	266	0.075019	#950069
33	TxEx3	TxEx3-	431	0.079667	#990065
34	TxEnh5	TxEnh5-	356	0.0814938	#9E0060
35	Tx4	Tx4-	112	0.116523	#A3005B
36	EnhA17	EnhA17-	407	0.125393	#A80056
37	EnhA18	EnhA18-	146	0.13362	#AD0051
38	Tx5	Tx5-	216	0.15074	#B2004C
39	EnhWk3	EnhWk3-	221	0.175507	#B60048
40	TxEx2	TxEx2-	758	0.210261	#BB0043
41	ReprPC7	ReprPC7-	130	0.230948	#C0003E
42	Quies3	Quies3-	201	0.245279	#C50039
43	EnhA2	EnhA2-	267	0.248155	#CA0034
44	Acet2	Acet2-	106	0.257013	#CE0030
45	ReprPC6	ReprPC6-	156	0.300636	#D3002B
46	TxEx1	TxEx1-	556	0.303394	#D80026
47	TxWk2	TxWk2-	346	0.325553	#DD0021
48	EnhWk8	EnhWk8-	251	0.331377	#E2001C
49	ReprPC3	ReprPC3-	150	0.349748	#E60018
50	EnhWk4	EnhWk4-	581	0.359147	#EB0013
51	TxEx4	TxEx4-	135	0.376275	#F0000E
52	EnhA6	EnhA6-	243	0.378891	#F50009
53	Quies1	Quies1-	106	0.432106	#FA0004
54	ReprPC4	ReprPC4-	201	0.441864	#FF0000

## Sheet: Figure 2b,c
Data for Figure 2b,c. Mammalian samples.
	Species/Family	SpecNum	Tissue	Age	Lifepspan	GT	ASM	Relative Age	Loglinear Relative Age	MeanMethyl	ScaledM
205600840073_R01C02	Indriidae	1.2	Skin	12.29	26.4713	0.386274	3.81373	0.409225	2.67932	0.182868	1.12661
205600840009_R05C02	Indriidae	1.2	Blood	0.1	26.4713	0.386274	3.81373	0.0156983	-1.95799	0.134496	-1.65758
205600840009_R06C02	Indriidae	1.2	Blood	12.14	26.4713	0.386274	3.81373	0.404383	2.63578	0.156047	-0.417147
205600840085_R01C01	Indriidae	1.2	Blood	28.52	26.4713	0.386274	3.81373	0.933175	7.39012	0.168474	0.298133
205600840073_R02C02	Indriidae	1.2	Skin	18.65	26.4713	0.386274	3.81373	0.614544	4.52533	0.188955	1.47693
205600840085_R02C01	Indriidae	1.2	Blood	14.19	26.4713	0.386274	3.81373	0.470563	3.2308	0.174166	0.62575
205600840085_R03C01	Indriidae	1.2	Blood	16.36	26.4713	0.386274	3.81373	0.540616	3.86065	0.171428	0.468151
205600840085_R06C01	Indriidae	1.2	Blood	17.27	26.4713	0.386274	3.81373	0.569993	4.12478	0.147125	-0.930666
205600840085_R01C02	Indriidae	1.2	Blood	25.43	26.4713	0.386274	3.81373	0.833421	6.49324	0.163983	0.0396447
205600840085_R05C01	Indriidae	1.2	Blood	3.52	26.4713	0.386274	3.81373	0.126105	0.133806	0.145402	-1.02982
205600840067_R02C01	Lemuridae	1.3	Skin	34.59	34.6603	0.328767	2.65753	0.87915	7.18198	0.193204	0.442914
205600840020_R02C02	Lemuridae	1.3	Blood	34.59	34.6603	0.328767	2.65753	0.87915	7.18198	0.215382	1.12893
205600840020_R01C02	Lemuridae	1.3	Blood	19.65	34.6603	0.328767	2.65753	0.503006	3.68132	0.182823	0.121811
205600840073_R03C02	Lemuridae	1.3	Skin	33.83	34.6603	0.328767	2.65753	0.860016	7.0039	0.19256	0.423005
205600840020_R03C02	Lemuridae	1.3	Blood	0.84	34.6603	0.328767	2.65753	0.0294261	-1.29514	0.139139	-1.22944
205600840020_R05C02	Lemuridae	1.3	Blood	33.83	34.6603	0.328767	2.65753	0.860016	7.0039	0.195434	0.511879
205600840020_R04C02	Lemuridae	1.3	Blood	12.87	34.6603	0.328767	2.65753	0.332306	2.09266	0.165078	-0.427095
205600840073_R01C01	Lemuridae	1.3	Skin	19.1	34.6603	0.328767	2.65753	0.489158	3.55244	0.178108	-0.0240442
205600840020_R06C02	Lemuridae	1.3	Blood	0.98	34.6603	0.328767	2.65753	0.0329508	-1.18201	0.136584	-1.30846
205600840089_R01C01	Lemuridae	1.3	Blood	12.77	34.6603	0.328767	2.65753	0.329788	2.06923	0.195508	0.514189
205600840089_R04C01	Lemuridae	1.3	Blood	13.52	34.6603	0.328767	2.65753	0.348671	2.24497	0.163075	-0.489055
205600840089_R03C01	Lemuridae	1.3	Blood	0.32	34.6603	0.328767	2.65753	0.016334	-1.88377	0.133612	-1.40039
205600840067_R03C02	Lemuridae	1.3	Skin	20.41	34.6603	0.328767	2.65753	0.52214	3.8594	0.197035	0.561413
205600840089_R05C01	Lemuridae	1.3	Blood	27.4	34.6603	0.328767	2.65753	0.698128	5.49725	0.205593	0.826118
205600840089_R01C02	Lemuridae	1.3	Blood	29.83	34.6603	0.328767	2.65753	0.759308	6.06664	0.181369	0.0768152
205600840073_R02C01	Lemuridae	1.3	Skin	29.83	34.6603	0.328767	2.65753	0.759308	6.06664	0.184915	0.186511
205600840089_R06C01	Lemuridae	1.3	Blood	17.38	34.6603	0.328767	2.65753	0.445854	3.14942	0.221458	1.31685
205600840089_R03C02	Lemuridae	1.3	Blood	11.37	34.6603	0.328767	2.65753	0.29454	1.74119	0.165269	-0.421182
205600840089_R02C02	Lemuridae	1.3	Blood	9.52	34.6603	0.328767	2.65753	0.247963	1.30771	0.160187	-0.578378
205600840089_R04C02	Lemuridae	1.3	Blood	34.48	34.6603	0.328767	2.65753	0.876381	7.1562	0.18967	0.333586
205600840067_R03C01	Lemuridae	1.3	Skin	34.48	34.6603	0.328767	2.65753	0.876381	7.1562	0.217663	1.19949
205600840089_R05C02	Lemuridae	1.3	Blood	0.82	34.6603	0.328767	2.65753	0.0289225	-1.3124	0.153886	-0.773289
205600840086_R01C01	Lemuridae	1.3	Blood	30.77	34.6603	0.328767	2.65753	0.782974	6.28689	0.201902	0.711964
205600840089_R06C02	Lemuridae	1.3	Blood	12.34	34.6603	0.328767	2.65753	0.318962	1.96848	0.200609	0.671977
205600840073_R03C01	Lemuridae	1.3	Skin	30.77	34.6603	0.328767	2.65753	0.782974	6.28689	0.241134	1.9255
205600840067_R05C01	Lemuridae	1.3	Skin	33.84	34.6603	0.328767	2.65753	0.860268	7.00624	0.234508	1.72052
205600840086_R03C01	Lemuridae	1.3	Blood	13.64	34.6603	0.328767	2.65753	0.351692	2.27309	0.156263	-0.699744
205600840086_R02C01	Lemuridae	1.3	Blood	7.87	34.6603	0.328767	2.65753	0.20642	0.921091	0.160319	-0.574303
205600840086_R04C01	Lemuridae	1.3	Blood	33.84	34.6603	0.328767	2.65753	0.860268	7.00624	0.182061	0.0982201
205600840086_R06C01	Lemuridae	1.3	Blood	13.51	34.6603	0.328767	2.65753	0.348419	2.24262	0.196334	0.539722
205600840086_R01C02	Lemuridae	1.3	Blood	30.32	34.6603	0.328767	2.65753	0.771644	6.18145	0.164039	-0.459211
205600840086_R05C01	Lemuridae	1.3	Blood	5.68	34.6603	0.328767	2.65753	0.151283	0.407942	0.18391	0.155422
205600840086_R04C02	Lemuridae	1.3	Blood	32.94	34.6603	0.328767	2.65753	0.837608	6.79536	0.207665	0.890228
205600840086_R03C02	Lemuridae	1.3	Blood	14.35	34.6603	0.328767	2.65753	0.369568	2.43945	0.174363	-0.139866
205600840086_R02C02	Lemuridae	1.3	Blood	9.44	34.6603	0.328767	2.65753	0.245948	1.28896	0.159155	-0.610297
205600840067_R04C02	Lemuridae	1.3	Skin	32.94	34.6603	0.328767	2.65753	0.837608	6.79536	0.20036	0.66426
205600840095_R02C01	Lemuridae	1.3	Blood	12.93	34.6603	0.328767	2.65753	0.333816	2.10672	0.15733	-0.666735
205600840095_R03C01	Lemuridae	1.3	Blood	26.12	34.6603	0.328767	2.65753	0.665901	5.19733	0.159232	-0.607903
205600840095_R01C01	Lemuridae	1.3	Blood	7.38	34.6603	0.328767	2.65753	0.194084	0.806276	0.136303	-1.31716
205600840067_R01C02	Lemuridae	1.3	Skin	26.12	34.6603	0.328767	2.65753	0.665901	5.19733	0.181545	0.08227
205600840095_R05C01	Lemuridae	1.3	Blood	11.4	34.6603	0.328767	2.65753	0.295295	1.74822	0.162595	-0.503886
205600840095_R04C01	Lemuridae	1.3	Blood	0.06	34.6603	0.328767	2.65753	0.009788	-2.39587	0.109328	-2.15157
205600840067_R06C01	Lemuridae	1.3	Skin	0.06	34.6603	0.328767	2.65753	0.009788	-2.39587	0.140445	-1.18902
205600840095_R06C01	Lemuridae	1.3	Blood	32.84	34.6603	0.328767	2.65753	0.835091	6.77193	0.18623	0.227185
205600840067_R06C02	Lemuridae	1.3	Skin	0.38	34.6603	0.328767	2.65753	0.0178446	-1.79532	0.1538	-0.775928
205600840085_R05C02	Lemuridae	1.3	Blood	0.86	34.6603	0.328767	2.65753	0.0299296	-1.27817	0.153541	-0.783945
205600840085_R04C02	Lemuridae	1.3	Blood	34.85	34.6603	0.328767	2.65753	0.885696	7.2429	0.168497	-0.321341
205600840067_R01C01	Lemuridae	1.3	Blood	39.39	34.6603	0.328767	2.65753	1	8.30669	0.304538	3.8867
205600840085_R03C02	Lemuridae	1.3	Blood	12.96	34.6603	0.328767	2.65753	0.334571	2.11375	0.200375	0.664741
205600840085_R02C02	Lemuridae	1.3	Blood	0.38	34.6603	0.328767	2.65753	0.0178446	-1.79532	0.133833	-1.39355
205600840085_R06C02	Lemuridae	1.3	Blood	11.37	34.6603	0.328767	2.65753	0.29454	1.74119	0.168961	-0.306968
205600840073_R05C02	Lemuridae	1.3	Skin	2.33	34.6603	0.328767	2.65753	0.0669398	-0.473228	0.16032	-0.574255
203877620002_R05C02	Lemuridae	1.3	Blood	11.9589	34.6603	0.328767	2.65753	0.309367	1.87918	0.173867	-0.155212
205600840067_R04C01	Lorisidae	1.5	Skin	17.21	23.0619	0.454795	1.02055	0.780427	5.60911	0.169699	-0.0674869
205600840095_R02C02	Lorisidae	1.5	Blood	17.81	23.0619	0.454795	1.02055	0.806934	5.83359	0.161673	-0.459599
205600840009_R02C01	Lorisidae	1.5	Blood	7.42	23.0619	0.454795	1.02055	0.347907	1.94628	0.161734	-0.456637
205600840073_R05C01	Lorisidae	1.5	Skin	19.33	23.0619	0.454795	1.02055	0.874088	6.40229	0.196422	1.23804
205600840009_R04C01	Lorisidae	1.5	Blood	22.18	23.0619	0.454795	1.02055	1	7.46859	0.211779	1.98832
205600840009_R06C01	Lorisidae	1.5	Blood	8.99	23.0619	0.454795	1.02055	0.417269	2.53368	0.17334	0.110377
205600840009_R05C01	Lorisidae	1.5	Blood	0.7	23.0619	0.454795	1.02055	0.0510186	-0.839202	0.140554	-1.49141
205600840009_R01C02	Lorisidae	1.5	Blood	19.89	23.0619	0.454795	1.02055	0.898828	6.61181	0.1782	0.347813
205600840073_R06C01	Lorisidae	1.5	Skin	9.7	23.0619	0.454795	1.02055	0.448636	2.79932	0.159085	-0.586047
205600840085_R04C01	Lorisidae	1.5	Blood	11.5	23.0619	0.454795	1.02055	0.52816	3.47277	0.158321	-0.62338
205600840020_R01C01	Cheirogaleidae	1.6	Blood	0.99	22.7333	0.167123	1	0.0383571	-1.00689	0.144591	-1.15901
205600840020_R03C01	Cheirogaleidae	1.6	Blood	29.62	22.7333	0.167123	1	0.987404	8.4051	0.255326	1.84347
205600840067_R02C02	Cheirogaleidae	1.6	Skin	29.62	22.7333	0.167123	1	0.987404	8.4051	0.1995	0.329786
205600840095_R04C02	Cheirogaleidae	1.6	Blood	5.06	22.7333	0.167123	1	0.173272	0.650433	0.182111	-0.141697
205600840095_R03C02	Cheirogaleidae	1.6	Blood	0.47	22.7333	0.167123	1	0.0211198	-1.60362	0.153669	-0.912863
205600840095_R06C02	Cheirogaleidae	1.6	Blood	12.85	22.7333	0.167123	1	0.4315	3.11008	0.177534	-0.265795
205600840009_R01C01	Cheirogaleidae	1.6	Blood	18.06	22.7333	0.167123	1	0.604205	4.7551	0.164669	-0.61462
205600840073_R04C01	Cheirogaleidae	1.6	Skin	18.06	22.7333	0.167123	1	0.604205	4.7551	0.221295	0.920737
205128010045_R05C01	Acinonyx jubatus	5.2.1	Blood	8.61	20.5	0.241096	1.24932	0.426742	2.86326	0.177575	0.807776
205128010045_R03C01	Acinonyx jubatus	5.2.1	Blood	4.96	20.5	0.241096	1.24932	0.250763	1.27013	0.174693	0.268123
203867110006_R04C01	Acinonyx jubatus	5.2.1	Blood	8.83836	20.5	0.241096	1.24932	0.437752	2.96293	0.176206	0.551341
204551090016_R06C01	Acinonyx jubatus	5.2.1	Blood	1.02943	20.5	0.241096	1.24932	0.0612565	-0.589598	0.161727	-2.16029
205128010045_R04C01	Acinonyx jubatus	5.2.1	Blood	9.16	20.5	0.241096	1.24932	0.453259	3.10332	0.177242	0.745426
204529320031_R04C02	Acinonyx jubatus	5.2.1	Blood	6.6694	20.5	0.241096	1.24932	0.333179	2.01624	0.174419	0.216797
204529320040_R04C02	Acinonyx jubatus	5.2.1	Blood	7.67693	20.5	0.241096	1.24932	0.381756	2.456	0.179337	1.13773
204529320041_R04C02	Acinonyx jubatus	5.2.1	Blood	12.4298	20.5	0.241096	1.24932	0.61091	4.53051	0.174926	0.311704
204551090023_R06C01	Acinonyx jubatus	5.2.1	Blood	8.32854	20.5	0.241096	1.24932	0.413172	2.74041	0.175155	0.35465
205128010039_R03C02	Acinonyx jubatus	5.2.1	Blood	1.1	20.5	0.241096	1.24932	0.0646589	-0.535543	0.166826	-1.20524
204529320039_R06C01	Acinonyx jubatus	5.2.1	Blood	7.80835	20.5	0.241096	1.24932	0.388092	2.51336	0.170199	-0.57366
204529320032_R04C01	Acinonyx jubatus	5.2.1	Blood	5.18275	20.5	0.241096	1.24932	0.261502	1.36736	0.176422	0.591862
204529320103_R02C01	Acinonyx jubatus	5.2.1	Blood	10.0835	20.5	0.241096	1.24932	0.497785	3.5064	0.176445	0.596144
205128010039_R02C02	Acinonyx jubatus	5.2.1	Blood	1.1	20.5	0.241096	1.24932	0.0646589	-0.535543	0.164492	-1.64237
205854170018_R01C02	Acomys cahirinus	9.9.5	Skin	0.0794521	5.9	0.10411	0.160274	0.0305727	-1.33008	0.174498	-0.695226
205863120062_R04C01	Acomys cahirinus	9.9.5	Skin	0.241096	5.9	0.10411	0.160274	0.0574949	-0.69849	0.175702	-0.63216
205863120062_R02C01	Acomys cahirinus	9.9.5	Skin	0.241096	5.9	0.10411	0.160274	0.0574949	-0.69849	0.16297	-1.299
205854170012_R04C02	Acomys cahirinus	9.9.5	Fibroblast	3.25479	5.9	0.10411	0.160274	0.559434	3.83916	0.219897	1.68261
205854170018_R05C01	Acomys cahirinus	9.9.5	Skin	0.0794521	5.9	0.10411	0.160274	0.0305727	-1.33008	0.166916	-1.09235
205854170018_R01C01	Acomys cahirinus	9.9.5	Skin	0.0794521	5.9	0.10411	0.160274	0.0305727	-1.33008	0.168938	-0.986422
205863120062_R01C01	Acomys cahirinus	9.9.5	Skin	0.241096	5.9	0.10411	0.160274	0.0574949	-0.69849	0.164909	-1.19744
205854170018_R02C02	Acomys cahirinus	9.9.5	Skin	0.0794521	5.9	0.10411	0.160274	0.0305727	-1.33008	0.166615	-1.10812
205854170033_R03C01	Acomys cahirinus	9.9.5	Fibroblast	-0.0356164	5.9	0.10411	0.160274	0.0114077	-2.3159	0.173743	-0.734784
205863120062_R03C01	Acomys cahirinus	9.9.5	Skin	0.241096	5.9	0.10411	0.160274	0.0574949	-0.69849	0.16586	-1.14766
205863120067_R02C01	Acomys cahirinus	9.9.5	Skin	1.91507	5.9	0.10411	0.160274	0.336299	1.90902	0.180122	-0.400663
205863120010_R03C01	Acomys cahirinus	9.9.5	Fibroblast	0.821918	5.9	0.10411	0.160274	0.154232	0.334123	0.188938	0.0610747
205854170032_R06C01	Acomys cahirinus	9.9.5	Fibroblast	2.82192	5.9	0.10411	0.160274	0.487337	3.21551	0.203497	0.82362
205863120010_R04C01	Acomys cahirinus	9.9.5	Fibroblast	0.821918	5.9	0.10411	0.160274	0.154232	0.334123	0.202734	0.78366
205854170033_R04C01	Acomys cahirinus	9.9.5	Fibroblast	-0.0356164	5.9	0.10411	0.160274	0.0114077	-2.3159	0.17847	-0.487187
205854170018_R04C01	Acomys cahirinus	9.9.5	Skin	0.0794521	5.9	0.10411	0.160274	0.0305727	-1.33008	0.166923	-1.09198
205854170032_R05C02	Acomys cahirinus	9.9.5	Fibroblast	3.99726	5.9	0.10411	0.160274	0.683094	4.90882	0.215075	1.43006
205854170018_R03C02	Acomys cahirinus	9.9.5	Skin	0.0794521	5.9	0.10411	0.160274	0.0305727	-1.33008	0.169488	-0.95762
205863120062_R03C02	Acomys cahirinus	9.9.5	Skin	0.660274	5.9	0.10411	0.160274	0.12731	0.101243	0.175652	-0.634769
205863120062_R05C02	Acomys cahirinus	9.9.5	Skin	0.660274	5.9	0.10411	0.160274	0.12731	0.101243	0.178971	-0.460965
205854170033_R01C01	Acomys cahirinus	9.9.5	Fibroblast	-0.0520548	5.9	0.10411	0.160274	0.00866986	-2.59033	0.166431	-1.11772
205854170033_R02C01	Acomys cahirinus	9.9.5	Fibroblast	-0.0520548	5.9	0.10411	0.160274	0.00866986	-2.59033	0.165403	-1.17161
205863120071_R04C02	Acomys cahirinus	9.9.5	Skin	1.91507	5.9	0.10411	0.160274	0.336299	1.90902	0.199824	0.631254
205854170018_R04C02	Acomys cahirinus	9.9.5	Skin	0.241096	5.9	0.10411	0.160274	0.0574949	-0.69849	0.174541	-0.692994
205854170033_R05C01	Acomys cahirinus	9.9.5	Fibroblast	0.0109589	5.9	0.10411	0.160274	0.019165	-1.7971	0.164573	-1.21507
205854170033_R06C01	Acomys cahirinus	9.9.5	Fibroblast	0.0109589	5.9	0.10411	0.160274	0.019165	-1.7971	0.173276	-0.75924
205854170018_R06C01	Acomys cahirinus	9.9.5	Skin	0.0794521	5.9	0.10411	0.160274	0.0305727	-1.33008	0.166405	-1.11912
205863120062_R02C02	Acomys cahirinus	9.9.5	Skin	0.660274	5.9	0.10411	0.160274	0.12731	0.101243	0.179212	-0.448341
205854170018_R06C02	Acomys cahirinus	9.9.5	Skin	0.241096	5.9	0.10411	0.160274	0.0574949	-0.69849	0.173436	-0.750857
205854170033_R05C02	Acomys cahirinus	9.9.5	Fibroblast	0.534247	5.9	0.10411	0.160274	0.10632	-0.0837335	0.187315	-0.023944
204854860040_R06C01	Acomys cahirinus	9.9.5	Skin	0.586301	5.9	0.10411	0.160274	0.11499	-0.00534284	0.171332	-0.861044
205854170012_R03C02	Acomys cahirinus	9.9.5	Fibroblast	3.25479	5.9	0.10411	0.160274	0.559434	3.83916	0.225957	1.99997
205854170012_R02C02	Acomys cahirinus	9.9.5	Fibroblast	3.25479	5.9	0.10411	0.160274	0.559434	3.83916	0.222917	1.84076
205863120010_R05C01	Acomys cahirinus	9.9.5	Fibroblast	0.821918	5.9	0.10411	0.160274	0.154232	0.334123	0.196935	0.479951
205854170018_R03C01	Acomys cahirinus	9.9.5	Skin	0.0794521	5.9	0.10411	0.160274	0.0305727	-1.33008	0.161268	-1.38818
205863120062_R05C01	Acomys cahirinus	9.9.5	Skin	0.660274	5.9	0.10411	0.160274	0.12731	0.101243	0.184987	-0.145871
205863120067_R03C01	Acomys cahirinus	9.9.5	Skin	2.74795	5.9	0.10411	0.160274	0.475017	3.10894	0.189251	0.0774821
205863120067_R04C01	Acomys cahirinus	9.9.5	Skin	2.74795	5.9	0.10411	0.160274	0.475017	3.10894	0.188847	0.0562894
205854170018_R05C02	Acomys cahirinus	9.9.5	Skin	0.241096	5.9	0.10411	0.160274	0.0574949	-0.69849	0.166278	-1.12578
205863120062_R04C02	Acomys cahirinus	9.9.5	Skin	0.660274	5.9	0.10411	0.160274	0.12731	0.101243	0.173468	-0.749194
205854170012_R03C01	Acomys cahirinus	9.9.5	Fibroblast	3.25479	5.9	0.10411	0.160274	0.559434	3.83916	0.225229	1.96186
204854860040_R05C01	Acomys cahirinus	9.9.5	Skin	0.586301	5.9	0.10411	0.160274	0.11499	-0.00534284	0.174047	-0.71883
205854170033_R06C02	Acomys cahirinus	9.9.5	Fibroblast	0.534247	5.9	0.10411	0.160274	0.10632	-0.0837335	0.185189	-0.135262
205854170012_R01C02	Acomys cahirinus	9.9.5	Fibroblast	3.25479	5.9	0.10411	0.160274	0.559434	3.83916	0.22377	1.88544
205854170032_R01C02	Acomys cahirinus	9.9.5	Fibroblast	2.48493	5.9	0.10411	0.160274	0.431211	2.73002	0.210935	1.2132
204854860040_R01C02	Acomys cahirinus	9.9.5	Skin	0.586301	5.9	0.10411	0.160274	0.11499	-0.00534284	0.177465	-0.539841
205863120071_R02C02	Acomys cahirinus	9.9.5	Skin	1.91507	5.9	0.10411	0.160274	0.336299	1.90902	0.17278	-0.785225
205854170018_R02C01	Acomys cahirinus	9.9.5	Skin	0.0794521	5.9	0.10411	0.160274	0.0305727	-1.33008	0.168853	-0.990871
205863120071_R05C02	Acomys cahirinus	9.9.5	Skin	1.91507	5.9	0.10411	0.160274	0.336299	1.90902	0.170204	-0.92015
205863120071_R06C02	Acomys cahirinus	9.9.5	Skin	1.91507	5.9	0.10411	0.160274	0.336299	1.90902	0.176459	-0.592528
205854170032_R01C01	Acomys cahirinus	9.9.5	Fibroblast	1.20274	5.9	0.10411	0.160274	0.217659	0.882771	0.197242	0.496013
204854860027_R03C01	Acomys cahirinus	9.9.5	Skin	1.03288	5.9	0.10411	0.160274	0.189368	0.63805	0.174015	-0.720534
205863120067_R05C01	Acomys cahirinus	9.9.5	Skin	2.74795	5.9	0.10411	0.160274	0.475017	3.10894	0.197459	0.507402
205863120062_R01C02	Acomys cahirinus	9.9.5	Skin	0.660274	5.9	0.10411	0.160274	0.12731	0.101243	0.177806	-0.521973
205863120010_R01C01	Acomys cahirinus	9.9.5	Fibroblast	0.534247	5.9	0.10411	0.160274	0.10632	-0.0837335	0.192137	0.228635
205854170032_R02C01	Acomys cahirinus	9.9.5	Fibroblast	1.48219	5.9	0.10411	0.160274	0.264203	1.28538	0.204483	0.875288
205863120067_R02C02	Acomys cahirinus	9.9.5	Skin	2.74795	5.9	0.10411	0.160274	0.475017	3.10894	0.18381	-0.207483
205863120067_R03C02	Acomys cahirinus	9.9.5	Skin	2.74795	5.9	0.10411	0.160274	0.475017	3.10894	0.177413	-0.542568
205854170032_R05C01	Acomys cahirinus	9.9.5	Fibroblast	2.53973	5.9	0.10411	0.160274	0.440338	2.80896	0.199729	0.626256
205854170012_R06C01	Acomys cahirinus	9.9.5	Fibroblast	3.25479	5.9	0.10411	0.160274	0.559434	3.83916	0.221981	1.79173
204854860040_R02C02	Acomys cahirinus	9.9.5	Skin	0.586301	5.9	0.10411	0.160274	0.11499	-0.00534284	0.170819	-0.887937
205863120067_R01C01	Acomys cahirinus	9.9.5	Skin	1.91507	5.9	0.10411	0.160274	0.336299	1.90902	0.201554	0.721878
205854170033_R01C02	Acomys cahirinus	9.9.5	Fibroblast	0.0575342	5.9	0.10411	0.160274	0.0269222	-1.45723	0.197338	0.501049
205854170032_R04C02	Acomys cahirinus	9.9.5	Fibroblast	3.99726	5.9	0.10411	0.160274	0.683094	4.90882	0.221813	1.78294
205854170033_R02C02	Acomys cahirinus	9.9.5	Fibroblast	0.0575342	5.9	0.10411	0.160274	0.0269222	-1.45723	0.197517	0.5104
205863120010_R05C02	Acomys cahirinus	9.9.5	Fibroblast	1.65205	5.9	0.10411	0.160274	0.292494	1.5301	0.203541	0.82591
205863120062_R06C01	Acomys cahirinus	9.9.5	Skin	0.660274	5.9	0.10411	0.160274	0.12731	0.101243	0.175167	-0.66017
205854170032_R06C02	Acomys cahirinus	9.9.5	Fibroblast	3.99726	5.9	0.10411	0.160274	0.683094	4.90882	0.23394	2.4181
205863120067_R06C01	Acomys cahirinus	9.9.5	Skin	2.74795	5.9	0.10411	0.160274	0.475017	3.10894	0.18914	0.0716566
204854860040_R04C01	Acomys cahirinus	9.9.5	Skin	0.586301	5.9	0.10411	0.160274	0.11499	-0.00534284	0.168784	-0.994493
205854170032_R03C01	Acomys cahirinus	9.9.5	Fibroblast	2.53973	5.9	0.10411	0.160274	0.440338	2.80896	0.193431	0.296395
205863120071_R03C02	Acomys cahirinus	9.9.5	Skin	1.91507	5.9	0.10411	0.160274	0.336299	1.90902	0.167074	-1.08408
205863120010_R02C01	Acomys cahirinus	9.9.5	Fibroblast	0.534247	5.9	0.10411	0.160274	0.10632	-0.0837335	0.196766	0.4711
205863120010_R03C02	Acomys cahirinus	9.9.5	Fibroblast	1.3726	5.9	0.10411	0.160274	0.24595	1.12749	0.198685	0.57159
205863120010_R04C02	Acomys cahirinus	9.9.5	Fibroblast	1.65205	5.9	0.10411	0.160274	0.292494	1.5301	0.202378	0.765022
205854170032_R02C02	Acomys cahirinus	9.9.5	Fibroblast	3.99726	5.9	0.10411	0.160274	0.683094	4.90882	0.228986	2.15865
205854170032_R03C02	Acomys cahirinus	9.9.5	Fibroblast	3.99726	5.9	0.10411	0.160274	0.683094	4.90882	0.217552	1.55974
205854170033_R04C02	Acomys cahirinus	9.9.5	Fibroblast	0.534247	5.9	0.10411	0.160274	0.10632	-0.0837335	0.20024	0.653047
205863120071_R01C02	Acomys cahirinus	9.9.5	Skin	1.91507	5.9	0.10411	0.160274	0.336299	1.90902	0.184626	-0.164768
205863120071_R02C01	Acomys cahirinus	9.9.5	Skin	1.41096	5.9	0.10411	0.160274	0.252339	1.18275	0.187862	0.0047451
204854860040_R02C01	Acomys cahirinus	9.9.5	Skin	0.586301	5.9	0.10411	0.160274	0.11499	-0.00534284	0.173821	-0.7307
205863120071_R06C01	Acomys cahirinus	9.9.5	Skin	1.41096	5.9	0.10411	0.160274	0.252339	1.18275	0.180799	-0.365202
205854170032_R04C01	Acomys cahirinus	9.9.5	Fibroblast	2.53973	5.9	0.10411	0.160274	0.440338	2.80896	0.197225	0.495144
205854170012_R05C01	Acomys cahirinus	9.9.5	Fibroblast	3.25479	5.9	0.10411	0.160274	0.559434	3.83916	0.228815	2.14968
205854170012_R04C01	Acomys cahirinus	9.9.5	Fibroblast	3.25479	5.9	0.10411	0.160274	0.559434	3.83916	0.224602	1.92903
204854860040_R03C02	Acomys cahirinus	9.9.5	Skin	1.03288	5.9	0.10411	0.160274	0.189368	0.63805	0.181938	-0.305577
205854170012_R02C01	Acomys cahirinus	9.9.5	Fibroblast	3.99726	5.9	0.10411	0.160274	0.683094	4.90882	0.228996	2.15914
204854860027_R01C01	Acomys cahirinus	9.9.5	Skin	1.03288	5.9	0.10411	0.160274	0.189368	0.63805	0.176676	-0.581146
205854170033_R03C02	Acomys cahirinus	9.9.5	Fibroblast	0.0575342	5.9	0.10411	0.160274	0.0269222	-1.45723	0.192595	0.252613
205863120010_R06C02	Acomys cahirinus	9.9.5	Fibroblast	1.20274	5.9	0.10411	0.160274	0.217659	0.882771	0.193556	0.302963
205863120062_R06C02	Acomys cahirinus	9.9.5	Skin	0.660274	5.9	0.10411	0.160274	0.12731	0.101243	0.179367	-0.440197
205854170012_R01C01	Acomys cahirinus	9.9.5	Fibroblast	3.99726	5.9	0.10411	0.160274	0.683094	4.90882	0.228163	2.11553
204854860040_R03C01	Acomys cahirinus	9.9.5	Skin	0.586301	5.9	0.10411	0.160274	0.11499	-0.00534284	0.173511	-0.746913
205863120071_R03C01	Acomys cahirinus	9.9.5	Skin	1.41096	5.9	0.10411	0.160274	0.252339	1.18275	0.185182	-0.135622
205863120067_R01C02	Acomys cahirinus	9.9.5	Skin	2.74795	5.9	0.10411	0.160274	0.475017	3.10894	0.186177	-0.0835049
204854860027_R04C01	Acomys cahirinus	9.9.5	Skin	1.03288	5.9	0.10411	0.160274	0.189368	0.63805	0.17544	-0.645865
205863120010_R02C02	Acomys cahirinus	9.9.5	Fibroblast	1.3726	5.9	0.10411	0.160274	0.24595	1.12749	0.2046	0.881392
204854860027_R02C01	Acomys cahirinus	9.9.5	Skin	1.03288	5.9	0.10411	0.160274	0.189368	0.63805	0.175253	-0.655707
205863120010_R06C01	Acomys cahirinus	9.9.5	Fibroblast	0.821918	5.9	0.10411	0.160274	0.154232	0.334123	0.196746	0.470052
205863120010_R01C02	Acomys cahirinus	9.9.5	Fibroblast	1.3726	5.9	0.10411	0.160274	0.24595	1.12749	0.204633	0.883119
204854860031_R06C01	Acomys cahirinus	9.9.5	Skin	1.03288	5.9	0.10411	0.160274	0.189368	0.63805	0.168367	-1.01635
205863120071_R04C01	Acomys cahirinus	9.9.5	Skin	1.41096	5.9	0.10411	0.160274	0.252339	1.18275	0.179117	-0.453319
205863120071_R05C01	Acomys cahirinus	9.9.5	Skin	1.41096	5.9	0.10411	0.160274	0.252339	1.18275	0.16581	-1.15027
204854860040_R06C02	Acomys cahirinus	9.9.5	Skin	1.03288	5.9	0.10411	0.160274	0.189368	0.63805	0.174124	-0.714804
205863120071_R01C01	Acomys cahirinus	9.9.5	Skin	0.660274	5.9	0.10411	0.160274	0.12731	0.101243	0.184573	-0.167518
204854860040_R04C02	Acomys cahirinus	9.9.5	Skin	1.03288	5.9	0.10411	0.160274	0.189368	0.63805	0.177601	-0.532719
204854860040_R05C02	Acomys cahirinus	9.9.5	Skin	1.03288	5.9	0.10411	0.160274	0.189368	0.63805	0.174101	-0.716013
203877620096_R01C02	Antrozous pallidus	8.7.1	Skin	2	14.8	0.169863	1	0.144949	0.315178	0.210437	-0.674164
203877620066_R03C02	Antrozous pallidus	8.7.1	Skin	1	14.8	0.169863	1	0.0781479	-0.343806	0.211917	-0.490188
203877620096_R06C01	Antrozous pallidus	8.7.1	Skin	5	14.8	0.169863	1	0.345351	2.13351	0.227224	1.41207
203877620096_R01C01	Antrozous pallidus	8.7.1	Skin	4	14.8	0.169863	1	0.278551	1.5274	0.217725	0.23154
203675320050_R05C02	Antrozous pallidus	8.7.1	Skin	3	14.8	0.169863	1	0.21175	0.921289	0.204956	-1.35537
203877620096_R04C01	Antrozous pallidus	8.7.1	Skin	5	14.8	0.169863	1	0.345351	2.13351	0.224298	1.04846
203675320050_R05C01	Antrozous pallidus	8.7.1	Skin	7	14.8	0.169863	1	0.478953	3.34573	0.229328	1.67351
203675320052_R05C01	Antrozous pallidus	8.7.1	Skin	4	14.8	0.169863	1	0.278551	1.5274	0.215504	-0.0444786
203877620022_R06C01	Antrozous pallidus	8.7.1	Skin	3	14.8	0.169863	1	0.21175	0.921289	0.21671	0.105419
203675320052_R06C01	Antrozous pallidus	8.7.1	Skin	3	14.8	0.169863	1	0.21175	0.921289	0.21658	0.0892133
203877620096_R02C02	Antrozous pallidus	8.7.1	Skin	2	14.8	0.169863	1	0.144949	0.315178	0.214375	-0.184797
203877620013_R03C01	Antrozous pallidus	8.7.1	Skin	3	14.8	0.169863	1	0.21175	0.921289	0.213913	-0.242177
203675320052_R03C01	Antrozous pallidus	8.7.1	Skin	1	14.8	0.169863	1	0.0781479	-0.343806	0.202346	-1.67966
203675320050_R06C01	Antrozous pallidus	8.7.1	Skin	7	14.8	0.169863	1	0.478953	3.34573	0.225248	1.16649
203675320050_R02C01	Antrozous pallidus	8.7.1	Skin	3	14.8	0.169863	1	0.21175	0.921289	0.218287	0.3014
203877620013_R05C02	Antrozous pallidus	8.7.1	Skin	4	14.8	0.169863	1	0.278551	1.5274	0.214414	-0.179889
203877620013_R03C02	Antrozous pallidus	8.7.1	Skin	5	14.8	0.169863	1	0.345351	2.13351	0.219534	0.456445
203877620022_R03C02	Antrozous pallidus	8.7.1	Skin	4	14.8	0.169863	1	0.278551	1.5274	0.215064	-0.0990832
203877620013_R04C01	Antrozous pallidus	8.7.1	Skin	1	14.8	0.169863	1	0.0781479	-0.343806	0.206327	-1.18501
203675320052_R04C02	Antrozous pallidus	8.7.1	Skin	0.2	14.8	0.169863	1	0.0247072	-1.49531	0.196387	-2.4203
203675320050_R01C02	Antrozous pallidus	8.7.1	Skin	4	14.8	0.169863	1	0.278551	1.5274	0.218534	0.332075
203877620022_R01C01	Antrozous pallidus	8.7.1	Skin	4	14.8	0.169863	1	0.278551	1.5274	0.222861	0.869909
203675320049_R03C02	Antrozous pallidus	8.7.1	Skin	5	14.8	0.169863	1	0.345351	2.13351	0.222851	0.868599
203877620076_R02C01	Aonyx cinereus	5.6.1	Blood	7.61096	23	0.172603	2	0.335895	2.14792	0.194981	-0.632708
203877620079_R02C02	Aonyx cinereus	5.6.1	Blood	11.3452	23	0.172603	2	0.497044	3.65817	0.190994	-0.940337
203877620080_R04C01	Aonyx cinereus	5.6.1	Blood	8.30411	23	0.172603	2	0.365808	2.42825	0.204746	0.120834
203877620079_R05C02	Aonyx cinereus	5.6.1	Blood	7.59178	23	0.172603	2	0.335067	2.14017	0.190789	-0.956195
203877620079_R04C02	Aonyx cinereus	5.6.1	Blood	7.59178	23	0.172603	2	0.335067	2.14017	0.191426	-0.907015
203877620079_R05C01	Aonyx cinereus	5.6.1	Blood	7.59178	23	0.172603	2	0.335067	2.14017	0.206739	0.274631
203531420054_R04C01	Aonyx cinereus	5.6.1	Blood	7.72	23	0.172603	2	0.340601	2.19202	0.198259	-0.379764
203531420008_R03C01	Aonyx cinereus	5.6.1	Blood	11.56	23	0.172603	2	0.506314	3.74504	0.202	-0.091085
203531420027_R05C02	Aonyx cinereus	5.6.1	Blood	17.88	23	0.172603	2	0.779049	6.30105	0.224915	1.67727
202897220149_R03C02	Aonyx cinereus	5.6.1	Blood	18.18	23	0.172603	2	0.791996	6.42238	0.228124	1.92488
205128010021_R06C02	Aonyx cinereus	5.6.1	Blood	9.91	23	0.172603	2	0.435109	3.07773	0.1925	-0.824174
203877620080_R01C02	Aonyx cinereus	5.6.1	Blood	11.4493	23	0.172603	2	0.501537	3.70028	0.212687	0.73366
205863120048_R05C01	Apodemus sylvaticus	9.9.15	Liver	0.449315	6.3	0.0630137	0.186301	0.0805167	-0.302083	0.139433	-1.60456
205863120046_R06C02	Apodemus sylvaticus	9.9.15	Blood	0.279452	6.3	0.0630137	0.186301	0.0538213	-0.704878	0.162531	0.200778
205863120047_R01C02	Apodemus sylvaticus	9.9.15	Blood	0.356164	6.3	0.0630137	0.186301	0.0658773	-0.502754	0.166952	0.546294
205863120047_R02C02	Apodemus sylvaticus	9.9.15	Blood	0.356164	6.3	0.0630137	0.186301	0.0658773	-0.502754	0.161688	0.134858
205863120059_R06C01	Apodemus sylvaticus	9.9.15	Skin	1.01644	6.3	0.0630137	0.186301	0.169645	0.55762	0.170294	0.807522
205863120026_R01C02	Apodemus sylvaticus	9.9.15	Liver	0.421918	6.3	0.0630137	0.186301	0.076211	-0.357042	0.141318	-1.45718
205863120048_R06C01	Apodemus sylvaticus	9.9.15	Blood	0.646575	6.3	0.0630137	0.186301	0.111518	0.0239178	0.181968	1.71995
205863120004_R01C01	Apodemus sylvaticus	9.9.15	Blood	0.279452	6.3	0.0630137	0.186301	0.0538213	-0.704878	0.155216	-0.37097
205863120004_R02C01	Apodemus sylvaticus	9.9.15	Skin	0.323288	6.3	0.0630137	0.186301	0.0607104	-0.584432	0.15414	-0.455078
205863120059_R04C01	Apodemus sylvaticus	9.9.15	Liver	0.610959	6.3	0.0630137	0.186301	0.10592	-0.0278603	0.145623	-1.12073
205863120046_R03C02	Apodemus sylvaticus	9.9.15	Skin	0.454795	6.3	0.0630137	0.186301	0.0813778	-0.291445	0.163491	0.275806
205863120059_R05C01	Apodemus sylvaticus	9.9.15	Blood	0.449315	6.3	0.0630137	0.186301	0.0805167	-0.302083	0.165516	0.434115
205863120059_R02C01	Apodemus sylvaticus	9.9.15	Blood	0.449315	6.3	0.0630137	0.186301	0.0805167	-0.302083	0.164497	0.354434
205863120048_R04C01	Apodemus sylvaticus	9.9.15	Skin	0.449315	6.3	0.0630137	0.186301	0.0805167	-0.302083	0.161544	0.123647
205863120047_R06C01	Apodemus sylvaticus	9.9.15	Liver	0.356164	6.3	0.0630137	0.186301	0.0658773	-0.502754	0.14113	-1.47187
205863120046_R05C02	Apodemus sylvaticus	9.9.15	Liver	0.279452	6.3	0.0630137	0.186301	0.0538213	-0.704878	0.138073	-1.71083
205863120047_R04C01	Apodemus sylvaticus	9.9.15	Blood	0.252055	6.3	0.0630137	0.186301	0.0495156	-0.78826	0.157036	-0.22873
205863120047_R05C01	Apodemus sylvaticus	9.9.15	Skin	0.356164	6.3	0.0630137	0.186301	0.0658773	-0.502754	0.167789	0.611714
205863120046_R02C01	Apodemus sylvaticus	9.9.15	Liver	0.567123	6.3	0.0630137	0.186301	0.0990312	-0.0951125	0.144159	-1.23517
205863120065_R04C02	Apodemus sylvaticus	9.9.15	Blood	0.252055	6.3	0.0630137	0.186301	0.0495156	-0.78826	0.155294	-0.364873
205863120046_R01C01	Apodemus sylvaticus	9.9.15	Skin	0.567123	6.3	0.0630137	0.186301	0.0990312	-0.0951125	0.180452	1.60142
205863120048_R01C01	Apodemus sylvaticus	9.9.15	Liver	0.528767	6.3	0.0630137	0.186301	0.0930032	-0.157913	0.151087	-0.693708
205863120026_R02C02	Apodemus sylvaticus	9.9.15	Blood	0.421918	6.3	0.0630137	0.186301	0.076211	-0.357042	0.17145	0.897868
205863120004_R06C02	Apodemus sylvaticus	9.9.15	Skin	0.528767	6.3	0.0630137	0.186301	0.0930032	-0.157913	0.162422	0.192264
205863120046_R04C02	Apodemus sylvaticus	9.9.15	Skin	0.279452	6.3	0.0630137	0.186301	0.0538213	-0.704878	0.160753	0.0618344
205863120048_R03C01	Apodemus sylvaticus	9.9.15	Blood	0.528767	6.3	0.0630137	0.186301	0.0930032	-0.157913	0.179559	1.53165
205863120048_R02C01	Apodemus sylvaticus	9.9.15	Blood	0.528767	6.3	0.0630137	0.186301	0.0930032	-0.157913	0.174074	1.10297
205863120026_R04C02	Apodemus sylvaticus	9.9.15	Liver	0.528767	6.3	0.0630137	0.186301	0.0930032	-0.157913	0.143606	-1.27836
205863120065_R05C02	Apodemus sylvaticus	9.9.15	Skin	0.449315	6.3	0.0630137	0.186301	0.0805167	-0.302083	0.16044	0.0373768
205863120004_R03C01	Apodemus sylvaticus	9.9.15	Liver	0.323288	6.3	0.0630137	0.186301	0.0607104	-0.584432	0.139528	-1.59711
205863120013_R02C02	Apodemus sylvaticus	9.9.15	Skin	1.04658	6.3	0.0630137	0.186301	0.174381	0.601107	0.172178	0.954762
205863120004_R04C02	Apodemus sylvaticus	9.9.15	Blood	0.610959	6.3	0.0630137	0.186301	0.10592	-0.0278603	0.17234	0.967413
205863120046_R03C01	Apodemus sylvaticus	9.9.15	Blood	0.567123	6.3	0.0630137	0.186301	0.0990312	-0.0951125	0.187816	2.17705
205863120013_R04C02	Apodemus sylvaticus	9.9.15	Skin	0.279452	6.3	0.0630137	0.186301	0.0538213	-0.704878	0.151638	-0.650644
205863120004_R01C02	Apodemus sylvaticus	9.9.15	Blood	0.2	6.3	0.0630137	0.186301	0.0413348	-0.968844	0.156452	-0.274359
205863120013_R06C02	Apodemus sylvaticus	9.9.15	Blood	0.279452	6.3	0.0630137	0.186301	0.0538213	-0.704878	0.148529	-0.89362
205863120013_R05C02	Apodemus sylvaticus	9.9.15	Liver	0.279452	6.3	0.0630137	0.186301	0.0538213	-0.704878	0.13807	-1.71107
205863120026_R03C01	Apodemus sylvaticus	9.9.15	Skin	0.446575	6.3	0.0630137	0.186301	0.0800861	-0.307445	0.162159	0.171707
205863120013_R05C01	Apodemus sylvaticus	9.9.15	Liver	0.161644	6.3	0.0630137	0.186301	0.0353068	-1.12647	0.1517	-0.645765
205863120059_R01C01	Apodemus sylvaticus	9.9.15	Blood	0.449315	6.3	0.0630137	0.186301	0.0805167	-0.302083	0.159855	-0.00837076
205863120013_R06C01	Apodemus sylvaticus	9.9.15	Blood	0.161644	6.3	0.0630137	0.186301	0.0353068	-1.12647	0.158877	-0.084826
205863120047_R01C01	Apodemus sylvaticus	9.9.15	Skin	0.252055	6.3	0.0630137	0.186301	0.0495156	-0.78826	0.160774	0.0634342
205863120026_R05C02	Apodemus sylvaticus	9.9.15	Blood	0.2	6.3	0.0630137	0.186301	0.0413348	-0.968844	0.161741	0.139012
205863120004_R04C01	Apodemus sylvaticus	9.9.15	Blood	0.323288	6.3	0.0630137	0.186301	0.0607104	-0.584432	0.158151	-0.141592
205863120013_R01C02	Apodemus sylvaticus	9.9.15	Blood	0.161644	6.3	0.0630137	0.186301	0.0353068	-1.12647	0.155198	-0.372329
205863120013_R03C02	Apodemus sylvaticus	9.9.15	Blood	1.04658	6.3	0.0630137	0.186301	0.174381	0.601107	0.185639	2.00689
205863120048_R06C02	Apodemus sylvaticus	9.9.15	Skin	0.706849	6.3	0.0630137	0.186301	0.12099	0.110891	0.167066	0.555202
205863120048_R05C02	Apodemus sylvaticus	9.9.15	Blood	0.2	6.3	0.0630137	0.186301	0.0413348	-0.968844	0.163981	0.314113
205863120004_R05C02	Apodemus sylvaticus	9.9.15	Blood	0.646575	6.3	0.0630137	0.186301	0.111518	0.0239178	0.186495	2.07377
205863120026_R05C01	Apodemus sylvaticus	9.9.15	Skin	0.391781	6.3	0.0630137	0.186301	0.0714747	-0.421204	0.170059	0.789135
205863120046_R06C01	Apodemus sylvaticus	9.9.15	Skin	0.613699	6.3	0.0630137	0.186301	0.106351	-0.0238035	0.158614	-0.105341
205863120046_R01C02	Apodemus sylvaticus	9.9.15	Liver	0.613699	6.3	0.0630137	0.186301	0.106351	-0.0238035	0.143064	-1.32075
205863120046_R02C02	Apodemus sylvaticus	9.9.15	Blood	0.613699	6.3	0.0630137	0.186301	0.106351	-0.0238035	0.169976	0.782695
205863120026_R03C02	Apodemus sylvaticus	9.9.15	Skin	0.528767	6.3	0.0630137	0.186301	0.0930032	-0.157913	0.169541	0.74863
205863120004_R06C01	Apodemus sylvaticus	9.9.15	Liver	0.2	6.3	0.0630137	0.186301	0.0413348	-0.968844	0.138059	-1.7119
205863120065_R03C02	Apodemus sylvaticus	9.9.15	Liver	0.252055	6.3	0.0630137	0.186301	0.0495156	-0.78826	0.142279	-1.38205
205863120059_R03C01	Apodemus sylvaticus	9.9.15	Skin	0.610959	6.3	0.0630137	0.186301	0.10592	-0.0278603	0.165871	0.461844
205863120004_R03C02	Apodemus sylvaticus	9.9.15	Liver	0.646575	6.3	0.0630137	0.186301	0.111518	0.0239178	0.154743	-0.407891
205863120013_R01C01	Apodemus sylvaticus	9.9.15	Liver	0.706849	6.3	0.0630137	0.186301	0.12099	0.110891	0.145106	-1.16111
205863120047_R04C02	Apodemus sylvaticus	9.9.15	Liver	0.578082	6.3	0.0630137	0.186301	0.100753	-0.0778707	0.147176	-0.999348
205863120048_R04C02	Apodemus sylvaticus	9.9.15	Blood	0.528767	6.3	0.0630137	0.186301	0.0930032	-0.157913	0.173991	1.09645
205863120013_R03C01	Apodemus sylvaticus	9.9.15	Blood	0.706849	6.3	0.0630137	0.186301	0.12099	0.110891	0.178536	1.45166
205863120013_R04C01	Apodemus sylvaticus	9.9.15	Skin	0.161644	6.3	0.0630137	0.186301	0.0353068	-1.12647	0.163152	0.249274
205863120026_R04C01	Apodemus sylvaticus	9.9.15	Skin	0.427397	6.3	0.0630137	0.186301	0.0770721	-0.345806	0.169796	0.768605
205863120046_R04C01	Apodemus sylvaticus	9.9.15	Skin	0.435616	6.3	0.0630137	0.186301	0.0783638	-0.329185	0.158791	-0.0915498
205863120048_R02C02	Apodemus sylvaticus	9.9.15	Skin	0.2	6.3	0.0630137	0.186301	0.0413348	-0.968844	0.16123	0.0991283
205863120065_R05C01	Apodemus sylvaticus	9.9.15	Liver	0.693151	6.3	0.0630137	0.186301	0.118837	0.0911247	0.136435	-1.83881
205863120004_R05C01	Apodemus sylvaticus	9.9.15	Skin	0.2	6.3	0.0630137	0.186301	0.0413348	-0.968844	0.156223	-0.292245
205863120065_R06C02	Apodemus sylvaticus	9.9.15	Liver	0.449315	6.3	0.0630137	0.186301	0.0805167	-0.302083	0.144373	-1.2184
205863120026_R01C01	Apodemus sylvaticus	9.9.15	Liver	0.610959	6.3	0.0630137	0.186301	0.10592	-0.0278603	0.141382	-1.45218
205863120047_R02C01	Apodemus sylvaticus	9.9.15	Liver	0.252055	6.3	0.0630137	0.186301	0.0495156	-0.78826	0.137918	-1.72295
205863120026_R06C01	Apodemus sylvaticus	9.9.15	Skin	0.421918	6.3	0.0630137	0.186301	0.076211	-0.357042	0.157101	-0.223659
205863120048_R03C02	Apodemus sylvaticus	9.9.15	Liver	0.2	6.3	0.0630137	0.186301	0.0413348	-0.968844	0.14289	-1.33435
205863120065_R06C01	Apodemus sylvaticus	9.9.15	Blood	0.693151	6.3	0.0630137	0.186301	0.118837	0.0911247	0.155485	-0.349904
205863120026_R06C02	Apodemus sylvaticus	9.9.15	Skin	0.934247	6.3	0.0630137	0.186301	0.156728	0.43902	0.169489	0.74462
205863120047_R03C01	Apodemus sylvaticus	9.9.15	Blood	0.252055	6.3	0.0630137	0.186301	0.0495156	-0.78826	0.166216	0.488768
205863120026_R02C01	Apodemus sylvaticus	9.9.15	Blood	0.610959	6.3	0.0630137	0.186301	0.10592	-0.0278603	0.167193	0.56514
205863120065_R03C01	Apodemus sylvaticus	9.9.15	Blood	0.375342	6.3	0.0630137	0.186301	0.0688913	-0.458018	0.168366	0.656863
205863120013_R02C01	Apodemus sylvaticus	9.9.15	Blood	0.706849	6.3	0.0630137	0.186301	0.12099	0.110891	0.172239	0.959538
205863120065_R04C01	Apodemus sylvaticus	9.9.15	Skin	0.693151	6.3	0.0630137	0.186301	0.118837	0.0911247	0.159014	-0.0741422
205863120047_R03C02	Apodemus sylvaticus	9.9.15	Skin	0.578082	6.3	0.0630137	0.186301	0.100753	-0.0778707	0.168957	0.703029
205863120046_R05C01	Apodemus sylvaticus	9.9.15	Blood	0.435616	6.3	0.0630137	0.186301	0.0783638	-0.329185	0.163065	0.242541
205863120004_R02C02	Apodemus sylvaticus	9.9.15	Skin	0.646575	6.3	0.0630137	0.186301	0.111518	0.0239178	0.183929	1.87317
205863120065_R01C02	Apodemus sylvaticus	9.9.15	Blood	0.693151	6.3	0.0630137	0.186301	0.118837	0.0911247	0.160145	0.0143147
205863120065_R02C02	Apodemus sylvaticus	9.9.15	Skin	0.252055	6.3	0.0630137	0.186301	0.0495156	-0.78826	0.155949	-0.313697
205863120048_R01C02	Apodemus sylvaticus	9.9.15	Blood	0.449315	6.3	0.0630137	0.186301	0.0805167	-0.302083	0.169169	0.719575
205863120047_R06C02	Apodemus sylvaticus	9.9.15	Skin	0.610959	6.3	0.0630137	0.186301	0.10592	-0.0278603	0.163751	0.296138
205863120065_R01C01	Apodemus sylvaticus	9.9.15	Skin	0.375342	6.3	0.0630137	0.186301	0.0688913	-0.458018	0.158651	-0.102447
205863120065_R02C01	Apodemus sylvaticus	9.9.15	Liver	0.375342	6.3	0.0630137	0.186301	0.0688913	-0.458018	0.14476	-1.18822
205863120047_R05C02	Apodemus sylvaticus	9.9.15	Blood	0.578082	6.3	0.0630137	0.186301	0.100753	-0.0778707	0.184192	1.89375
204551090069_R03C01	Balaena mysticetus	4.11.1	Skin	9	211	1.16438	22.4986	0.0479081	-0.784098	0.201872	0.499132
204551090069_R02C01	Balaena mysticetus	4.11.1	Skin	6	211	1.16438	22.4986	0.0337681	-1.13387	0.190547	-0.803771
204551090029_R05C02	Balaena mysticetus	4.11.1	Skin	1	211	1.16438	22.4986	0.0102014	-2.33085	0.202982	0.626901
204551090069_R01C01	Balaena mysticetus	4.11.1	Skin	4	211	1.16438	22.4986	0.0243414	-1.4612	0.191418	-0.703492
204529320049_R01C01	Balaena mysticetus	4.11.1	Skin	2	211	1.16438	22.4986	0.0149148	-1.95103	0.197413	-0.013791
204551090069_R05C01	Balaena mysticetus	4.11.1	Skin	9	211	1.16438	22.4986	0.0479081	-0.784098	0.204483	0.79951
205619060100_R01C02	Balaena mysticetus	4.11.1	Skin	23	211	1.16438	22.4986	0.113895	0.0853381	0.187329	-1.17393
204551090029_R06C02	Balaena mysticetus	4.11.1	Skin	10	211	1.16438	22.4986	0.0526214	-0.69026	0.192002	-0.636338
204529320087_R06C02	Balaena mysticetus	4.11.1	Skin	32	211	1.16438	22.4986	0.156315	0.489571	0.189174	-0.961701
204551090029_R04C02	Balaena mysticetus	4.11.1	Skin	9	211	1.16438	22.4986	0.0479081	-0.784098	0.184551	-1.49357
204529320113_R01C02	Balaena mysticetus	4.11.1	Skin	85	211	1.16438	22.4986	0.406121	2.87005	0.204623	0.815684
205619060100_R02C02	Balaena mysticetus	4.11.1	Skin	23	211	1.16438	22.4986	0.113895	0.0853381	0.18006	-2.01024
204551090069_R06C01	Balaena mysticetus	4.11.1	Skin	21	211	1.16438	22.4986	0.104468	-0.0045016	0.19074	-0.781454
204529320113_R05C02	Balaena mysticetus	4.11.1	Skin	65	211	1.16438	22.4986	0.311854	1.97176	0.205814	0.952692
204551090040_R01C01	Balaena mysticetus	4.11.1	Skin	13	211	1.16438	22.4986	0.0667614	-0.452258	0.19738	-0.0175786
204529320113_R02C02	Balaena mysticetus	4.11.1	Skin	26	211	1.16438	22.4986	0.128035	0.220082	0.189805	-0.88913
204529320113_R03C02	Balaena mysticetus	4.11.1	Skin	22	211	1.16438	22.4986	0.109181	0.0404233	0.191852	-0.65353
204529320113_R04C02	Balaena mysticetus	4.11.1	Skin	32	211	1.16438	22.4986	0.156315	0.489571	0.208237	1.23148
204551090069_R01C02	Balaena mysticetus	4.11.1	Skin	20	211	1.16438	22.4986	0.0997546	-0.0506685	0.191967	-0.640332
204529320113_R06C02	Balaena mysticetus	4.11.1	Skin	115	211	1.16438	22.4986	0.547521	4.2175	0.199891	0.271292
204529320093_R01C01	Balaena mysticetus	4.11.1	Skin	30	211	1.16438	22.4986	0.146888	0.399742	0.195202	-0.268139
204529320093_R02C01	Balaena mysticetus	4.11.1	Skin	14	211	1.16438	22.4986	0.0714747	-0.384039	0.20026	0.313717
204551090029_R03C02	Balaena mysticetus	4.11.1	Skin	1	211	1.16438	22.4986	0.0102014	-2.33085	0.189859	-0.882869
204529320093_R06C01	Balaena mysticetus	4.11.1	Skin	2	211	1.16438	22.4986	0.0149148	-1.95103	0.20612	0.987849
204551090069_R04C02	Balaena mysticetus	4.11.1	Skin	7	211	1.16438	22.4986	0.0384814	-1.00321	0.187914	-1.10657
204551090069_R05C02	Balaena mysticetus	4.11.1	Skin	42	211	1.16438	22.4986	0.203448	0.938719	0.18039	-1.97223
204551090069_R06C02	Balaena mysticetus	4.11.1	Skin	25.4	211	1.16438	22.4986	0.125207	0.193134	0.198859	0.152511
204529320087_R05C02	Balaena mysticetus	4.11.1	Skin	75	211	1.16438	22.4986	0.358988	2.42091	0.201091	0.409305
204551090085_R02C01	Balaena mysticetus	4.11.1	Skin	10	211	1.16438	22.4986	0.0526214	-0.69026	0.196619	-0.105162
204529320049_R02C01	Balaena mysticetus	4.11.1	Skin	14	211	1.16438	22.4986	0.0714747	-0.384039	0.217153	2.25717
204529320049_R03C01	Balaena mysticetus	4.11.1	Skin	1	211	1.16438	22.4986	0.0102014	-2.33085	0.198131	0.0687818
204551090069_R02C02	Balaena mysticetus	4.11.1	Skin	21.4	211	1.16438	22.4986	0.106353	0.0134744	0.19514	-0.275335
204551090069_R03C02	Balaena mysticetus	4.11.1	Skin	17	211	1.16438	22.4986	0.0856147	-0.203526	0.188781	-1.00692
204529320093_R04C01	Balaena mysticetus	4.11.1	Skin	75	211	1.16438	22.4986	0.358988	2.42091	0.208147	1.22108
204529320093_R05C01	Balaena mysticetus	4.11.1	Skin	26	211	1.16438	22.4986	0.128035	0.220082	0.195255	-0.262093
204551090029_R02C02	Balaena mysticetus	4.11.1	Skin	9	211	1.16438	22.4986	0.0479081	-0.784098	0.196599	-0.107453
204529320093_R06C02	Balaena mysticetus	4.11.1	Skin	14	211	1.16438	22.4986	0.0714747	-0.384039	0.220232	2.61148
204529320087_R01C01	Balaena mysticetus	4.11.1	Skin	60	211	1.16438	22.4986	0.288288	1.74719	0.207931	1.19623
204551090029_R01C01	Balaena mysticetus	4.11.1	Skin	9	211	1.16438	22.4986	0.0479081	-0.784098	0.206877	1.07501
204529320093_R03C01	Balaena mysticetus	4.11.1	Skin	139	211	1.16438	22.4986	0.66064	5.29545	0.210481	1.48966
204529320087_R04C01	Balaena mysticetus	4.11.1	Skin	14	211	1.16438	22.4986	0.0714747	-0.384039	0.202405	0.560456
204529320087_R05C01	Balaena mysticetus	4.11.1	Skin	22	211	1.16438	22.4986	0.109181	0.0404233	0.185885	-1.34011
204529320087_R06C01	Balaena mysticetus	4.11.1	Skin	30	211	1.16438	22.4986	0.146888	0.399742	0.191793	-0.660336
204529320087_R01C02	Balaena mysticetus	4.11.1	Skin	139	211	1.16438	22.4986	0.66064	5.29545	0.203257	0.658557
204529320093_R01C02	Balaena mysticetus	4.11.1	Skin	26	211	1.16438	22.4986	0.128035	0.220082	0.192654	-0.561265
204529320093_R02C02	Balaena mysticetus	4.11.1	Skin	11	211	1.16438	22.4986	0.0573347	-0.604476	0.195359	-0.250118
204529320093_R03C02	Balaena mysticetus	4.11.1	Skin	75	211	1.16438	22.4986	0.358988	2.42091	0.20622	0.999393
204529320093_R04C02	Balaena mysticetus	4.11.1	Skin	40	211	1.16438	22.4986	0.194021	0.848889	0.195273	-0.260051
204529320093_R05C02	Balaena mysticetus	4.11.1	Skin	2	211	1.16438	22.4986	0.0149148	-1.95103	0.206302	1.0088
204551090085_R03C01	Balaena mysticetus	4.11.1	Skin	11	211	1.16438	22.4986	0.0573347	-0.604476	0.21059	1.50212
204551090085_R04C01	Balaena mysticetus	4.11.1	Skin	6	211	1.16438	22.4986	0.0337681	-1.13387	0.184632	-1.48419
204551090040_R03C01	Balaena mysticetus	4.11.1	Skin	14	211	1.16438	22.4986	0.0714747	-0.384039	0.196165	-0.157413
204551090029_R02C01	Balaena mysticetus	4.11.1	Skin	1	211	1.16438	22.4986	0.0102014	-2.33085	0.206549	1.0372
204551090029_R04C01	Balaena mysticetus	4.11.1	Skin	11	211	1.16438	22.4986	0.0573347	-0.604476	0.218038	2.35907
204551090029_R05C01	Balaena mysticetus	4.11.1	Skin	9.5	211	1.16438	22.4986	0.0502647	-0.736079	0.212964	1.77524
204551090029_R06C01	Balaena mysticetus	4.11.1	Skin	4	211	1.16438	22.4986	0.0243414	-1.4612	0.187151	-1.1944
204551090029_R01C02	Balaena mysticetus	4.11.1	Skin	8	211	1.16438	22.4986	0.0431947	-0.887664	0.206972	1.08586
204529320087_R02C02	Balaena mysticetus	4.11.1	Skin	26	211	1.16438	22.4986	0.128035	0.220082	0.192698	-0.556257
204529320087_R03C02	Balaena mysticetus	4.11.1	Skin	2	211	1.16438	22.4986	0.0149148	-1.95103	0.199778	0.258329
204529320087_R04C02	Balaena mysticetus	4.11.1	Skin	11	211	1.16438	22.4986	0.0573347	-0.604476	0.194597	-0.337784
204551090085_R01C01	Balaena mysticetus	4.11.1	Skin	7	211	1.16438	22.4986	0.0384814	-1.00321	0.207905	1.19328
204529320087_R02C01	Balaena mysticetus	4.11.1	Skin	1	211	1.16438	22.4986	0.0102014	-2.33085	0.198428	0.102912
204529320087_R03C01	Balaena mysticetus	4.11.1	Skin	1	211	1.16438	22.4986	0.0102014	-2.33085	0.190357	-0.825588
204551090040_R02C01	Balaena mysticetus	4.11.1	Skin	5.6	211	1.16438	22.4986	0.0318827	-1.19132	0.187059	-1.20501
204551090040_R01C02	Balaena mysticetus	4.11.1	Skin	12.6	211	1.16438	22.4986	0.064876	-0.480904	0.192389	-0.591844
204551090040_R02C02	Balaena mysticetus	4.11.1	Skin	9	211	1.16438	22.4986	0.0479081	-0.784098	0.202473	0.568342
204551090040_R06C01	Balaena mysticetus	4.11.1	Skin	7	211	1.16438	22.4986	0.0384814	-1.00321	0.206538	1.03595
204551090040_R05C02	Balaena mysticetus	4.11.1	Skin	4	211	1.16438	22.4986	0.0243414	-1.4612	0.180698	-1.93681
204551090040_R06C02	Balaena mysticetus	4.11.1	Skin	7	211	1.16438	22.4986	0.0384814	-1.00321	0.19098	-0.753867
204551090085_R06C01	Balaena mysticetus	4.11.1	Skin	1	211	1.16438	22.4986	0.0102014	-2.33085	0.197964	0.0495777
204551090040_R04C02	Balaena mysticetus	4.11.1	Skin	1	211	1.16438	22.4986	0.0102014	-2.33085	0.195173	-0.271553
204551090085_R02C02	Balaena mysticetus	4.11.1	Skin	21	211	1.16438	22.4986	0.104468	-0.0045016	0.196994	-0.0620457
204551090085_R03C02	Balaena mysticetus	4.11.1	Skin	1	211	1.16438	22.4986	0.0102014	-2.33085	0.191453	-0.699523
204551090085_R04C02	Balaena mysticetus	4.11.1	Skin	12	211	1.16438	22.4986	0.062048	-0.525473	0.197461	-0.00834437
204551090085_R01C02	Balaena mysticetus	4.11.1	Skin	7	211	1.16438	22.4986	0.0384814	-1.00321	0.195836	-0.195284
204551090040_R04C01	Balaena mysticetus	4.11.1	Skin	13.4	211	1.16438	22.4986	0.0686467	-0.424409	0.191253	-0.722441
204551090040_R05C01	Balaena mysticetus	4.11.1	Skin	10	211	1.16438	22.4986	0.0526214	-0.69026	0.191204	-0.72816
204551090040_R03C02	Balaena mysticetus	4.11.1	Skin	1	211	1.16438	22.4986	0.0102014	-2.33085	0.195438	-0.241022
204551090085_R06C02	Balaena mysticetus	4.11.1	Skin	6	211	1.16438	22.4986	0.0337681	-1.13387	0.203048	0.634464
205483080035_R03C02	Bos taurus	4.1.4	Skin	2.25479	38	0.758904	1.50137	0.077755	-0.413914	0.184312	-1.09019
204027420029_R02C02	Bos taurus	4.1.4	Blood	10.0603	38	0.758904	1.50137	0.27914	1.3732	0.25046	0.392417
203203210179_R05C01	Bos taurus	4.1.4	Blood	3.67671	38	0.758904	1.50137	0.114441	-0.0274157	0.291762	1.31813
205483080018_R06C02	Bos taurus	4.1.4	Skin	3.21096	38	0.758904	1.50137	0.102425	-0.138351	0.177093	-1.252
203203210106_R06C01	Bos taurus	4.1.4	Blood	3.67945	38	0.758904	1.50137	0.114512	-0.0267982	0.273673	0.912688
203203210106_R02C01	Bos taurus	4.1.4	Blood	6.69863	38	0.758904	1.50137	0.192408	0.635817	0.311213	1.75408
204018770023_R01C02	Bos taurus	4.1.4	Oocyte	1.96438	38	0.758904	1.50137	0.0702622	-0.515242	0.207286	-0.575258
205483080015_R04C02	Bos taurus	4.1.4	Skin	2.47945	38	0.758904	1.50137	0.0835513	-0.342016	0.176723	-1.26029
205483080015_R01C02	Bos taurus	4.1.4	Skin	1.98082	38	0.758904	1.50137	0.0706864	-0.509224	0.174093	-1.31923
205483080018_R02C02	Bos taurus	4.1.4	Skin	2.09041	38	0.758904	1.50137	0.0735138	-0.470004	0.173819	-1.32538
204018770008_R05C01	Bos taurus	4.1.4	Oocyte	4.80822	38	0.758904	1.50137	0.143635	0.221154	0.194104	-0.870714
204018770023_R05C01	Bos taurus	4.1.4	Oocyte	2.67945	38	0.758904	1.50137	0.0887114	-0.282089	0.184912	-1.07673
204027420028_R03C01	Bos taurus	4.1.4	Blood	6.32055	38	0.758904	1.50137	0.182654	0.552885	0.242722	0.218978
204018770023_R06C01	Bos taurus	4.1.4	Oocyte	2.67945	38	0.758904	1.50137	0.0887114	-0.282089	0.186179	-1.04835
203203210106_R04C02	Bos taurus	4.1.4	Blood	1.6274	38	0.758904	1.50137	0.0615678	-0.647338	0.268847	0.804532
204027420029_R01C02	Bos taurus	4.1.4	Blood	12.0082	38	0.758904	1.50137	0.329398	1.80048	0.252058	0.428223
205483080035_R06C02	Bos taurus	4.1.4	Skin	3.05753	38	0.758904	1.50137	0.0984661	-0.177765	0.172221	-1.36119
205483080018_R01C02	Bos taurus	4.1.4	Skin	3.28493	38	0.758904	1.50137	0.104333	-0.119889	0.177315	-1.24702
204018770040_R04C02	Bos taurus	4.1.4	Blood	3.10411	38	0.758904	1.50137	0.0996678	-0.165635	0.256608	0.530213
203203210106_R01C01	Bos taurus	4.1.4	Blood	7.68767	38	0.758904	1.50137	0.217926	0.852764	0.322732	2.01228
204018770023_R04C01	Bos taurus	4.1.4	Oocyte	7.20274	38	0.758904	1.50137	0.205415	0.746394	0.193414	-0.886184
203203210049_R06C02	Bos taurus	4.1.4	Blood	0.594521	38	0.758904	1.50137	0.0349191	-1.21444	0.214958	-0.403302
204027420029_R06C01	Bos taurus	4.1.4	Blood	12.9507	38	0.758904	1.50137	0.353715	2.00721	0.246218	0.297326
204018770023_R03C01	Bos taurus	4.1.4	Oocyte	7.20274	38	0.758904	1.50137	0.205415	0.746394	0.193701	-0.879759
203203210106_R02C02	Bos taurus	4.1.4	Blood	2.63014	38	0.758904	1.50137	0.087439	-0.296535	0.280021	1.05498
205483080015_R02C02	Bos taurus	4.1.4	Skin	2.07945	38	0.758904	1.50137	0.0732311	-0.473857	0.181255	-1.15872
204027420028_R02C02	Bos taurus	4.1.4	Blood	2.29863	38	0.758904	1.50137	0.078886	-0.399473	0.244185	0.251776
205483080018_R06C01	Bos taurus	4.1.4	Skin	2.29315	38	0.758904	1.50137	0.0787446	-0.401267	0.180278	-1.18062
204018770012_R05C01	Bos taurus	4.1.4	Blood	3.35616	38	0.758904	1.50137	0.106171	-0.102427	0.205589	-0.613306
205483080015_R06C01	Bos taurus	4.1.4	Skin	2.16438	38	0.758904	1.50137	0.0754224	-0.444373	0.172454	-1.35598
204018770008_R03C01	Bos taurus	4.1.4	Oocyte	3.89589	38	0.758904	1.50137	0.120096	0.0210337	0.218522	-0.323439
204018770008_R04C01	Bos taurus	4.1.4	Oocyte	3.89589	38	0.758904	1.50137	0.120096	0.0210337	0.215625	-0.388365
203203210106_R06C02	Bos taurus	4.1.4	Blood	0.594521	38	0.758904	1.50137	0.0349191	-1.21444	0.217561	-0.344959
203203210113_R01C01	Bos taurus	4.1.4	Blood	7.68767	38	0.758904	1.50137	0.217926	0.852764	0.309621	1.71841
204018770012_R03C02	Bos taurus	4.1.4	Blood	2.66301	38	0.758904	1.50137	0.0882873	-0.286881	0.182946	-1.12081
205483080013_R01C01	Bos taurus	4.1.4	Skin	3.33425	38	0.758904	1.50137	0.105605	-0.107767	0.17437	-1.31303
204027420028_R06C01	Bos taurus	4.1.4	Blood	5.90411	38	0.758904	1.50137	0.171909	0.461538	0.257288	0.545455
204018770023_R02C02	Bos taurus	4.1.4	Oocyte	1.96438	38	0.758904	1.50137	0.0702622	-0.515242	0.205324	-0.619251
203203210106_R05C01	Bos taurus	4.1.4	Blood	3.76986	38	0.758904	1.50137	0.116845	-0.00663252	0.288737	1.25033
203203210179_R05C02	Bos taurus	4.1.4	Blood	0.610959	38	0.758904	1.50137	0.0353432	-1.20237	0.221411	-0.258669
204018770023_R03C02	Bos taurus	4.1.4	Oocyte	1.62192	38	0.758904	1.50137	0.0614265	-0.649636	0.191106	-0.937917
203203210106_R03C02	Bos taurus	4.1.4	Blood	1.67945	38	0.758904	1.50137	0.0629109	-0.625758	0.232982	0.000668915
205483080035_R02C02	Bos taurus	4.1.4	Skin	1.97534	38	0.758904	1.50137	0.070545	-0.511226	0.178519	-1.22003
205483080035_R05C02	Bos taurus	4.1.4	Skin	2.38904	38	0.758904	1.50137	0.0812186	-0.370332	0.178056	-1.23041
205483080035_R04C02	Bos taurus	4.1.4	Skin	2.06575	38	0.758904	1.50137	0.0728776	-0.478695	0.179707	-1.19341
205483080018_R03C02	Bos taurus	4.1.4	Skin	2.2274	38	0.758904	1.50137	0.0770481	-0.423047	0.170995	-1.38866
205483080018_R05C02	Bos taurus	4.1.4	Skin	4.27945	38	0.758904	1.50137	0.129992	0.105168	0.176709	-1.26059
204027420029_R04C01	Bos taurus	4.1.4	Blood	10.8904	38	0.758904	1.50137	0.300558	1.55529	0.22476	-0.183614
204027420029_R05C01	Bos taurus	4.1.4	Blood	10.0603	38	0.758904	1.50137	0.27914	1.3732	0.225223	-0.173228
205483080043_R03C01	Bos taurus	4.1.4	Skin	5.69589	38	0.758904	1.50137	0.166537	0.415865	0.178794	-1.21388
203203210020_R05C01	Bos taurus	4.1.4	Blood	4.64658	38	0.758904	1.50137	0.139464	0.185697	0.320331	1.95845
204027420028_R01C02	Bos taurus	4.1.4	Blood	7.35068	38	0.758904	1.50137	0.209232	0.778846	0.248203	0.341818
204018770012_R01C01	Bos taurus	4.1.4	Blood	4.88493	38	0.758904	1.50137	0.145614	0.237981	0.223333	-0.215597
204018770012_R03C01	Bos taurus	4.1.4	Blood	6.8411	38	0.758904	1.50137	0.196084	0.667067	0.226595	-0.142481
204018770012_R02C01	Bos taurus	4.1.4	Blood	7.20274	38	0.758904	1.50137	0.205415	0.746394	0.208469	-0.548752
204018770019_R01C02	Bos taurus	4.1.4	Blood	12.1479	38	0.758904	1.50137	0.333003	1.83113	0.28107	1.07847
204018770012_R06C01	Bos taurus	4.1.4	Blood	7.86575	38	0.758904	1.50137	0.222521	0.891827	0.212016	-0.469256
204018770019_R04C02	Bos taurus	4.1.4	Blood	13.1123	38	0.758904	1.50137	0.357885	2.04267	0.247568	0.327596
204018770008_R02C01	Bos taurus	4.1.4	Oocyte	6.1589	38	0.758904	1.50137	0.178483	0.517428	0.19934	-0.753372
204027420029_R03C01	Bos taurus	4.1.4	Blood	0.591781	38	0.758904	1.50137	0.0348484	-1.21647	0.194034	-0.872288
204018770005_R05C02	Bos taurus	4.1.4	Blood	8.05479	38	0.758904	1.50137	0.227398	0.933293	0.228218	-0.106102
205483080034_R04C01	Bos taurus	4.1.4	Skin	2.0274	38	0.758904	1.50137	0.071888	-0.492367	0.175181	-1.29484
204018770040_R05C02	Bos taurus	4.1.4	Blood	3.7726	38	0.758904	1.50137	0.116915	-0.00602775	0.248051	0.338406
204027420028_R04C01	Bos taurus	4.1.4	Blood	6.36712	38	0.758904	1.50137	0.183855	0.563101	0.24991	0.38008
204018770005_R06C02	Bos taurus	4.1.4	Blood	3.03288	38	0.758904	1.50137	0.0978299	-0.184246	0.213789	-0.429522
203203210106_R03C01	Bos taurus	4.1.4	Blood	5.68219	38	0.758904	1.50137	0.166184	0.412861	0.288438	1.24362
203203210106_R04C01	Bos taurus	4.1.4	Blood	4.69589	38	0.758904	1.50137	0.140737	0.196514	0.28849	1.24479
205483080034_R04C02	Bos taurus	4.1.4	Skin	2.84932	38	0.758904	1.50137	0.0930939	-0.233868	0.182562	-1.12941
205483080018_R03C01	Bos taurus	4.1.4	Skin	2.07671	38	0.758904	1.50137	0.0731604	-0.474823	0.176516	-1.26493
205483080018_R05C01	Bos taurus	4.1.4	Skin	3.05205	38	0.758904	1.50137	0.0983247	-0.179201	0.176168	-1.27272
205483080018_R04C02	Bos taurus	4.1.4	Skin	3.87397	38	0.758904	1.50137	0.119531	0.016226	0.179926	-1.18851
204018770023_R01C01	Bos taurus	4.1.4	Oocyte	4.88493	38	0.758904	1.50137	0.145614	0.237981	0.213057	-0.445915
204018770005_R03C02	Bos taurus	4.1.4	Blood	8.93425	38	0.758904	1.50137	0.250088	1.1262	0.238161	0.11674
203203210049_R04C02	Bos taurus	4.1.4	Blood	8.70137	38	0.758904	1.50137	0.24408	1.07512	0.327317	2.11503
205483080015_R05C01	Bos taurus	4.1.4	Skin	3.24932	38	0.758904	1.50137	0.103414	-0.128735	0.182482	-1.13121
204027420019_R06C02	Bos taurus	4.1.4	Oocyte	4.92055	38	0.758904	1.50137	0.146533	0.245793	0.192518	-0.906256
203203210113_R02C01	Bos taurus	4.1.4	Blood	6.73425	38	0.758904	1.50137	0.193327	0.64363	0.232074	-0.0196889
204027420028_R05C01	Bos taurus	4.1.4	Blood	4.8137	38	0.758904	1.50137	0.143776	0.222356	0.252966	0.448573
203203210179_R04C02	Bos taurus	4.1.4	Blood	1.68767	38	0.758904	1.50137	0.0631229	-0.622393	0.273699	0.91327
204018770008_R01C02	Bos taurus	4.1.4	Oocyte	6.02466	38	0.758904	1.50137	0.175019	0.487981	0.194357	-0.865054
204018770008_R02C02	Bos taurus	4.1.4	Oocyte	6.02466	38	0.758904	1.50137	0.175019	0.487981	0.194812	-0.854841
205483080034_R05C02	Bos taurus	4.1.4	Skin	1.73699	38	0.758904	1.50137	0.0643953	-0.602437	0.174288	-1.31487
203203210106_R01C02	Bos taurus	4.1.4	Blood	2.73425	38	0.758904	1.50137	0.0901251	-0.266278	0.287797	1.22926
204018770047_R05C02	Bos taurus	4.1.4	Blood	5.11781	38	0.758904	1.50137	0.151622	0.289062	0.226585	-0.142717
204018770019_R02C02	Bos taurus	4.1.4	Blood	2.83836	38	0.758904	1.50137	0.0928112	-0.23691	0.250888	0.402004
203203210049_R05C02	Bos taurus	4.1.4	Blood	0.624658	38	0.758904	1.50137	0.0356966	-1.19242	0.219861	-0.293423
205483080015_R04C01	Bos taurus	4.1.4	Skin	3.08767	38	0.758904	1.50137	0.0992437	-0.169899	0.170745	-1.39427
204018770005_R04C02	Bos taurus	4.1.4	Blood	2.41918	38	0.758904	1.50137	0.0819962	-0.360804	0.203135	-0.668311
203203210068_R02C02	Bos taurus	4.1.4	Blood	2.69315	38	0.758904	1.50137	0.0890648	-0.278113	0.285834	1.18526
203203210068_R06C01	Bos taurus	4.1.4	Blood	3.65479	38	0.758904	1.50137	0.113876	-0.0323692	0.286213	1.19375
203203210113_R03C01	Bos taurus	4.1.4	Blood	5.70137	38	0.758904	1.50137	0.166678	0.417067	0.30378	1.5875
205483080003_R05C02	Bos taurus	4.1.4	Skin	3.47945	38	0.758904	1.50137	0.109352	-0.0729068	0.177017	-1.25369
203203210068_R03C02	Bos taurus	4.1.4	Blood	1.70685	38	0.758904	1.50137	0.0636177	-0.614585	0.258414	0.570678
204018770047_R01C02	Bos taurus	4.1.4	Blood	12.1452	38	0.758904	1.50137	0.332933	1.83053	0.251483	0.415345
205483080035_R02C01	Bos taurus	4.1.4	Skin	2.18082	38	0.758904	1.50137	0.0758465	-0.438766	0.173523	-1.332
205483080035_R05C01	Bos taurus	4.1.4	Skin	3.36438	38	0.758904	1.50137	0.106383	-0.100431	0.171458	-1.3783
203203210106_R05C02	Bos taurus	4.1.4	Blood	0.621918	38	0.758904	1.50137	0.0356259	-1.1944	0.217867	-0.33812
203203210054_R02C01	Bos taurus	4.1.4	Blood	7.58356	38	0.758904	1.50137	0.21524	0.829928	0.293497	1.35701
204018770019_R03C02	Bos taurus	4.1.4	Blood	0.509589	38	0.758904	1.50137	0.0327278	-1.27925	0.213323	-0.439961
204018770005_R05C01	Bos taurus	4.1.4	Blood	5.29041	38	0.758904	1.50137	0.156075	0.326923	0.23315	0.00444513
204018770047_R06C02	Bos taurus	4.1.4	Blood	12.3342	38	0.758904	1.50137	0.33781	1.872	0.289144	1.25944
204018770023_R02C01	Bos taurus	4.1.4	Oocyte	4.88493	38	0.758904	1.50137	0.145614	0.237981	0.210544	-0.502248
204027420028_R02C01	Bos taurus	4.1.4	Blood	8.43014	38	0.758904	1.50137	0.237082	1.01562	0.253294	0.45594
203203210027_R01C01	Bos taurus	4.1.4	Blood	7.64384	38	0.758904	1.50137	0.216795	0.843149	0.350559	2.63597
205483080013_R03C01	Bos taurus	4.1.4	Skin	3.16438	38	0.758904	1.50137	0.101223	-0.150152	0.179506	-1.19792
203203210027_R03C01	Bos taurus	4.1.4	Blood	5.6411	38	0.758904	1.50137	0.165123	0.403846	0.289885	1.27606
203203210027_R05C01	Bos taurus	4.1.4	Blood	3.68219	38	0.758904	1.50137	0.114583	-0.0261811	0.266053	0.741912
203203210027_R06C01	Bos taurus	4.1.4	Blood	3.65479	38	0.758904	1.50137	0.113876	-0.0323692	0.274029	0.920677
204027420028_R04C02	Bos taurus	4.1.4	Blood	2.36986	38	0.758904	1.50137	0.0807238	-0.376443	0.247705	0.33067
204018770012_R04C01	Bos taurus	4.1.4	Blood	2.49315	38	0.758904	1.50137	0.0839047	-0.337795	0.220826	-0.271793
205483080015_R01C01	Bos taurus	4.1.4	Skin	1.91507	38	0.758904	1.50137	0.0689899	-0.533517	0.177569	-1.24133
203203210054_R03C01	Bos taurus	4.1.4	Blood	6.6137	38	0.758904	1.50137	0.190217	0.617187	0.266729	0.757052
204018770011_R06C02	Bos taurus	4.1.4	Oocyte	3.03288	38	0.758904	1.50137	0.0978299	-0.184246	0.194075	-0.871366
204027420029_R02C01	Bos taurus	4.1.4	Blood	10.063	38	0.758904	1.50137	0.279211	1.3738	0.25407	0.47332
203203210027_R06C02	Bos taurus	4.1.4	Blood	0.583562	38	0.758904	1.50137	0.0346363	-1.22257	0.213809	-0.429053
203203210179_R01C01	Bos taurus	4.1.4	Blood	7.64932	38	0.758904	1.50137	0.216936	0.844351	0.307291	1.66618
203203210179_R02C01	Bos taurus	4.1.4	Blood	5.71781	38	0.758904	1.50137	0.167103	0.420673	0.296728	1.42943
203203210179_R03C01	Bos taurus	4.1.4	Blood	5.63562	38	0.758904	1.50137	0.164982	0.402644	0.33237	2.22828
203203210179_R04C01	Bos taurus	4.1.4	Blood	4.65753	38	0.758904	1.50137	0.139747	0.188101	0.274961	0.941566
203203210179_R06C01	Bos taurus	4.1.4	Blood	3.67123	38	0.758904	1.50137	0.1143	-0.0286518	0.271141	0.855947
204027420029_R03C02	Bos taurus	4.1.4	Blood	11.8164	38	0.758904	1.50137	0.32445	1.75841	0.265195	0.722668
204027420029_R05C02	Bos taurus	4.1.4	Blood	11.8986	38	0.758904	1.50137	0.326571	1.77644	0.261068	0.630161
204018770023_R04C02	Bos taurus	4.1.4	Oocyte	1.62192	38	0.758904	1.50137	0.0614265	-0.649636	0.18993	-0.964282
204018770005_R01C01	Bos taurus	4.1.4	Blood	10.989	38	0.758904	1.50137	0.303103	1.57692	0.221753	-0.251015
204018770023_R06C02	Bos taurus	4.1.4	Oocyte	3.27671	38	0.758904	1.50137	0.104121	-0.121923	0.197357	-0.797808
204018770008_R01C01	Bos taurus	4.1.4	Oocyte	6.1589	38	0.758904	1.50137	0.178483	0.517428	0.199775	-0.743613
205483080003_R06C01	Bos taurus	4.1.4	Skin	4.07397	38	0.758904	1.50137	0.124691	0.0600962	0.175442	-1.289
204018770005_R02C02	Bos taurus	4.1.4	Blood	3.65479	38	0.758904	1.50137	0.113876	-0.0323692	0.211805	-0.473973
203203210068_R05C01	Bos taurus	4.1.4	Blood	4.6411	38	0.758904	1.50137	0.139323	0.184495	0.321631	1.98759
203203210068_R03C01	Bos taurus	4.1.4	Blood	6.59726	38	0.758904	1.50137	0.189793	0.613582	0.332814	2.23824
203203210068_R01C02	Bos taurus	4.1.4	Blood	2.73151	38	0.758904	1.50137	0.0900544	-0.267063	0.297051	1.43666
205483080003_R04C02	Bos taurus	4.1.4	Skin	2.92603	38	0.758904	1.50137	0.0950732	-0.21283	0.172866	-1.34674
205483080003_R06C02	Bos taurus	4.1.4	Skin	2.52329	38	0.758904	1.50137	0.0846823	-0.328571	0.179478	-1.19853
203203210068_R04C02	Bos taurus	4.1.4	Blood	1.66849	38	0.758904	1.50137	0.0626281	-0.630263	0.25643	0.526217
203203210049_R02C01	Bos taurus	4.1.4	Blood	6.71781	38	0.758904	1.50137	0.192903	0.640024	0.289193	1.26054
205483080018_R01C01	Bos taurus	4.1.4	Skin	2.22466	38	0.758904	1.50137	0.0769775	-0.423964	0.168229	-1.45067
205483080035_R06C01	Bos taurus	4.1.4	Skin	3.06849	38	0.758904	1.50137	0.0987489	-0.174897	0.181348	-1.15662
205483080035_R01C02	Bos taurus	4.1.4	Skin	4.76438	38	0.758904	1.50137	0.142504	0.211538	0.180229	-1.18171
204018770011_R05C02	Bos taurus	4.1.4	Oocyte	3.03288	38	0.758904	1.50137	0.0978299	-0.184246	0.19389	-0.875514
203203210054_R01C01	Bos taurus	4.1.4	Blood	7.72603	38	0.758904	1.50137	0.218916	0.861178	0.328393	2.13914
203203210054_R04C01	Bos taurus	4.1.4	Blood	4.75616	38	0.758904	1.50137	0.142292	0.209736	0.277717	1.00334
204018770012_R02C02	Bos taurus	4.1.4	Blood	3.86575	38	0.758904	1.50137	0.119319	0.0144231	0.214469	-0.414274
204018770012_R04C02	Bos taurus	4.1.4	Blood	4.92055	38	0.758904	1.50137	0.146533	0.245793	0.214454	-0.414614
203203210027_R02C01	Bos taurus	4.1.4	Blood	6.70411	38	0.758904	1.50137	0.19255	0.637019	0.313318	1.80126
205483080013_R02C01	Bos taurus	4.1.4	Skin	3.33151	38	0.758904	1.50137	0.105535	-0.108437	0.176318	-1.26936
205483080013_R04C01	Bos taurus	4.1.4	Skin	3.77534	38	0.758904	1.50137	0.116986	-0.00542333	0.16359	-1.55464
205483080013_R05C01	Bos taurus	4.1.4	Skin	4.04658	38	0.758904	1.50137	0.123984	0.0540865	0.182174	-1.13812
205483080013_R06C01	Bos taurus	4.1.4	Skin	3.83836	38	0.758904	1.50137	0.118612	0.00841346	0.176256	-1.27075
205483080013_R01C02	Bos taurus	4.1.4	Skin	3.84932	38	0.758904	1.50137	0.118894	0.0108173	0.185117	-1.07215
204018770023_R05C02	Bos taurus	4.1.4	Oocyte	3.27671	38	0.758904	1.50137	0.104121	-0.121923	0.195681	-0.835378
204018770009_R06C01	Bos taurus	4.1.4	Blood	3.63562	38	0.758904	1.50137	0.113381	-0.0367238	0.220107	-0.287904
205483080013_R03C02	Bos taurus	4.1.4	Skin	2.99178	38	0.758904	1.50137	0.0967696	-0.195144	0.180507	-1.17548
205483080013_R04C02	Bos taurus	4.1.4	Skin	3.08767	38	0.758904	1.50137	0.0992437	-0.169899	0.179183	-1.20514
205483080013_R05C02	Bos taurus	4.1.4	Skin	3.63014	38	0.758904	1.50137	0.11324	-0.0379715	0.173785	-1.32613
205483080013_R06C02	Bos taurus	4.1.4	Skin	4.10959	38	0.758904	1.50137	0.12561	0.0679087	0.175954	-1.27752
205483080043_R01C01	Bos taurus	4.1.4	Skin	4.23562	38	0.758904	1.50137	0.128861	0.0955529	0.177335	-1.24656
205483080043_R02C01	Bos taurus	4.1.4	Skin	4.27945	38	0.758904	1.50137	0.129992	0.105168	0.179015	-1.20892
205483080043_R04C01	Bos taurus	4.1.4	Skin	2.18082	38	0.758904	1.50137	0.0758465	-0.438766	0.178659	-1.21688
205483080043_R05C01	Bos taurus	4.1.4	Skin	2.83836	38	0.758904	1.50137	0.0928112	-0.23691	0.180334	-1.17935
205483080043_R06C01	Bos taurus	4.1.4	Skin	6.9589	38	0.758904	1.50137	0.199123	0.692909	0.182908	-1.12165
205483080043_R01C02	Bos taurus	4.1.4	Skin	3.55342	38	0.758904	1.50137	0.11126	-0.0556042	0.181935	-1.14348
203203210179_R06C02	Bos taurus	4.1.4	Blood	0.583562	38	0.758904	1.50137	0.0346363	-1.22257	0.208643	-0.54486
205483080043_R03C02	Bos taurus	4.1.4	Skin	5.53151	38	0.758904	1.50137	0.162296	0.379808	0.176595	-1.26315
205483080003_R04C01	Bos taurus	4.1.4	Skin	4.02192	38	0.758904	1.50137	0.123348	0.0486779	0.178353	-1.22375
205483080003_R05C01	Bos taurus	4.1.4	Skin	3.91233	38	0.758904	1.50137	0.12052	0.0246394	0.176721	-1.26034
204018770005_R04C01	Bos taurus	4.1.4	Blood	6.78904	38	0.758904	1.50137	0.194741	0.655649	0.2247	-0.184969
203203210068_R02C01	Bos taurus	4.1.4	Blood	7.63014	38	0.758904	1.50137	0.216442	0.840144	0.29735	1.44337
203203210068_R04C01	Bos taurus	4.1.4	Blood	5.62466	38	0.758904	1.50137	0.164699	0.40024	0.327408	2.11707
205483080003_R02C02	Bos taurus	4.1.4	Skin	4.58356	38	0.758904	1.50137	0.137838	0.171875	0.175569	-1.28616
205483080023_R02C01	Bos taurus	4.1.4	Skin	6.13425	38	0.758904	1.50137	0.177847	0.512019	0.179339	-1.20166
205483080023_R03C01	Bos taurus	4.1.4	Skin	5.79726	38	0.758904	1.50137	0.169152	0.438101	0.182378	-1.13353
204018770047_R03C01	Bos taurus	4.1.4	Blood	5.55068	38	0.758904	1.50137	0.162791	0.384014	0.235363	0.0540263
204018770047_R04C01	Bos taurus	4.1.4	Blood	3.43836	38	0.758904	1.50137	0.108292	-0.0826503	0.241399	0.189327
204018770047_R05C01	Bos taurus	4.1.4	Blood	9.18904	38	0.758904	1.50137	0.256662	1.18209	0.274334	0.927508
203203210049_R03C01	Bos taurus	4.1.4	Blood	5.68219	38	0.758904	1.50137	0.166184	0.412861	0.294264	1.37421
205483080018_R02C01	Bos taurus	4.1.4	Skin	2.43014	38	0.758904	1.50137	0.0822789	-0.357362	0.178009	-1.23146
203203210068_R05C02	Bos taurus	4.1.4	Blood	1.52603	38	0.758904	1.50137	0.0589524	-0.690746	0.250822	0.400518
205483080018_R04C01	Bos taurus	4.1.4	Skin	1.84658	38	0.758904	1.50137	0.0672227	-0.559466	0.167156	-1.47472
205483080034_R01C01	Bos taurus	4.1.4	Skin	3.95616	38	0.758904	1.50137	0.121651	0.0342548	0.181402	-1.15541
205483080034_R02C01	Bos taurus	4.1.4	Skin	3.83014	38	0.758904	1.50137	0.1184	0.00661058	0.177658	-1.23933
205483080034_R03C01	Bos taurus	4.1.4	Skin	2.31233	38	0.758904	1.50137	0.0792394	-0.395003	0.179122	-1.20653
204018770040_R03C02	Bos taurus	4.1.4	Blood	4.12055	38	0.758904	1.50137	0.125892	0.0703125	0.230632	-0.0519955
204027420039_R04C02	Bos taurus	4.1.4	Oocyte	6.95342	38	0.758904	1.50137	0.198982	0.691707	0.203203	-0.666777
204018770012_R05C02	Bos taurus	4.1.4	Blood	3.13973	38	0.758904	1.50137	0.100587	-0.156457	0.244726	0.263886
204018770019_R01C01	Bos taurus	4.1.4	Blood	0.580822	38	0.758904	1.50137	0.0345656	-1.22462	0.21656	-0.367394
205483080034_R02C02	Bos taurus	4.1.4	Skin	2.58356	38	0.758904	1.50137	0.0862374	-0.310373	0.170433	-1.40126
205483080034_R03C02	Bos taurus	4.1.4	Skin	2.93699	38	0.758904	1.50137	0.0953559	-0.209861	0.182927	-1.12123
204018770019_R03C01	Bos taurus	4.1.4	Blood	6.02192	38	0.758904	1.50137	0.174949	0.48738	0.243384	0.233804
204018770019_R04C01	Bos taurus	4.1.4	Blood	6.2137	38	0.758904	1.50137	0.179897	0.529447	0.259952	0.605149
205483080034_R06C02	Bos taurus	4.1.4	Skin	2.98904	38	0.758904	1.50137	0.0966989	-0.195875	0.17674	-1.25991
204018770019_R06C01	Bos taurus	4.1.4	Blood	9.16712	38	0.758904	1.50137	0.256097	1.17728	0.277615	1.00105
204027420019_R06C01	Bos taurus	4.1.4	Oocyte	2.80548	38	0.758904	1.50137	0.091963	-0.246091	0.203824	-0.652863
205483080015_R02C01	Bos taurus	4.1.4	Skin	3.31233	38	0.758904	1.50137	0.10504	-0.113136	0.177955	-1.23267
205483080015_R03C01	Bos taurus	4.1.4	Skin	1.97534	38	0.758904	1.50137	0.070545	-0.511226	0.172998	-1.34379
204027420019_R03C02	Bos taurus	4.1.4	Oocyte	3.63562	38	0.758904	1.50137	0.113381	-0.0367238	0.215593	-0.389069
204018770019_R05C02	Bos taurus	4.1.4	Blood	3.00274	38	0.758904	1.50137	0.0970524	-0.192226	0.266408	0.749868
204027420040_R01C01	Bos taurus	4.1.4	Oocyte	3.13973	38	0.758904	1.50137	0.100587	-0.156457	0.1981	-0.781162
204027420040_R02C01	Bos taurus	4.1.4	Oocyte	3.13973	38	0.758904	1.50137	0.100587	-0.156457	0.195457	-0.840385
204027420040_R03C01	Bos taurus	4.1.4	Oocyte	3.96164	38	0.758904	1.50137	0.121793	0.0354567	0.208879	-0.539563
205483080015_R05C02	Bos taurus	4.1.4	Skin	3.21096	38	0.758904	1.50137	0.102425	-0.138351	0.176314	-1.26945
205483080003_R01C01	Bos taurus	4.1.4	Skin	1.98082	38	0.758904	1.50137	0.0706864	-0.509224	0.173451	-1.33363
205483080003_R02C01	Bos taurus	4.1.4	Skin	2.00274	38	0.758904	1.50137	0.0712519	-0.501256	0.17023	-1.40581
204027420040_R01C02	Bos taurus	4.1.4	Oocyte	4.84384	38	0.758904	1.50137	0.144554	0.228966	0.207569	-0.568915
205483080043_R04C02	Bos taurus	4.1.4	Skin	2.39452	38	0.758904	1.50137	0.08136	-0.368593	0.177168	-1.2503
204018770024_R02C02	Bos taurus	4.1.4	Blood	6.0274	38	0.758904	1.50137	0.17509	0.488582	0.268529	0.797392
204018770024_R03C02	Bos taurus	4.1.4	Blood	5.43562	38	0.758904	1.50137	0.159822	0.358774	0.285609	1.18022
204018770024_R04C02	Bos taurus	4.1.4	Blood	1.96438	38	0.758904	1.50137	0.0702622	-0.515242	0.243757	0.242172
204018770005_R06C01	Bos taurus	4.1.4	Blood	6.66575	38	0.758904	1.50137	0.19156	0.628606	0.246422	0.301907
205483080023_R01C01	Bos taurus	4.1.4	Skin	5.88767	38	0.758904	1.50137	0.171485	0.457933	0.180537	-1.17479
204018770024_R06C02	Bos taurus	4.1.4	Blood	0.515068	38	0.758904	1.50137	0.0328692	-1.27494	0.222956	-0.224057
205483080003_R03C02	Bos taurus	4.1.4	Skin	4.93425	38	0.758904	1.50137	0.146886	0.248798	0.177922	-1.2334
205483080023_R04C01	Bos taurus	4.1.4	Skin	5.78356	38	0.758904	1.50137	0.168799	0.435096	0.187514	-1.01843
203203210088_R06C02	Bos taurus	4.1.4	Blood	0.594521	38	0.758904	1.50137	0.0349191	-1.21444	0.218253	-0.329468
203203210049_R01C01	Bos taurus	4.1.4	Blood	7.68767	38	0.758904	1.50137	0.217926	0.852764	0.295287	1.39714
204018770047_R06C01	Bos taurus	4.1.4	Blood	4.23562	38	0.758904	1.50137	0.128861	0.0955529	0.243707	0.241046
205483080035_R03C01	Bos taurus	4.1.4	Skin	5.5726	38	0.758904	1.50137	0.163356	0.388822	0.173364	-1.33558
205483080035_R04C01	Bos taurus	4.1.4	Skin	2.29863	38	0.758904	1.50137	0.078886	-0.399473	0.170523	-1.39925
204018770011_R04C02	Bos taurus	4.1.4	Oocyte	6.8411	38	0.758904	1.50137	0.196084	0.667067	0.194398	-0.864136
204018770047_R04C02	Bos taurus	4.1.4	Blood	4.87123	38	0.758904	1.50137	0.14526	0.234976	0.232955	5.8143e-05
203203210014_R04C02	Bos taurus	4.1.4	Blood	1.58904	38	0.758904	1.50137	0.0605782	-0.663542	0.271048	0.853861
204027420028_R01C01	Bos taurus	4.1.4	Blood	8.85205	38	0.758904	1.50137	0.247968	1.10817	0.251164	0.408187
203203210014_R06C02	Bos taurus	4.1.4	Blood	0.586301	38	0.758904	1.50137	0.034707	-1.22054	0.208902	-0.53905
203203210037_R01C01	Bos taurus	4.1.4	Blood	8.74521	38	0.758904	1.50137	0.245211	1.08474	0.328434	2.14007
203203210054_R06C01	Bos taurus	4.1.4	Blood	3.68493	38	0.758904	1.50137	0.114653	-0.0255644	0.28235	1.10716
203203210037_R02C01	Bos taurus	4.1.4	Blood	7.63288	38	0.758904	1.50137	0.216512	0.840745	0.331616	2.2114
203203210027_R04C01	Bos taurus	4.1.4	Blood	4.66849	38	0.758904	1.50137	0.14003	0.190505	0.308093	1.68417
203203210037_R04C01	Bos taurus	4.1.4	Blood	5.63562	38	0.758904	1.50137	0.164982	0.402644	0.295848	1.4097
203203210027_R01C02	Bos taurus	4.1.4	Blood	2.69863	38	0.758904	1.50137	0.0892062	-0.276527	0.285893	1.18659
203203210027_R02C02	Bos taurus	4.1.4	Blood	2.6411	38	0.758904	1.50137	0.0877218	-0.293307	0.281626	1.09094
204027420028_R05C02	Bos taurus	4.1.4	Blood	13.411	38	0.758904	1.50137	0.36559	2.10817	0.247399	0.323796
204027420028_R06C02	Bos taurus	4.1.4	Blood	5.65479	38	0.758904	1.50137	0.165477	0.406851	0.285352	1.17446
204027420029_R01C01	Bos taurus	4.1.4	Blood	12	38	0.758904	1.50137	0.329186	1.79868	0.258692	0.576921
203203210027_R05C02	Bos taurus	4.1.4	Blood	0.610959	38	0.758904	1.50137	0.0353432	-1.20237	0.221649	-0.253345
203203210037_R06C02	Bos taurus	4.1.4	Blood	0.608219	38	0.758904	1.50137	0.0352725	-1.20437	0.215016	-0.402002
203203210020_R01C01	Bos taurus	4.1.4	Blood	7.63836	38	0.758904	1.50137	0.216654	0.841947	0.290645	1.2931
203203210020_R02C01	Bos taurus	4.1.4	Blood	7.61096	38	0.758904	1.50137	0.215947	0.835937	0.333889	2.26234
203203210020_R03C01	Bos taurus	4.1.4	Blood	6.64384	38	0.758904	1.50137	0.190995	0.623798	0.281574	1.08978
203203210020_R04C01	Bos taurus	4.1.4	Blood	5.63014	38	0.758904	1.50137	0.164841	0.401442	0.286048	1.19006
204018770018_R02C01	Bos taurus	4.1.4	Blood	3.89589	38	0.758904	1.50137	0.120096	0.0210337	0.245175	0.27395
204018770008_R06C01	Bos taurus	4.1.4	Oocyte	4.80822	38	0.758904	1.50137	0.143635	0.221154	0.196818	-0.809879
203203210179_R01C02	Bos taurus	4.1.4	Blood	2.64932	38	0.758904	1.50137	0.0879338	-0.290892	0.274611	0.933715
204027420029_R06C02	Bos taurus	4.1.4	Blood	0.526027	38	0.758904	1.50137	0.0331519	-1.26638	0.201895	-0.696094
203203210179_R03C02	Bos taurus	4.1.4	Blood	1.67397	38	0.758904	1.50137	0.0627695	-0.628008	0.264607	0.709499
204018770005_R02C01	Bos taurus	4.1.4	Blood	5.08767	38	0.758904	1.50137	0.150845	0.282452	0.228441	-0.101109
204018770005_R03C01	Bos taurus	4.1.4	Blood	7.25479	38	0.758904	1.50137	0.206758	0.757813	0.233047	0.00213288
203203210020_R06C02	Bos taurus	4.1.4	Blood	0.608219	38	0.758904	1.50137	0.0352725	-1.20437	0.221896	-0.247802
203203210068_R01C01	Bos taurus	4.1.4	Blood	8.63836	38	0.758904	1.50137	0.242454	1.0613	0.303322	1.57723
205483080003_R01C02	Bos taurus	4.1.4	Skin	4.41918	38	0.758904	1.50137	0.133597	0.135817	0.172052	-1.36497
203203210088_R01C02	Bos taurus	4.1.4	Blood	2.72329	38	0.758904	1.50137	0.0898424	-0.26942	0.313989	1.81632
203203210088_R02C02	Bos taurus	4.1.4	Blood	2.70959	38	0.758904	1.50137	0.0894889	-0.273362	0.269949	0.829226
204018770047_R02C01	Bos taurus	4.1.4	Blood	2.9726	38	0.758904	1.50137	0.0962748	-0.20027	0.250271	0.388171
204018770011_R02C01	Bos taurus	4.1.4	Oocyte	3.35616	38	0.758904	1.50137	0.106171	-0.102427	0.206767	-0.58689
204018770011_R03C01	Bos taurus	4.1.4	Oocyte	6.34521	38	0.758904	1.50137	0.18329	0.558293	0.195446	-0.840635
205483080023_R01C02	Bos taurus	4.1.4	Skin	5.09589	38	0.758904	1.50137	0.151057	0.284255	0.179947	-1.18803
205483080023_R02C02	Bos taurus	4.1.4	Skin	5.09041	38	0.758904	1.50137	0.150915	0.283053	0.182146	-1.13875
205483080023_R03C02	Bos taurus	4.1.4	Skin	5.47397	38	0.758904	1.50137	0.160811	0.367188	0.173682	-1.32844
205483080023_R04C02	Bos taurus	4.1.4	Skin	3.56438	38	0.758904	1.50137	0.111543	-0.0530661	0.175667	-1.28394
203203210068_R06C02	Bos taurus	4.1.4	Blood	0.59726	38	0.758904	1.50137	0.0349898	-1.21242	0.217858	-0.338312
205483080023_R06C02	Bos taurus	4.1.4	Skin	3.81096	38	0.758904	1.50137	0.117905	0.00240385	0.172659	-1.35137
204027420039_R01C02	Bos taurus	4.1.4	Oocyte	2.41918	38	0.758904	1.50137	0.0819962	-0.360804	0.214497	-0.413643
204018770012_R01C02	Bos taurus	4.1.4	Blood	6.34521	38	0.758904	1.50137	0.18329	0.558293	0.204981	-0.626934
204027420039_R03C02	Bos taurus	4.1.4	Oocyte	6.95342	38	0.758904	1.50137	0.198982	0.691707	0.204923	-0.628221
203203210054_R05C01	Bos taurus	4.1.4	Blood	4.70411	38	0.758904	1.50137	0.140949	0.198317	0.294756	1.38523
204018770040_R06C02	Bos taurus	4.1.4	Blood	4.2274	38	0.758904	1.50137	0.128649	0.09375	0.285409	1.17574
203203210054_R01C02	Bos taurus	4.1.4	Blood	1.60274	38	0.758904	1.50137	0.0609316	-0.657724	0.250458	0.392368
204018770009_R01C01	Bos taurus	4.1.4	Blood	4.84384	38	0.758904	1.50137	0.144554	0.228966	0.213155	-0.443732
204018770009_R02C01	Bos taurus	4.1.4	Blood	7.67671	38	0.758904	1.50137	0.217643	0.850361	0.229992	-0.0663497
204018770009_R03C01	Bos taurus	4.1.4	Blood	2.80548	38	0.758904	1.50137	0.091963	-0.246091	0.207888	-0.561775
204018770009_R04C01	Bos taurus	4.1.4	Blood	3.02466	38	0.758904	1.50137	0.0976179	-0.186416	0.225066	-0.176764
205483080013_R02C02	Bos taurus	4.1.4	Skin	2.50411	38	0.758904	1.50137	0.0841875	-0.334431	0.177308	-1.24717
203203210215_R02C01	Bos taurus	4.1.4	Blood	6.65205	38	0.758904	1.50137	0.191207	0.625601	0.27692	0.985471
203203210215_R03C01	Bos taurus	4.1.4	Blood	5.70959	38	0.758904	1.50137	0.166891	0.41887	0.319081	1.93044
203203210215_R04C01	Bos taurus	4.1.4	Blood	4.71507	38	0.758904	1.50137	0.141231	0.200721	0.306071	1.63884
203203210215_R05C01	Bos taurus	4.1.4	Blood	4.67397	38	0.758904	1.50137	0.140171	0.191707	0.311491	1.76032
203203210215_R06C01	Bos taurus	4.1.4	Blood	3.64658	38	0.758904	1.50137	0.113664	-0.0342332	0.245469	0.280547
203203210215_R01C02	Bos taurus	4.1.4	Blood	2.74795	38	0.758904	1.50137	0.0904785	-0.262364	0.305002	1.61487
203203210215_R02C02	Bos taurus	4.1.4	Blood	2.72329	38	0.758904	1.50137	0.0898424	-0.26942	0.259193	0.588151
204018770018_R01C01	Bos taurus	4.1.4	Blood	6.1589	38	0.758904	1.50137	0.178483	0.517428	0.215425	-0.392833
204018770024_R02C01	Bos taurus	4.1.4	Blood	14.4247	38	0.758904	1.50137	0.391744	2.33053	0.276444	0.974808
204018770018_R03C01	Bos taurus	4.1.4	Blood	4.80822	38	0.758904	1.50137	0.143635	0.221154	0.231063	-0.0423487
204018770018_R04C01	Bos taurus	4.1.4	Blood	6.02466	38	0.758904	1.50137	0.175019	0.487981	0.222561	-0.232897
205483080043_R02C02	Bos taurus	4.1.4	Skin	6.09041	38	0.758904	1.50137	0.176716	0.502404	0.177692	-1.23856
204027420047_R02C01	Bos taurus	4.1.4	Oocyte	10.989	38	0.758904	1.50137	0.303103	1.57692	0.210108	-0.512025
204027420047_R03C01	Bos taurus	4.1.4	Oocyte	5.08767	38	0.758904	1.50137	0.150845	0.282452	0.221394	-0.259056
204027420047_R04C01	Bos taurus	4.1.4	Oocyte	5.08767	38	0.758904	1.50137	0.150845	0.282452	0.221129	-0.264988
205483080043_R05C02	Bos taurus	4.1.4	Skin	7.89863	38	0.758904	1.50137	0.223369	0.899038	0.185015	-1.07444
205483080043_R06C02	Bos taurus	4.1.4	Skin	6.93699	38	0.758904	1.50137	0.198558	0.688101	0.187184	-1.02581
203203210088_R06C01	Bos taurus	4.1.4	Blood	3.64658	38	0.758904	1.50137	0.113664	-0.0342332	0.291319	1.3082
204027420040_R04C02	Bos taurus	4.1.4	Oocyte	2.49315	38	0.758904	1.50137	0.0839047	-0.337795	0.210096	-0.512275
204027420040_R05C02	Bos taurus	4.1.4	Oocyte	7.86575	38	0.758904	1.50137	0.222521	0.891827	0.201819	-0.697807
203203210088_R03C02	Bos taurus	4.1.4	Blood	1.69315	38	0.758904	1.50137	0.0632643	-0.620156	0.257344	0.5467
203203210088_R04C02	Bos taurus	4.1.4	Blood	7.56438	38	0.758904	1.50137	0.214745	0.825721	0.280898	1.07462
203203210088_R05C02	Bos taurus	4.1.4	Blood	0.627397	38	0.758904	1.50137	0.0357673	-1.19044	0.23298	0.000630573
204018770011_R04C01	Bos taurus	4.1.4	Oocyte	6.34521	38	0.758904	1.50137	0.18329	0.558293	0.194653	-0.858418
205483080035_R01C01	Bos taurus	4.1.4	Skin	4.40822	38	0.758904	1.50137	0.133314	0.133413	0.183896	-1.09951
203203210014_R06C01	Bos taurus	4.1.4	Blood	3.63836	38	0.758904	1.50137	0.113452	-0.0361006	0.287962	1.23296
204018770047_R02C02	Bos taurus	4.1.4	Blood	3.20548	38	0.758904	1.50137	0.102283	-0.139732	0.239346	0.143317
205483080023_R05C02	Bos taurus	4.1.4	Skin	3.56986	38	0.758904	1.50137	0.111684	-0.0517995	0.174348	-1.31352
203203210014_R02C02	Bos taurus	4.1.4	Blood	2.62466	38	0.758904	1.50137	0.0872977	-0.298153	0.28711	1.21386
203203210014_R03C02	Bos taurus	4.1.4	Blood	1.67945	38	0.758904	1.50137	0.0629109	-0.625758	0.227635	-0.119183
204027420039_R02C02	Bos taurus	4.1.4	Oocyte	2.41918	38	0.758904	1.50137	0.0819962	-0.360804	0.212277	-0.463393
203203210014_R05C02	Bos taurus	4.1.4	Blood	0.613699	38	0.758904	1.50137	0.0354139	-1.20037	0.222521	-0.233806
203203210049_R03C02	Bos taurus	4.1.4	Blood	1.67945	38	0.758904	1.50137	0.0629109	-0.625758	0.273891	0.917585
203203210049_R02C02	Bos taurus	4.1.4	Blood	2.67671	38	0.758904	1.50137	0.0886407	-0.282886	0.288703	1.24958
205483080034_R06C01	Bos taurus	4.1.4	Skin	2.67671	38	0.758904	1.50137	0.0886407	-0.282886	0.177809	-1.23595
205483080034_R01C02	Bos taurus	4.1.4	Skin	3.01644	38	0.758904	1.50137	0.0974058	-0.188591	0.175481	-1.28813
204018770019_R02C01	Bos taurus	4.1.4	Blood	5.24658	38	0.758904	1.50137	0.154945	0.317308	0.285752	1.18342
204027420019_R02C01	Bos taurus	4.1.4	Oocyte	3.02466	38	0.758904	1.50137	0.0976179	-0.186416	0.198535	-0.771394
204027420019_R03C01	Bos taurus	4.1.4	Oocyte	2.66301	38	0.758904	1.50137	0.0882873	-0.286881	0.211241	-0.486617
204018770019_R05C01	Bos taurus	4.1.4	Blood	8.47123	38	0.758904	1.50137	0.238142	1.02464	0.278385	1.0183
204027420019_R05C01	Bos taurus	4.1.4	Oocyte	2.80548	38	0.758904	1.50137	0.091963	-0.246091	0.202174	-0.689851
203203210027_R03C02	Bos taurus	4.1.4	Blood	1.67945	38	0.758904	1.50137	0.0629109	-0.625758	0.256415	0.525891
203203210027_R04C02	Bos taurus	4.1.4	Blood	1.6	38	0.758904	1.50137	0.060861	-0.658885	0.273987	0.919738
204027420019_R01C02	Bos taurus	4.1.4	Oocyte	5.89863	38	0.758904	1.50137	0.171768	0.460337	0.225223	-0.173248
204027420019_R02C02	Bos taurus	4.1.4	Oocyte	5.89863	38	0.758904	1.50137	0.171768	0.460337	0.222817	-0.227163
204027420019_R04C02	Bos taurus	4.1.4	Oocyte	3.63562	38	0.758904	1.50137	0.113381	-0.0367238	0.213759	-0.430182
204018770019_R06C02	Bos taurus	4.1.4	Blood	5.07397	38	0.758904	1.50137	0.150491	0.279447	0.261147	0.631952
204018770024_R01C01	Bos taurus	4.1.4	Blood	6.46027	38	0.758904	1.50137	0.186259	0.583534	0.256032	0.517288
204018770009_R06C02	Bos taurus	4.1.4	Blood	3.27671	38	0.758904	1.50137	0.104121	-0.121923	0.208019	-0.558828
204018770024_R03C01	Bos taurus	4.1.4	Blood	8.33425	38	0.758904	1.50137	0.234608	0.994591	0.284104	1.14648
205483080015_R06C02	Bos taurus	4.1.4	Skin	2.98904	38	0.758904	1.50137	0.0966989	-0.195875	0.162021	-1.58982
204027420040_R06C01	Bos taurus	4.1.4	Oocyte	5.42192	38	0.758904	1.50137	0.159468	0.355769	0.207132	-0.578717
204027420040_R05C01	Bos taurus	4.1.4	Oocyte	5.42192	38	0.758904	1.50137	0.159468	0.355769	0.205138	-0.623409
204018770024_R06C01	Bos taurus	4.1.4	Blood	4.89041	38	0.758904	1.50137	0.145755	0.239183	0.237646	0.105213
205483080003_R03C01	Bos taurus	4.1.4	Skin	4.70137	38	0.758904	1.50137	0.140878	0.197716	0.176837	-1.25773
204027420040_R02C02	Bos taurus	4.1.4	Oocyte	4.84384	38	0.758904	1.50137	0.144554	0.228966	0.205159	-0.622931
204027420040_R03C02	Bos taurus	4.1.4	Oocyte	2.49315	38	0.758904	1.50137	0.0839047	-0.337795	0.209591	-0.523607
203203210113_R02C02	Bos taurus	4.1.4	Blood	2.63014	38	0.758904	1.50137	0.087439	-0.296535	0.272165	0.878883
204018770032_R04C01	Bos taurus	4.1.4	Blood	3.6274	38	0.758904	1.50137	0.113169	-0.0385959	0.245883	0.289835
204027420047_R05C01	Bos taurus	4.1.4	Oocyte	7.25479	38	0.758904	1.50137	0.206758	0.757813	0.201618	-0.702312
204027420040_R06C02	Bos taurus	4.1.4	Oocyte	7.86575	38	0.758904	1.50137	0.222521	0.891827	0.202394	-0.684905
204018770011_R01C01	Bos taurus	4.1.4	Oocyte	3.35616	38	0.758904	1.50137	0.106171	-0.102427	0.208984	-0.537196
203203210014_R01C01	Bos taurus	4.1.4	Blood	7.65753	38	0.758904	1.50137	0.217149	0.846154	0.31236	1.7798
204018770032_R05C02	Bos taurus	4.1.4	Blood	1.6274	38	0.758904	1.50137	0.0615678	-0.647338	0.244178	0.251605
204018770032_R06C02	Bos taurus	4.1.4	Blood	1.72329	38	0.758904	1.50137	0.0640418	-0.60794	0.244592	0.260879
204018770040_R01C01	Bos taurus	4.1.4	Blood	2.03014	38	0.758904	1.50137	0.0719587	-0.491384	0.252171	0.430759
204018770040_R02C01	Bos taurus	4.1.4	Blood	1.52055	38	0.758904	1.50137	0.0588111	-0.693147	0.232067	-0.0198373
204018770047_R03C02	Bos taurus	4.1.4	Blood	3.09315	38	0.758904	1.50137	0.099385	-0.168476	0.226284	-0.149462
204018770040_R04C01	Bos taurus	4.1.4	Blood	12.137	38	0.758904	1.50137	0.332721	1.82873	0.276238	0.970181
204018770040_R05C01	Bos taurus	4.1.4	Blood	13.2247	38	0.758904	1.50137	0.360783	2.06731	0.270575	0.843247
204018770040_R06C01	Bos taurus	4.1.4	Blood	9.60822	38	0.758904	1.50137	0.267477	1.27404	0.271454	0.862947
204018770040_R02C02	Bos taurus	4.1.4	Blood	8.80548	38	0.758904	1.50137	0.246766	1.09796	0.252254	0.432624
203203210049_R01C02	Bos taurus	4.1.4	Blood	2.73973	38	0.758904	1.50137	0.0902665	-0.264711	0.285128	1.16944
204018770009_R05C02	Bos taurus	4.1.4	Blood	1.62192	38	0.758904	1.50137	0.0614265	-0.649636	0.197534	-0.793851
205483080034_R05C01	Bos taurus	4.1.4	Skin	2.54521	38	0.758904	1.50137	0.0852478	-0.321915	0.180961	-1.16529
203203210037_R03C01	Bos taurus	4.1.4	Blood	6.67123	38	0.758904	1.50137	0.191701	0.629808	0.321907	1.99378
203203210054_R03C02	Bos taurus	4.1.4	Blood	1.70411	38	0.758904	1.50137	0.063547	-0.615697	0.269815	0.826223
203203210054_R04C02	Bos taurus	4.1.4	Blood	1.66849	38	0.758904	1.50137	0.0626281	-0.630263	0.248498	0.348434
203203210054_R05C02	Bos taurus	4.1.4	Blood	1.49589	38	0.758904	1.50137	0.0581749	-0.704023	0.254065	0.473219
203203210037_R05C01	Bos taurus	4.1.4	Blood	4.65205	38	0.758904	1.50137	0.139606	0.186899	0.29233	1.33087
203203210215_R01C01	Bos taurus	4.1.4	Blood	7.71781	38	0.758904	1.50137	0.218704	0.859375	0.305838	1.63361
204018770034_R01C01	Bos taurus	4.1.4	Blood	3.07945	38	0.758904	1.50137	0.0990316	-0.172038	0.243549	0.237519
203203210037_R03C02	Bos taurus	4.1.4	Blood	1.70959	38	0.758904	1.50137	0.0636884	-0.613474	0.270113	0.832912
203203210037_R04C02	Bos taurus	4.1.4	Blood	1.67397	38	0.758904	1.50137	0.0627695	-0.628008	0.268755	0.802473
203203210037_R05C02	Bos taurus	4.1.4	Blood	1.58356	38	0.758904	1.50137	0.0604368	-0.665878	0.269931	0.828826
204018770009_R04C02	Bos taurus	4.1.4	Blood	1.96438	38	0.758904	1.50137	0.0702622	-0.515242	0.204645	-0.634461
204027420047_R06C01	Bos taurus	4.1.4	Oocyte	7.25479	38	0.758904	1.50137	0.206758	0.757813	0.197482	-0.795003
204018770034_R06C01	Bos taurus	4.1.4	Blood	11.2164	38	0.758904	1.50137	0.30897	1.6268	0.255052	0.495324
203203210215_R03C02	Bos taurus	4.1.4	Blood	1.69589	38	0.758904	1.50137	0.063335	-0.619039	0.239798	0.153439
203203210020_R06C01	Bos taurus	4.1.4	Blood	3.67671	38	0.758904	1.50137	0.114441	-0.0274157	0.26164	0.642982
203203210215_R05C02	Bos taurus	4.1.4	Blood	1.48219	38	0.758904	1.50137	0.0578214	-0.710117	0.232217	-0.0164772
203203210179_R02C02	Bos taurus	4.1.4	Blood	1.70959	38	0.758904	1.50137	0.0636884	-0.613474	0.243895	0.245271
203203210020_R03C02	Bos taurus	4.1.4	Blood	1.67945	38	0.758904	1.50137	0.0629109	-0.625758	0.260204	0.61081
203203210020_R04C02	Bos taurus	4.1.4	Blood	1.67123	38	0.758904	1.50137	0.0626988	-0.629135	0.270072	0.83197
203203210020_R05C02	Bos taurus	4.1.4	Blood	1.58356	38	0.758904	1.50137	0.0604368	-0.665878	0.258774	0.578752
203203210088_R05C01	Bos taurus	4.1.4	Blood	4.64932	38	0.758904	1.50137	0.139535	0.186298	0.294339	1.37588
204018770032_R03C01	Bos taurus	4.1.4	Blood	0.742466	38	0.758904	1.50137	0.0387361	-1.1107	0.207796	-0.563843
203203210113_R06C01	Bos taurus	4.1.4	Blood	3.65753	38	0.758904	1.50137	0.113946	-0.0317487	0.2954	1.39966
203203210113_R03C02	Bos taurus	4.1.4	Blood	1.67945	38	0.758904	1.50137	0.0629109	-0.625758	0.28311	1.12421
203203210049_R06C01	Bos taurus	4.1.4	Blood	3.66575	38	0.758904	1.50137	0.114158	-0.0298894	0.264148	0.699205
204027420047_R01C02	Bos taurus	4.1.4	Oocyte	6.78904	38	0.758904	1.50137	0.194741	0.655649	0.23114	-0.0406256
204027420047_R02C02	Bos taurus	4.1.4	Oocyte	6.78904	38	0.758904	1.50137	0.194741	0.655649	0.227739	-0.116848
203203210014_R02C01	Bos taurus	4.1.4	Blood	6.72603	38	0.758904	1.50137	0.193115	0.641827	0.296788	1.43077
203203210014_R03C01	Bos taurus	4.1.4	Blood	5.66027	38	0.758904	1.50137	0.165618	0.408053	0.309013	1.70478
203203210014_R04C01	Bos taurus	4.1.4	Blood	4.68219	38	0.758904	1.50137	0.140383	0.19351	0.317826	1.9023
204018770011_R06C01	Bos taurus	4.1.4	Oocyte	3.86575	38	0.758904	1.50137	0.119319	0.0144231	0.206216	-0.599247
204018770040_R03C01	Bos taurus	4.1.4	Blood	1.73699	38	0.758904	1.50137	0.0643953	-0.602437	0.221689	-0.252441
204018770011_R03C02	Bos taurus	4.1.4	Oocyte	6.8411	38	0.758904	1.50137	0.196084	0.667067	0.19363	-0.881349
204018770011_R02C02	Bos taurus	4.1.4	Oocyte	8.05479	38	0.758904	1.50137	0.227398	0.933293	0.204087	-0.646971
204027420039_R04C01	Bos taurus	4.1.4	Oocyte	3.65479	38	0.758904	1.50137	0.113876	-0.0323692	0.1949	-0.852878
204018770040_R01C02	Bos taurus	4.1.4	Blood	9.83288	38	0.758904	1.50137	0.273273	1.32332	0.25501	0.494387
204027420039_R06C01	Bos taurus	4.1.4	Oocyte	8.93425	38	0.758904	1.50137	0.250088	1.1262	0.211434	-0.482286
204018770034_R04C01	Bos taurus	4.1.4	Blood	5.41644	38	0.758904	1.50137	0.159327	0.354567	0.255829	0.512753
204027420019_R05C02	Bos taurus	4.1.4	Oocyte	4.92055	38	0.758904	1.50137	0.146533	0.245793	0.194237	-0.867728
203203210113_R05C02	Bos taurus	4.1.4	Blood	0.613699	38	0.758904	1.50137	0.0354139	-1.20037	0.222691	-0.229992
204018770012_R06C02	Bos taurus	4.1.4	Blood	5.42192	38	0.758904	1.50137	0.159468	0.355769	0.206179	-0.600084
204027420019_R01C01	Bos taurus	4.1.4	Oocyte	3.02466	38	0.758904	1.50137	0.0976179	-0.186416	0.198073	-0.781767
204027420039_R06C02	Bos taurus	4.1.4	Oocyte	7.67671	38	0.758904	1.50137	0.217643	0.850361	0.216361	-0.37186
204027420047_R01C01	Bos taurus	4.1.4	Oocyte	10.989	38	0.758904	1.50137	0.303103	1.57692	0.211548	-0.479729
204018770009_R05C01	Bos taurus	4.1.4	Blood	5.89863	38	0.758904	1.50137	0.171768	0.460337	0.213625	-0.433189
203203210054_R06C02	Bos taurus	4.1.4	Blood	0.59726	38	0.758904	1.50137	0.0349898	-1.21242	0.209467	-0.526378
203203210037_R06C01	Bos taurus	4.1.4	Blood	3.64658	38	0.758904	1.50137	0.113664	-0.0342332	0.279323	1.03932
204018770009_R01C02	Bos taurus	4.1.4	Blood	3.96164	38	0.758904	1.50137	0.121793	0.0354567	0.208762	-0.542193
204018770009_R02C02	Bos taurus	4.1.4	Blood	6.95342	38	0.758904	1.50137	0.198982	0.691707	0.215007	-0.402221
204018770009_R03C02	Bos taurus	4.1.4	Blood	2.67945	38	0.758904	1.50137	0.0887114	-0.282089	0.214587	-0.411628
203203210049_R05C01	Bos taurus	4.1.4	Blood	4.6274	38	0.758904	1.50137	0.138969	0.18149	0.287001	1.21142
204018770024_R05C02	Bos taurus	4.1.4	Blood	14.337	38	0.758904	1.50137	0.389482	2.3113	0.270319	0.837528
204018770034_R05C01	Bos taurus	4.1.4	Blood	3	38	0.758904	1.50137	0.0969817	-0.192955	0.232033	-0.0205992
204018770034_R01C02	Bos taurus	4.1.4	Blood	7.47671	38	0.758904	1.50137	0.212483	0.80649	0.264272	0.701993
203203210215_R04C02	Bos taurus	4.1.4	Blood	1.66575	38	0.758904	1.50137	0.0625574	-0.631392	0.254815	0.490027
205483080023_R05C01	Bos taurus	4.1.4	Skin	5.35616	38	0.758904	1.50137	0.157772	0.341346	0.184615	-1.08339
205483080023_R06C01	Bos taurus	4.1.4	Skin	5.0137	38	0.758904	1.50137	0.148936	0.266226	0.173687	-1.32832
203203210088_R02C01	Bos taurus	4.1.4	Blood	6.75342	38	0.758904	1.50137	0.193822	0.647837	0.31943	1.93825
203203210088_R03C01	Bos taurus	4.1.4	Blood	5.72603	38	0.758904	1.50137	0.167315	0.422476	0.311118	1.75197
203203210088_R04C01	Bos taurus	4.1.4	Blood	4.74795	38	0.758904	1.50137	0.14208	0.207933	0.267599	0.776544
203203210113_R01C02	Bos taurus	4.1.4	Blood	2.72329	38	0.758904	1.50137	0.0898424	-0.26942	0.285837	1.18533
203203210113_R05C01	Bos taurus	4.1.4	Blood	3.70685	38	0.758904	1.50137	0.115219	-0.0206443	0.280256	1.06024
204027420039_R05C01	Bos taurus	4.1.4	Oocyte	8.93425	38	0.758904	1.50137	0.250088	1.1262	0.211094	-0.489918
204018770034_R03C01	Bos taurus	4.1.4	Blood	9.51507	38	0.758904	1.50137	0.265074	1.25361	0.279278	1.03832
203203210054_R02C02	Bos taurus	4.1.4	Blood	2.70685	38	0.758904	1.50137	0.0894183	-0.274152	0.283786	1.13937
204018770032_R05C01	Bos taurus	4.1.4	Blood	11.7945	38	0.758904	1.50137	0.323885	1.75361	0.25998	0.605793
204018770047_R01C01	Bos taurus	4.1.4	Blood	2.96986	38	0.758904	1.50137	0.0962041	-0.201005	0.2729	0.895367
204027420047_R03C02	Bos taurus	4.1.4	Oocyte	5.29041	38	0.758904	1.50137	0.156075	0.326923	0.196206	-0.823612
204027420039_R02C01	Bos taurus	4.1.4	Oocyte	4.44658	38	0.758904	1.50137	0.134304	0.141827	0.195497	-0.839506
203203210113_R06C02	Bos taurus	4.1.4	Blood	0.594521	38	0.758904	1.50137	0.0349191	-1.21444	0.204012	-0.648648
204027420047_R06C02	Bos taurus	4.1.4	Oocyte	6.66575	38	0.758904	1.50137	0.19156	0.628606	0.201812	-0.697959
204018770011_R01C02	Bos taurus	4.1.4	Oocyte	8.05479	38	0.758904	1.50137	0.227398	0.933293	0.209376	-0.528428
203203210049_R04C01	Bos taurus	4.1.4	Blood	1.69589	38	0.758904	1.50137	0.063335	-0.619039	0.271433	0.862483
204027420039_R03C01	Bos taurus	4.1.4	Oocyte	3.65479	38	0.758904	1.50137	0.113876	-0.0323692	0.202999	-0.671357
203203210037_R01C02	Bos taurus	4.1.4	Blood	2.74521	38	0.758904	1.50137	0.0904079	-0.263146	0.305432	1.62452
203203210037_R02C02	Bos taurus	4.1.4	Blood	2.69589	38	0.758904	1.50137	0.0891355	-0.277319	0.271867	0.872205
204027420039_R05C02	Bos taurus	4.1.4	Oocyte	7.67671	38	0.758904	1.50137	0.217643	0.850361	0.21522	-0.397442
204018770032_R02C02	Bos taurus	4.1.4	Blood	1.79178	38	0.758904	1.50137	0.065809	-0.58072	0.242698	0.218429
203203210113_R04C02	Bos taurus	4.1.4	Blood	1.59726	38	0.758904	1.50137	0.0607903	-0.660047	0.280768	1.07171
204018770032_R06C01	Bos taurus	4.1.4	Blood	3.90137	38	0.758904	1.50137	0.120238	0.0222356	0.263348	0.681263
204027420019_R04C01	Bos taurus	4.1.4	Oocyte	2.66301	38	0.758904	1.50137	0.0882873	-0.286881	0.208929	-0.538444
203203210020_R01C02	Bos taurus	4.1.4	Blood	2.74247	38	0.758904	1.50137	0.0903372	-0.263928	0.284617	1.15798
204018770024_R01C02	Bos taurus	4.1.4	Blood	13.9068	38	0.758904	1.50137	0.378384	2.21695	0.26454	0.707991
204027420040_R04C01	Bos taurus	4.1.4	Oocyte	3.96164	38	0.758904	1.50137	0.121793	0.0354567	0.20943	-0.527221
204018770034_R06C02	Bos taurus	4.1.4	Blood	5.73425	38	0.758904	1.50137	0.167527	0.424279	0.249951	0.380995
204018770034_R02C01	Bos taurus	4.1.4	Blood	11.3808	38	0.758904	1.50137	0.313211	1.66286	0.257268	0.544999
204027420039_R01C01	Bos taurus	4.1.4	Oocyte	4.44658	38	0.758904	1.50137	0.134304	0.141827	0.196137	-0.825145
204018770032_R02C01	Bos taurus	4.1.4	Blood	9.31781	38	0.758904	1.50137	0.259984	1.21034	0.250532	0.394023
204018770032_R04C02	Bos taurus	4.1.4	Blood	1.95616	38	0.758904	1.50137	0.0700502	-0.518265	0.250527	0.393919
204018770032_R01C02	Bos taurus	4.1.4	Blood	2.40548	38	0.758904	1.50137	0.0816428	-0.365124	0.24411	0.250088
204018770034_R05C02	Bos taurus	4.1.4	Blood	1.90137	38	0.758904	1.50137	0.0686365	-0.538653	0.25595	0.515459
204018770011_R05C01	Bos taurus	4.1.4	Oocyte	3.86575	38	0.758904	1.50137	0.119319	0.0144231	0.204157	-0.645407
203203210014_R01C02	Bos taurus	4.1.4	Blood	2.69863	38	0.758904	1.50137	0.0892062	-0.276527	0.30954	1.71659
204018770024_R05C01	Bos taurus	4.1.4	Blood	2.53151	38	0.758904	1.50137	0.0848943	-0.32607	0.231151	-0.0403723
204027420047_R04C02	Bos taurus	4.1.4	Oocyte	5.29041	38	0.758904	1.50137	0.156075	0.326923	0.201648	-0.701621
203203210215_R06C02	Bos taurus	4.1.4	Blood	0.59726	38	0.758904	1.50137	0.0349898	-1.21242	0.206488	-0.593155
203203210088_R01C01	Bos taurus	4.1.4	Blood	7.70959	38	0.758904	1.50137	0.218492	0.857572	0.307465	1.67009
203203210113_R04C01	Bos taurus	4.1.4	Blood	4.69041	38	0.758904	1.50137	0.140595	0.195313	0.325148	2.06643
204018770032_R01C01	Bos taurus	4.1.4	Blood	8.47397	38	0.758904	1.50137	0.238213	1.02524	0.269019	0.808382
204018770034_R04C02	Bos taurus	4.1.4	Blood	13.0767	38	0.758904	1.50137	0.356966	2.03486	0.251301	0.411265
204018770032_R03C02	Bos taurus	4.1.4	Blood	2.33151	38	0.758904	1.50137	0.0797342	-0.388778	0.233255	0.00679238
204018770034_R03C02	Bos taurus	4.1.4	Blood	10.3096	38	0.758904	1.50137	0.285573	1.42788	0.261721	0.644798
204018770034_R02C02	Bos taurus	4.1.4	Blood	1.80822	38	0.758904	1.50137	0.0662331	-0.574296	0.248433	0.346981
203203210020_R02C02	Bos taurus	4.1.4	Blood	2.69315	38	0.758904	1.50137	0.0890648	-0.278113	0.297728	1.45186
204018770024_R04C01	Bos taurus	4.1.4	Blood	5.88219	38	0.758904	1.50137	0.171344	0.456731	0.260671	0.621273
204027420047_R05C02	Bos taurus	4.1.4	Oocyte	6.66575	38	0.758904	1.50137	0.19156	0.628606	0.202493	-0.682692
203203210014_R05C01	Bos taurus	4.1.4	Blood	3.68219	38	0.758904	1.50137	0.114583	-0.0261811	0.293365	1.35407
203531420017_R02C01	Callithrix jacchus	1.8.2	Blood	3.01	22.8	0.394521	1.17671	0.146781	0.272946	0.154724	-0.668482
203531420025_R05C02	Callithrix jacchus	1.8.2	Blood	0.5	22.8	0.394521	1.17671	0.038566	-1.09524	0.148361	-1.26358
203531420017_R03C01	Callithrix jacchus	1.8.2	Blood	8.42	22.8	0.394521	1.17671	0.380026	2.29574	0.169959	0.756414
203531420017_R01C01	Callithrix jacchus	1.8.2	Blood	2.78	22.8	0.394521	1.17671	0.136865	0.186949	0.158359	-0.328533
203531420014_R01C02	Callithrix jacchus	1.8.2	Blood	1.46	22.8	0.394521	1.17671	0.0799551	-0.366144	0.150153	-1.09601
203531420025_R06C02	Callithrix jacchus	1.8.2	Blood	2.75	22.8	0.394521	1.17671	0.135572	0.175732	0.157163	-0.440329
203531420017_R05C01	Callithrix jacchus	1.8.2	Blood	3.94	22.8	0.394521	1.17671	0.186877	0.620672	0.164576	0.252957
203531420014_R04C01	Callithrix jacchus	1.8.2	Blood	4.49	22.8	0.394521	1.17671	0.210589	0.826316	0.172444	0.988847
203531420014_R05C02	Callithrix jacchus	1.8.2	Blood	1.69	22.8	0.394521	1.17671	0.0898712	-0.249231	0.14681	-1.40864
203531420014_R02C01	Callithrix jacchus	1.8.2	Blood	0.5	22.8	0.394521	1.17671	0.038566	-1.09524	0.145805	-1.50265
203531420014_R03C01	Callithrix jacchus	1.8.2	Blood	0.67	22.8	0.394521	1.17671	0.0458953	-0.921246	0.148881	-1.21498
203531420014_R01C01	Callithrix jacchus	1.8.2	Blood	0.54	22.8	0.394521	1.17671	0.0402906	-1.05149	0.157741	-0.386263
203531420017_R02C02	Callithrix jacchus	1.8.2	Blood	0.54	22.8	0.394521	1.17671	0.0402906	-1.05149	0.148501	-1.25052
203531420017_R04C01	Callithrix jacchus	1.8.2	Blood	3.94	22.8	0.394521	1.17671	0.186877	0.620672	0.166666	0.448469
203531420014_R02C02	Callithrix jacchus	1.8.2	Blood	0.5	22.8	0.394521	1.17671	0.038566	-1.09524	0.148635	-1.23803
203531420014_R05C01	Callithrix jacchus	1.8.2	Blood	0.67	22.8	0.394521	1.17671	0.0458953	-0.921246	0.148667	-1.23501
203531420062_R01C01	Callithrix jacchus	1.8.2	Blood	10.06	22.8	0.394521	1.17671	0.450732	2.90893	0.184818	2.14616
203531420062_R04C01	Callithrix jacchus	1.8.2	Blood	7.36	22.8	0.394521	1.17671	0.334326	1.89941	0.157177	-0.439081
203531420017_R06C01	Callithrix jacchus	1.8.2	Blood	3.18	22.8	0.394521	1.17671	0.154111	0.336509	0.145268	-1.55291
203531420061_R06C02	Callithrix jacchus	1.8.2	Blood	7.26	22.8	0.394521	1.17671	0.330014	1.86202	0.164736	0.267937
203531420025_R04C02	Callithrix jacchus	1.8.2	Blood	3.61	22.8	0.394521	1.17671	0.172649	0.497285	0.158044	-0.357997
203531420025_R01C02	Callithrix jacchus	1.8.2	Blood	3.43	22.8	0.394521	1.17671	0.164889	0.429984	0.159987	-0.176262
203531420061_R04C02	Callithrix jacchus	1.8.2	Blood	10.57	22.8	0.394521	1.17671	0.47272	3.09962	0.172285	0.973942
203531420061_R05C02	Callithrix jacchus	1.8.2	Blood	11.61	22.8	0.394521	1.17671	0.517558	3.48848	0.18311	1.98641
203531420017_R04C02	Callithrix jacchus	1.8.2	Blood	3.93	22.8	0.394521	1.17671	0.186446	0.616933	0.161796	-0.00702448
203531420017_R05C02	Callithrix jacchus	1.8.2	Blood	8.41	22.8	0.394521	1.17671	0.379595	2.292	0.16197	0.00925871
203531420014_R06C01	Callithrix jacchus	1.8.2	Blood	0.51	22.8	0.394521	1.17671	0.0389972	-1.08412	0.14836	-1.26374
203531420062_R03C01	Callithrix jacchus	1.8.2	Blood	8.14	22.8	0.394521	1.17671	0.367954	2.19105	0.165864	0.373465
203531420014_R03C02	Callithrix jacchus	1.8.2	Blood	0.5	22.8	0.394521	1.17671	0.038566	-1.09524	0.14787	-1.3095
203531420014_R04C02	Callithrix jacchus	1.8.2	Blood	11.01	22.8	0.394521	1.17671	0.49169	3.26414	0.170774	0.832678
203531420074_R05C01	Callithrix jacchus	1.8.2	Blood	7.45	22.8	0.394521	1.17671	0.338206	1.93306	0.166687	0.450387
203531420074_R06C01	Callithrix jacchus	1.8.2	Blood	12.63	22.8	0.394521	1.17671	0.561534	3.86985	0.170549	0.811599
203531420062_R05C01	Callithrix jacchus	1.8.2	Blood	6.74	22.8	0.394521	1.17671	0.307595	1.66759	0.152684	-0.859268
203531420025_R03C02	Callithrix jacchus	1.8.2	Blood	1.52	22.8	0.394521	1.17671	0.0825419	-0.334303	0.156242	-0.52651
203531420014_R06C02	Callithrix jacchus	1.8.2	Blood	3.21	22.8	0.394521	1.17671	0.155404	0.347726	0.15922	-0.247993
203531420026_R02C01	Callithrix jacchus	1.8.2	Blood	1.44	22.8	0.394521	1.17671	0.0790928	-0.376987	0.153159	-0.814859
203531420017_R03C02	Callithrix jacchus	1.8.2	Blood	7.72	22.8	0.394521	1.17671	0.349846	2.03401	0.179009	1.6029
203531420062_R03C02	Callithrix jacchus	1.8.2	Blood	6.86	22.8	0.394521	1.17671	0.312769	1.71246	0.16024	-0.152608
203531420026_R03C01	Callithrix jacchus	1.8.2	Blood	1.06	22.8	0.394521	1.17671	0.0627097	-0.609094	0.147594	-1.33531
203531420062_R02C01	Callithrix jacchus	1.8.2	Blood	6.09	22.8	0.394521	1.17671	0.279571	1.42455	0.15496	-0.646429
203531420074_R02C01	Callithrix jacchus	1.8.2	Blood	7.99	22.8	0.394521	1.17671	0.361487	2.13496	0.164863	0.2798
203531420074_R01C01	Callithrix jacchus	1.8.2	Blood	10.04	22.8	0.394521	1.17671	0.44987	2.90145	0.157722	-0.388035
203531420074_R03C01	Callithrix jacchus	1.8.2	Blood	7.91	22.8	0.394521	1.17671	0.358038	2.10505	0.157609	-0.398631
203531420026_R02C02	Callithrix jacchus	1.8.2	Blood	15.58	22.8	0.394521	1.17671	0.68872	4.97285	0.182917	1.96843
203531420074_R04C01	Callithrix jacchus	1.8.2	Blood	11.04	22.8	0.394521	1.17671	0.492984	3.27535	0.186713	2.32337
203531420074_R01C02	Callithrix jacchus	1.8.2	Blood	13.09	22.8	0.394521	1.17671	0.581367	4.04185	0.174659	1.19602
203531420025_R02C02	Callithrix jacchus	1.8.2	Blood	3.89	22.8	0.394521	1.17671	0.184721	0.601977	0.167599	0.53566
203531420025_R06C01	Callithrix jacchus	1.8.2	Blood	1.68	22.8	0.394521	1.17671	0.0894401	-0.25404	0.167141	0.492883
203531420061_R03C02	Callithrix jacchus	1.8.2	Blood	6.99	22.8	0.394521	1.17671	0.318373	1.76106	0.162877	0.0940912
203531420017_R01C02	Callithrix jacchus	1.8.2	Blood	4.36	22.8	0.394521	1.17671	0.204985	0.777709	0.164753	0.26951
203531420074_R04C02	Callithrix jacchus	1.8.2	Blood	10.63	22.8	0.394521	1.17671	0.475307	3.12205	0.1782	1.5272
203531420074_R05C02	Callithrix jacchus	1.8.2	Blood	11.88	22.8	0.394521	1.17671	0.529199	3.58943	0.175393	1.26466
203531420026_R04C01	Callithrix jacchus	1.8.2	Blood	1.06	22.8	0.394521	1.17671	0.0627097	-0.609094	0.150263	-1.08572
203531420026_R05C01	Callithrix jacchus	1.8.2	Blood	2.3	22.8	0.394521	1.17671	0.116171	0.00747798	0.152428	-0.883236
203531420061_R01C01	Callithrix jacchus	1.8.2	Blood	12.3	22.8	0.394521	1.17671	0.547307	3.74647	0.170667	0.822619
203531420017_R06C02	Callithrix jacchus	1.8.2	Blood	7.59	22.8	0.394521	1.17671	0.344242	1.9854	0.160509	-0.127378
203531420064_R05C02	Callithrix jacchus	1.8.2	Blood	1.87	22.8	0.394521	1.17671	0.0976317	-0.166407	0.149873	-1.12218
203531420064_R06C02	Callithrix jacchus	1.8.2	Blood	2.23	22.8	0.394521	1.17671	0.113153	-0.0188719	0.156583	-0.494585
203531420026_R04C02	Callithrix jacchus	1.8.2	Blood	4.9	22.8	0.394521	1.17671	0.228266	0.979615	0.159607	-0.211749
203531420062_R06C01	Callithrix jacchus	1.8.2	Blood	8.17	22.8	0.394521	1.17671	0.369248	2.20226	0.164118	0.210144
203531420025_R05C01	Callithrix jacchus	1.8.2	Blood	2.93	22.8	0.394521	1.17671	0.143332	0.243034	0.157503	-0.40855
203531420062_R01C02	Callithrix jacchus	1.8.2	Blood	9.58	22.8	0.394521	1.17671	0.430038	2.72946	0.181652	1.85007
203531420061_R01C02	Callithrix jacchus	1.8.2	Blood	13.24	22.8	0.394521	1.17671	0.587834	4.09793	0.175413	1.26653
203531420062_R02C02	Callithrix jacchus	1.8.2	Blood	10.02	22.8	0.394521	1.17671	0.449008	2.89398	0.157322	-0.425516
203531420064_R03C01	Callithrix jacchus	1.8.2	Blood	3.01	22.8	0.394521	1.17671	0.146781	0.272946	0.15644	-0.508006
203531420062_R04C02	Callithrix jacchus	1.8.2	Blood	6.09	22.8	0.394521	1.17671	0.279571	1.42455	0.167093	0.488414
203531420062_R05C02	Callithrix jacchus	1.8.2	Blood	5.66	22.8	0.394521	1.17671	0.261032	1.26378	0.150878	-1.02824
203531420062_R06C02	Callithrix jacchus	1.8.2	Blood	8.17	22.8	0.394521	1.17671	0.369248	2.20226	0.160044	-0.170915
203531420064_R01C02	Callithrix jacchus	1.8.2	Blood	2.3	22.8	0.394521	1.17671	0.116171	0.00747798	0.159613	-0.211246
203531420026_R01C02	Callithrix jacchus	1.8.2	Blood	4.47	22.8	0.394521	1.17671	0.209727	0.818838	0.166836	0.464303
203531420061_R03C01	Callithrix jacchus	1.8.2	Blood	11.88	22.8	0.394521	1.17671	0.529199	3.58943	0.169151	0.680906
203531420025_R01C01	Callithrix jacchus	1.8.2	Blood	3.89	22.8	0.394521	1.17671	0.184721	0.601977	0.160561	-0.122528
203531420026_R05C02	Callithrix jacchus	1.8.2	Blood	3.92	22.8	0.394521	1.17671	0.186015	0.613194	0.157991	-0.362962
203531420025_R02C01	Callithrix jacchus	1.8.2	Blood	3.27	22.8	0.394521	1.17671	0.157991	0.37016	0.179996	1.69523
203531420025_R04C01	Callithrix jacchus	1.8.2	Blood	1.02	22.8	0.394521	1.17671	0.0609851	-0.636979	0.152269	-0.898069
203531420074_R02C02	Callithrix jacchus	1.8.2	Blood	13.19	22.8	0.394521	1.17671	0.585678	4.07924	0.180777	1.76825
203531420074_R03C02	Callithrix jacchus	1.8.2	Blood	13.41	22.8	0.394521	1.17671	0.595163	4.16149	0.176527	1.3707
203531420064_R02C01	Callithrix jacchus	1.8.2	Blood	2.74	22.8	0.394521	1.17671	0.135141	0.171993	0.151141	-1.00357
203531420064_R04C01	Callithrix jacchus	1.8.2	Blood	2.78	22.8	0.394521	1.17671	0.136865	0.186949	0.153634	-0.7704
203531420064_R05C01	Callithrix jacchus	1.8.2	Blood	4.04	22.8	0.394521	1.17671	0.191188	0.658062	0.159615	-0.211007
203531420026_R03C02	Callithrix jacchus	1.8.2	Blood	4.13	22.8	0.394521	1.17671	0.195069	0.691713	0.15497	-0.645486
203531420074_R06C02	Callithrix jacchus	1.8.2	Blood	8.93	22.8	0.394521	1.17671	0.402014	2.48643	0.169397	0.703889
203531420061_R02C01	Callithrix jacchus	1.8.2	Blood	11.59	22.8	0.394521	1.17671	0.516696	3.481	0.174406	1.17233
203531420064_R02C02	Callithrix jacchus	1.8.2	Blood	4.59	22.8	0.394521	1.17671	0.214901	0.863706	0.160002	-0.174842
203531420061_R02C02	Callithrix jacchus	1.8.2	Blood	12.64	22.8	0.394521	1.17671	0.561966	3.87359	0.182827	1.95999
203531420061_R04C01	Callithrix jacchus	1.8.2	Blood	12.27	22.8	0.394521	1.17671	0.546013	3.73525	0.184335	2.10098
203531420061_R06C01	Callithrix jacchus	1.8.2	Blood	6.61	22.8	0.394521	1.17671	0.30199	1.61898	0.148804	-1.2222
203531420026_R06C02	Callithrix jacchus	1.8.2	Blood	2.3	22.8	0.394521	1.17671	0.116171	0.00747798	0.148233	-1.27555
203531420025_R03C01	Callithrix jacchus	1.8.2	Blood	2.73	22.8	0.394521	1.17671	0.134709	0.168254	0.157316	-0.426086
203531420064_R01C01	Callithrix jacchus	1.8.2	Blood	5.07	22.8	0.394521	1.17671	0.235595	1.04318	0.162614	0.0694191
203531420064_R03C02	Callithrix jacchus	1.8.2	Blood	3.06	22.8	0.394521	1.17671	0.148937	0.291641	0.154351	-0.703386
203531420026_R06C01	Callithrix jacchus	1.8.2	Blood	3.61	22.8	0.394521	1.17671	0.172649	0.497285	0.161993	0.0114053
203531420064_R06C01	Callithrix jacchus	1.8.2	Blood	4.04	22.8	0.394521	1.17671	0.191188	0.658062	0.153991	-0.736993
203531420064_R04C02	Callithrix jacchus	1.8.2	Blood	2.3	22.8	0.394521	1.17671	0.116171	0.00747798	0.150174	-1.09401
203531420061_R05C01	Callithrix jacchus	1.8.2	Blood	7.03	22.8	0.394521	1.17671	0.320098	1.77602	0.165563	0.345323
202894750020_R05C02	Canis lupus familiaris	5.1.1	Blood	14.8	24	0.169863	1.83288	0.619361	4.82516	0.256474	2.31817
202897220125_R06C01	Canis lupus familiaris	5.1.1	Blood	5.1	24	0.169863	1.83288	0.218034	1.05064	0.195514	-0.39078
202897220004_R06C01	Canis lupus familiaris	5.1.1	Blood	8.9	24	0.169863	1.83288	0.375255	2.52932	0.207242	0.130417
205600840040_R02C02	Canis lupus familiaris	5.1.1	Blood	11	24	0.169863	1.83288	0.46214	3.34648	0.222056	0.78871
205600840062_R05C02	Canis lupus familiaris	5.1.1	Blood	2.1	24	0.169863	1.83288	0.0939129	-0.124133	0.171133	-1.47421
202897220004_R02C02	Canis lupus familiaris	5.1.1	Blood	5.4	24	0.169863	1.83288	0.230447	1.16738	0.211711	0.328992
202894750020_R06C01	Canis lupus familiaris	5.1.1	Blood	5.5	24	0.169863	1.83288	0.234584	1.20629	0.192488	-0.525214
202894750031_R03C02	Canis lupus familiaris	5.1.1	Blood	1	24	0.169863	1.83288	0.0484017	-0.786966	0.193484	-0.480971
205600840062_R04C02	Canis lupus familiaris	5.1.1	Blood	9.4	24	0.169863	1.83288	0.395942	2.72388	0.195883	-0.374368
202894750020_R04C02	Canis lupus familiaris	5.1.1	Blood	4.9	24	0.169863	1.83288	0.20976	0.972814	0.210508	0.275557
202897220125_R04C01	Canis lupus familiaris	5.1.1	Blood	1.9	24	0.169863	1.83288	0.0856382	-0.21637	0.180641	-1.0517
202897220004_R01C02	Canis lupus familiaris	5.1.1	Blood	3.4	24	0.169863	1.83288	0.147699	0.389126	0.179622	-1.09697
202894750020_R01C02	Canis lupus familiaris	5.1.1	Blood	14.3	24	0.169863	1.83288	0.598674	4.6306	0.225739	0.952369
202894750020_R04C01	Canis lupus familiaris	5.1.1	Blood	3.7	24	0.169863	1.83288	0.160111	0.505864	0.22161	0.768871
202894750020_R03C02	Canis lupus familiaris	5.1.1	Blood	2.1	24	0.169863	1.83288	0.0939129	-0.124133	0.185466	-0.837256
202897220151_R06C02	Canis lupus familiaris	5.1.1	Blood	8.6	24	0.169863	1.83288	0.362843	2.41258	0.2038	-0.0225462
202897220125_R03C01	Canis lupus familiaris	5.1.1	Blood	12.9	24	0.169863	1.83288	0.54075	4.08582	0.218171	0.616078
202897220124_R02C01	Canis lupus familiaris	5.1.1	Blood	11.8	24	0.169863	1.83288	0.495239	3.65778	0.237308	1.46646
202897220125_R05C01	Canis lupus familiaris	5.1.1	Blood	10	24	0.169863	1.83288	0.420766	2.95736	0.215208	0.484403
205600840040_R03C02	Canis lupus familiaris	5.1.1	Blood	10.1	24	0.169863	1.83288	0.424904	2.99627	0.210096	0.257247
202894750020_R03C01	Canis lupus familiaris	5.1.1	Blood	4.6	24	0.169863	1.83288	0.197348	0.856077	0.202736	-0.0698281
202897220115_R05C01	Canis lupus familiaris	5.1.1	Blood	3.2	24	0.169863	1.83288	0.139424	0.311301	0.192527	-0.523484
202894750020_R01C01	Canis lupus familiaris	5.1.1	Blood	8	24	0.169863	1.83288	0.338019	2.1791	0.214696	0.461623
202894750031_R04C02	Canis lupus familiaris	5.1.1	Blood	9	24	0.169863	1.83288	0.379392	2.56823	0.212174	0.349576
202897220004_R01C01	Canis lupus familiaris	5.1.1	Blood	14	24	0.169863	1.83288	0.586262	4.51386	0.242819	1.71136
202897220004_R03C02	Canis lupus familiaris	5.1.1	Blood	13.2	24	0.169863	1.83288	0.553163	4.20256	0.258476	2.40715
202894750020_R06C02	Canis lupus familiaris	5.1.1	Blood	0.4	24	0.169863	1.83288	0.0235774	-1.50621	0.173462	-1.3707
202897220004_R03C01	Canis lupus familiaris	5.1.1	Blood	1	24	0.169863	1.83288	0.0484017	-0.786966	0.18117	-1.02819
202897220004_R05C01	Canis lupus familiaris	5.1.1	Blood	10.2	24	0.169863	1.83288	0.429041	3.03518	0.232058	1.23315
202897220004_R04C01	Canis lupus familiaris	5.1.1	Blood	4.5	24	0.169863	1.83288	0.19321	0.817164	0.198409	-0.262121
202894750020_R02C01	Canis lupus familiaris	5.1.1	Blood	6.7	24	0.169863	1.83288	0.284233	1.67324	0.213837	0.423481
202897220062_R06C01	Canis lupus familiaris	5.1.1	Blood	1.5	24	0.169863	1.83288	0.0690886	-0.431111	0.194486	-0.43645
205600840042_R05C02	Canis lupus familiaris	5.1.1	Blood	3	24	0.169863	1.83288	0.131149	0.233475	0.19746	-0.304265
205600840062_R06C02	Canis lupus familiaris	5.1.1	Blood	1	24	0.169863	1.83288	0.0484017	-0.786966	0.175714	-1.27064
202894750020_R05C01	Canis lupus familiaris	5.1.1	Blood	2.6	24	0.169863	1.83288	0.1146	0.0778252	0.177045	-1.2115
205600840062_R04C01	Canis lupus familiaris	5.1.1	Blood	1.5	24	0.169863	1.83288	0.0690886	-0.431111	0.185376	-0.841266
202897220125_R03C02	Canis lupus familiaris	5.1.1	Blood	9.9	24	0.169863	1.83288	0.416629	2.91844	0.241141	1.63681
202897220004_R04C02	Canis lupus familiaris	5.1.1	Blood	5.5	24	0.169863	1.83288	0.234584	1.20629	0.201963	-0.104178
202897220005_R02C01	Canis lupus familiaris	5.1.1	Blood	4	24	0.169863	1.83288	0.172523	0.622601	0.200205	-0.182294
202897220005_R03C01	Canis lupus familiaris	5.1.1	Blood	4.1	24	0.169863	1.83288	0.176661	0.661514	0.210537	0.276818
202897220125_R06C02	Canis lupus familiaris	5.1.1	Blood	13.9	24	0.169863	1.83288	0.582124	4.47495	0.224104	0.879706
202897220151_R02C02	Canis lupus familiaris	5.1.1	Blood	10.1	24	0.169863	1.83288	0.424904	2.99627	0.240705	1.61741
202897220124_R01C01	Canis lupus familiaris	5.1.1	Blood	8	24	0.169863	1.83288	0.338019	2.1791	0.206544	0.0993697
202897220125_R02C01	Canis lupus familiaris	5.1.1	Blood	4.9	24	0.169863	1.83288	0.20976	0.972814	0.200212	-0.181986
202897220091_R05C01	Canis lupus familiaris	5.1.1	Blood	11.5	24	0.169863	1.83288	0.482827	3.54104	0.219301	0.666272
202897220091_R01C02	Canis lupus familiaris	5.1.1	Blood	2.1	24	0.169863	1.83288	0.0939129	-0.124133	0.193573	-0.477031
202897220124_R03C01	Canis lupus familiaris	5.1.1	Blood	10.2	24	0.169863	1.83288	0.429041	3.03518	0.219274	0.665077
202897220151_R05C02	Canis lupus familiaris	5.1.1	Blood	10.2	24	0.169863	1.83288	0.429041	3.03518	0.207453	0.13977
202894750020_R02C02	Canis lupus familiaris	5.1.1	Blood	4.1	24	0.169863	1.83288	0.176661	0.661514	0.194	-0.458051
205600840062_R02C01	Canis lupus familiaris	5.1.1	Blood	2.9	24	0.169863	1.83288	0.127012	0.194563	0.175713	-1.27069
202894750031_R02C02	Canis lupus familiaris	5.1.1	Blood	0.6	24	0.169863	1.83288	0.0318522	-1.2054	0.160469	-1.94806
202897220004_R05C02	Canis lupus familiaris	5.1.1	Blood	4.9	24	0.169863	1.83288	0.20976	0.972814	0.205318	0.0449074
202897220005_R01C01	Canis lupus familiaris	5.1.1	Blood	12.3	24	0.169863	1.83288	0.515926	3.85235	0.213565	0.411365
202897220125_R04C02	Canis lupus familiaris	5.1.1	Blood	6.7	24	0.169863	1.83288	0.284233	1.67324	0.247128	1.90285
202897220091_R03C01	Canis lupus familiaris	5.1.1	Blood	9.1	24	0.169863	1.83288	0.38353	2.60714	0.234018	1.32026
205600840092_R04C01	Canis lupus familiaris	5.1.1	Blood	5.9	24	0.169863	1.83288	0.251134	1.36194	0.18855	-0.700236
202897220115_R04C01	Canis lupus familiaris	5.1.1	Blood	2.5	24	0.169863	1.83288	0.110462	0.0389126	0.182914	-0.950668
205600840040_R06C01	Canis lupus familiaris	5.1.1	Blood	4.9	24	0.169863	1.83288	0.20976	0.972814	0.173973	-1.34798
202897220048_R04C01	Canis lupus familiaris	5.1.1	Blood	8.3	24	0.169863	1.83288	0.350431	2.29584	0.213852	0.424148
202897220119_R03C02	Canis lupus familiaris	5.1.1	Blood	13.2	24	0.169863	1.83288	0.553163	4.20256	0.254224	2.21818
202897220119_R04C02	Canis lupus familiaris	5.1.1	Blood	5.4	24	0.169863	1.83288	0.230447	1.16738	0.225746	0.952663
202897220120_R01C01	Canis lupus familiaris	5.1.1	Blood	11	24	0.169863	1.83288	0.46214	3.34648	0.266509	2.76411
202897220125_R02C02	Canis lupus familiaris	5.1.1	Blood	13	24	0.169863	1.83288	0.544888	4.12473	0.248825	1.97827
202897220125_R01C02	Canis lupus familiaris	5.1.1	Blood	7.5	24	0.169863	1.83288	0.317332	1.98454	0.235694	1.39477
202894750031_R05C02	Canis lupus familiaris	5.1.1	Blood	0.4	24	0.169863	1.83288	0.0235774	-1.50621	0.179241	-1.11391
202897220004_R02C01	Canis lupus familiaris	5.1.1	Blood	0.7	24	0.169863	1.83288	0.0359896	-1.08327	0.177473	-1.19248
202897220004_R06C02	Canis lupus familiaris	5.1.1	Blood	14.3	24	0.169863	1.83288	0.598674	4.6306	0.212201	0.350788
202894750005_R01C01	Canis lupus familiaris	5.1.1	Blood	12.5	24	0.169863	1.83288	0.524201	3.93017	0.232086	1.23441
202897220125_R05C02	Canis lupus familiaris	5.1.1	Blood	3	24	0.169863	1.83288	0.131149	0.233475	0.182847	-0.953659
202894750031_R01C02	Canis lupus familiaris	5.1.1	Blood	6.9	24	0.169863	1.83288	0.292507	1.75107	0.215109	0.480002
205600840092_R05C01	Canis lupus familiaris	5.1.1	Blood	4.5	24	0.169863	1.83288	0.19321	0.817164	0.199864	-0.197436
202897220017_R05C02	Canis lupus familiaris	5.1.1	Blood	2	24	0.169863	1.83288	0.0897756	-0.169189	0.184335	-0.887541
205600840092_R06C01	Canis lupus familiaris	5.1.1	Blood	14.7	24	0.169863	1.83288	0.615223	4.78625	0.20971	0.240085
202897220151_R03C02	Canis lupus familiaris	5.1.1	Blood	10.7	24	0.169863	1.83288	0.449728	3.22974	0.242754	1.7085
202897220119_R06C02	Canis lupus familiaris	5.1.1	Blood	10	24	0.169863	1.83288	0.420766	2.95736	0.2402	1.59496
202897220151_R01C01	Canis lupus familiaris	5.1.1	Blood	7.5	24	0.169863	1.83288	0.317332	1.98454	0.242163	1.68222
205600840040_R05C02	Canis lupus familiaris	5.1.1	Blood	3.3	24	0.169863	1.83288	0.143562	0.350213	0.18915	-0.673567
202897220120_R02C01	Canis lupus familiaris	5.1.1	Blood	4.2	24	0.169863	1.83288	0.180798	0.700426	0.21001	0.253412
202897220018_R06C02	Canis lupus familiaris	5.1.1	Blood	5.6	24	0.169863	1.83288	0.238721	1.2452	0.205226	0.0408126
202894750031_R06C02	Canis lupus familiaris	5.1.1	Blood	5	24	0.169863	1.83288	0.213897	1.01173	0.188228	-0.714555
202897220125_R01C01	Canis lupus familiaris	5.1.1	Blood	9.2	24	0.169863	1.83288	0.387667	2.64606	0.210459	0.273382
205600840062_R03C02	Canis lupus familiaris	5.1.1	Blood	7	24	0.169863	1.83288	0.296645	1.78998	0.182889	-0.951804
202897220115_R02C01	Canis lupus familiaris	5.1.1	Blood	3.7	24	0.169863	1.83288	0.160111	0.505864	0.189301	-0.666864
202897220047_R04C02	Canis lupus familiaris	5.1.1	Blood	3.9	24	0.169863	1.83288	0.168386	0.583689	0.219814	0.689072
202897220120_R01C02	Canis lupus familiaris	5.1.1	Blood	2	24	0.169863	1.83288	0.0897756	-0.169189	0.183477	-0.925662
202897220120_R02C02	Canis lupus familiaris	5.1.1	Blood	3.3	24	0.169863	1.83288	0.143562	0.350213	0.200957	-0.148873
202897220091_R02C02	Canis lupus familiaris	5.1.1	Blood	10.2	24	0.169863	1.83288	0.429041	3.03518	0.207318	0.133799
202897220151_R04C02	Canis lupus familiaris	5.1.1	Blood	1.7	24	0.169863	1.83288	0.0773634	-0.317987	0.19469	-0.427372
205600840092_R02C02	Canis lupus familiaris	5.1.1	Blood	6.8	24	0.169863	1.83288	0.28837	1.71215	0.196293	-0.356147
205600840092_R03C02	Canis lupus familiaris	5.1.1	Blood	13.1	24	0.169863	1.83288	0.549025	4.16365	0.221251	0.752932
202897220151_R03C01	Canis lupus familiaris	5.1.1	Blood	4.2	24	0.169863	1.83288	0.180798	0.700426	0.194012	-0.457516
205600840062_R06C01	Canis lupus familiaris	5.1.1	Blood	1.3	24	0.169863	1.83288	0.0608139	-0.558683	0.167588	-1.63171
202897220018_R02C02	Canis lupus familiaris	5.1.1	Blood	4.3	24	0.169863	1.83288	0.184935	0.739339	0.19029	-0.622913
202897220115_R01C01	Canis lupus familiaris	5.1.1	Blood	8.4	24	0.169863	1.83288	0.354568	2.33475	0.220327	0.711857
202897220069_R06C02	Canis lupus familiaris	5.1.1	Blood	0.7	24	0.169863	1.83288	0.0359896	-1.08327	0.188848	-0.686969
202894750006_R05C01	Canis lupus familiaris	5.1.1	Blood	3.8	24	0.169863	1.83288	0.164248	0.544776	0.191656	-0.562209
202894750019_R02C01	Canis lupus familiaris	5.1.1	Blood	10.3	24	0.169863	1.83288	0.433178	3.07409	0.298387	4.18068
202897220067_R01C02	Canis lupus familiaris	5.1.1	Blood	13.5	24	0.169863	1.83288	0.565575	4.3193	0.218396	0.626071
202897220143_R03C02	Canis lupus familiaris	5.1.1	Blood	9.9	24	0.169863	1.83288	0.416629	2.91844	0.243207	1.72862
205600840040_R01C02	Canis lupus familiaris	5.1.1	Blood	5.8	24	0.169863	1.83288	0.246996	1.32303	0.211672	0.327274
202897220143_R05C02	Canis lupus familiaris	5.1.1	Blood	1.1	24	0.169863	1.83288	0.0525391	-0.704944	0.177101	-1.20899
202897220119_R05C02	Canis lupus familiaris	5.1.1	Blood	1.7	24	0.169863	1.83288	0.0773634	-0.317987	0.19048	-0.614471
205600840040_R04C02	Canis lupus familiaris	5.1.1	Blood	6	24	0.169863	1.83288	0.255271	1.40085	0.222886	0.825605
202897220091_R01C01	Canis lupus familiaris	5.1.1	Blood	1.3	24	0.169863	1.83288	0.0608139	-0.558683	0.183242	-0.936121
202897220121_R05C02	Canis lupus familiaris	5.1.1	Blood	2.9	24	0.169863	1.83288	0.127012	0.194563	0.197963	-0.281929
202897220067_R04C01	Canis lupus familiaris	5.1.1	Blood	3.4	24	0.169863	1.83288	0.147699	0.389126	0.195488	-0.391906
205600840062_R01C02	Canis lupus familiaris	5.1.1	Blood	1.2	24	0.169863	1.83288	0.0566765	-0.629142	0.174518	-1.32379
202897220067_R06C01	Canis lupus familiaris	5.1.1	Blood	0.7	24	0.169863	1.83288	0.0359896	-1.08327	0.179907	-1.08431
202897220151_R01C02	Canis lupus familiaris	5.1.1	Blood	5.8	24	0.169863	1.83288	0.246996	1.32303	0.225624	0.947257
202897220158_R02C01	Canis lupus familiaris	5.1.1	Blood	6.2	24	0.169863	1.83288	0.263546	1.47868	0.209675	0.238507
202897220017_R04C02	Canis lupus familiaris	5.1.1	Blood	3.8	24	0.169863	1.83288	0.164248	0.544776	0.189464	-0.659618
202897220158_R04C01	Canis lupus familiaris	5.1.1	Blood	6.8	24	0.169863	1.83288	0.28837	1.71215	0.208947	0.20619
202897220158_R05C01	Canis lupus familiaris	5.1.1	Blood	3.2	24	0.169863	1.83288	0.139424	0.311301	0.206778	0.109793
202897220158_R06C01	Canis lupus familiaris	5.1.1	Blood	5.9	24	0.169863	1.83288	0.251134	1.36194	0.21686	0.557826
202897220158_R01C02	Canis lupus familiaris	5.1.1	Blood	12.5	24	0.169863	1.83288	0.524201	3.93017	0.233854	1.31298
205600840092_R01C02	Canis lupus familiaris	5.1.1	Blood	1.3	24	0.169863	1.83288	0.0608139	-0.558683	0.174002	-1.34672
205600840065_R02C02	Canis lupus familiaris	5.1.1	Blood	5.2	24	0.169863	1.83288	0.222172	1.08955	0.196715	-0.337397
202897220151_R02C01	Canis lupus familiaris	5.1.1	Blood	0.8	24	0.169863	1.83288	0.040127	-0.974453	0.172768	-1.40155
202897220151_R04C01	Canis lupus familiaris	5.1.1	Blood	11.4	24	0.169863	1.83288	0.47869	3.50213	0.238845	1.53479
202897220121_R03C02	Canis lupus familiaris	5.1.1	Blood	12.5	24	0.169863	1.83288	0.524201	3.93017	0.213228	0.396406
205600840062_R02C02	Canis lupus familiaris	5.1.1	Blood	0.8	24	0.169863	1.83288	0.040127	-0.974453	0.173396	-1.37364
202897220018_R04C02	Canis lupus familiaris	5.1.1	Blood	5.1	24	0.169863	1.83288	0.218034	1.05064	0.227304	1.02192
202897220047_R01C02	Canis lupus familiaris	5.1.1	Blood	9.1	24	0.169863	1.83288	0.38353	2.60714	0.228038	1.05453
202897220115_R03C01	Canis lupus familiaris	5.1.1	Blood	1.5	24	0.169863	1.83288	0.0690886	-0.431111	0.201573	-0.121499
202897220047_R03C02	Canis lupus familiaris	5.1.1	Blood	9.2	24	0.169863	1.83288	0.387667	2.64606	0.238759	1.53096
202897220047_R05C02	Canis lupus familiaris	5.1.1	Blood	12.3	24	0.169863	1.83288	0.515926	3.85235	0.22139	0.759092
202897220115_R06C01	Canis lupus familiaris	5.1.1	Blood	9.1	24	0.169863	1.83288	0.38353	2.60714	0.218812	0.644536
202897220115_R01C02	Canis lupus familiaris	5.1.1	Blood	8.1	24	0.169863	1.83288	0.342156	2.21802	0.212387	0.359035
202897220005_R05C01	Canis lupus familiaris	5.1.1	Blood	9.9	24	0.169863	1.83288	0.416629	2.91844	0.239167	1.54909
202897220018_R05C01	Canis lupus familiaris	5.1.1	Blood	4.6	24	0.169863	1.83288	0.197348	0.856077	0.196117	-0.363949
202897220018_R06C01	Canis lupus familiaris	5.1.1	Blood	2.4	24	0.169863	1.83288	0.106325	-2.22045e-16	0.196173	-0.361462
205600840092_R04C02	Canis lupus familiaris	5.1.1	Blood	3.1	24	0.169863	1.83288	0.135287	0.272388	0.188051	-0.72239
202897220067_R03C01	Canis lupus familiaris	5.1.1	Blood	12.4	24	0.169863	1.83288	0.520063	3.89126	0.210386	0.270128
202897220018_R03C02	Canis lupus familiaris	5.1.1	Blood	4.9	24	0.169863	1.83288	0.20976	0.972814	0.198009	-0.279867
202897220005_R06C02	Canis lupus familiaris	5.1.1	Blood	14.5	24	0.169863	1.83288	0.606949	4.70842	0.231979	1.22967
202897220067_R05C01	Canis lupus familiaris	5.1.1	Blood	2.4	24	0.169863	1.83288	0.106325	-2.22045e-16	0.187379	-0.752279
202894750006_R03C01	Canis lupus familiaris	5.1.1	Blood	5.7	24	0.169863	1.83288	0.242859	1.28412	0.202704	-0.0712476
202894750006_R04C01	Canis lupus familiaris	5.1.1	Blood	2.3	24	0.169863	1.83288	0.102188	-0.0396899	0.186246	-0.802592
202897220114_R04C02	Canis lupus familiaris	5.1.1	Blood	1.3	24	0.169863	1.83288	0.0608139	-0.558683	0.176184	-1.24973
202897220114_R05C02	Canis lupus familiaris	5.1.1	Blood	2.6	24	0.169863	1.83288	0.1146	0.0778252	0.195538	-0.389705
202897220067_R03C02	Canis lupus familiaris	5.1.1	Blood	0.5	24	0.169863	1.83288	0.0277148	-1.34453	0.178832	-1.13207
202897220143_R06C02	Canis lupus familiaris	5.1.1	Blood	9.3	24	0.169863	1.83288	0.391805	2.68497	0.244325	1.77828
202894750031_R01C01	Canis lupus familiaris	5.1.1	Blood	12.2	24	0.169863	1.83288	0.511789	3.81343	0.221137	0.747878
202897220048_R02C02	Canis lupus familiaris	5.1.1	Blood	1.9	24	0.169863	1.83288	0.0856382	-0.21637	0.179853	-1.08671
205600840065_R03C02	Canis lupus familiaris	5.1.1	Blood	7	24	0.169863	1.83288	0.296645	1.78998	0.206796	0.110586
202894750031_R05C01	Canis lupus familiaris	5.1.1	Blood	3	24	0.169863	1.83288	0.131149	0.233475	0.182165	-0.983982
202897220151_R05C01	Canis lupus familiaris	5.1.1	Blood	4.7	24	0.169863	1.83288	0.201485	0.894989	0.196953	-0.326802
202897220151_R06C01	Canis lupus familiaris	5.1.1	Blood	0.4	24	0.169863	1.83288	0.0235774	-1.50621	0.183998	-0.902523
205600840092_R03C01	Canis lupus familiaris	5.1.1	Blood	8	24	0.169863	1.83288	0.338019	2.1791	0.206281	0.0876833
202897220062_R02C01	Canis lupus familiaris	5.1.1	Blood	2.4	24	0.169863	1.83288	0.106325	-2.22045e-16	0.189775	-0.645792
202897220158_R03C01	Canis lupus familiaris	5.1.1	Blood	14.6	24	0.169863	1.83288	0.611086	4.74733	0.230524	1.16501
202897220062_R04C01	Canis lupus familiaris	5.1.1	Blood	4.2	24	0.169863	1.83288	0.180798	0.700426	0.200125	-0.185867
202897220148_R03C02	Canis lupus familiaris	5.1.1	Blood	6.5	24	0.169863	1.83288	0.275958	1.59542	0.19735	-0.309168
202897220148_R04C02	Canis lupus familiaris	5.1.1	Blood	8.4	24	0.169863	1.83288	0.354568	2.33475	0.231747	1.21936
202897220062_R01C02	Canis lupus familiaris	5.1.1	Blood	7.6	24	0.169863	1.83288	0.321469	2.02345	0.197791	-0.289568
202897220158_R02C02	Canis lupus familiaris	5.1.1	Blood	12.6	24	0.169863	1.83288	0.528338	3.96908	0.23664	1.43678
202897220158_R03C02	Canis lupus familiaris	5.1.1	Blood	1.2	24	0.169863	1.83288	0.0566765	-0.629142	0.17856	-1.14416
202897220158_R04C02	Canis lupus familiaris	5.1.1	Blood	7.5	24	0.169863	1.83288	0.317332	1.98454	0.22886	1.09108
202897220158_R06C02	Canis lupus familiaris	5.1.1	Blood	6.7	24	0.169863	1.83288	0.284233	1.67324	0.197444	-0.305008
202897220062_R06C02	Canis lupus familiaris	5.1.1	Blood	0.9	24	0.169863	1.83288	0.0442643	-0.876322	0.184289	-0.889578
202897220091_R02C01	Canis lupus familiaris	5.1.1	Blood	5.5	24	0.169863	1.83288	0.234584	1.20629	0.189194	-0.67159
202897220109_R02C01	Canis lupus familiaris	5.1.1	Blood	0.3	24	0.169863	1.83288	0.01944	-1.69917	0.179709	-1.0931
202897220109_R03C01	Canis lupus familiaris	5.1.1	Blood	11.3	24	0.169863	1.83288	0.474552	3.46322	0.193347	-0.487068
202897220109_R04C01	Canis lupus familiaris	5.1.1	Blood	3.6	24	0.169863	1.83288	0.155974	0.466951	0.189956	-0.637738
202897220109_R05C01	Canis lupus familiaris	5.1.1	Blood	12.4	24	0.169863	1.83288	0.520063	3.89126	0.236687	1.43889
202897220109_R06C01	Canis lupus familiaris	5.1.1	Blood	2.5	24	0.169863	1.83288	0.110462	0.0389126	0.210715	0.284715
202897220091_R06C01	Canis lupus familiaris	5.1.1	Blood	3.5	24	0.169863	1.83288	0.151836	0.428038	0.178518	-1.14604
202894750005_R06C01	Canis lupus familiaris	5.1.1	Blood	5.9	24	0.169863	1.83288	0.251134	1.36194	0.218966	0.651381
202897220091_R03C02	Canis lupus familiaris	5.1.1	Blood	1.3	24	0.169863	1.83288	0.0608139	-0.558683	0.185125	-0.852409
202897220091_R04C02	Canis lupus familiaris	5.1.1	Blood	10.8	24	0.169863	1.83288	0.453865	3.26866	0.255291	2.2656
202897220067_R01C01	Canis lupus familiaris	5.1.1	Blood	1.3	24	0.169863	1.83288	0.0608139	-0.558683	0.190613	-0.608538
202897220067_R02C01	Canis lupus familiaris	5.1.1	Blood	6.1	24	0.169863	1.83288	0.259408	1.43977	0.209811	0.24455
202894750005_R05C02	Canis lupus familiaris	5.1.1	Blood	3.6	24	0.169863	1.83288	0.155974	0.466951	0.193421	-0.483761
202894750006_R01C01	Canis lupus familiaris	5.1.1	Blood	4.2	24	0.169863	1.83288	0.180798	0.700426	0.193912	-0.461967
202897220114_R06C01	Canis lupus familiaris	5.1.1	Blood	10	24	0.169863	1.83288	0.420766	2.95736	0.215037	0.476805
202897220143_R05C01	Canis lupus familiaris	5.1.1	Blood	2.2	24	0.169863	1.83288	0.0980503	-0.0810204	0.172296	-1.42252
202897220143_R06C01	Canis lupus familiaris	5.1.1	Blood	10.7	24	0.169863	1.83288	0.449728	3.22974	0.262437	2.58316
202897220143_R01C02	Canis lupus familiaris	5.1.1	Blood	5.4	24	0.169863	1.83288	0.230447	1.16738	0.208837	0.201304
205600840040_R01C01	Canis lupus familiaris	5.1.1	Blood	7.5	24	0.169863	1.83288	0.317332	1.98454	0.212436	0.361204
202897220143_R02C02	Canis lupus familiaris	5.1.1	Blood	3.4	24	0.169863	1.83288	0.147699	0.389126	0.186354	-0.797815
202897220143_R04C02	Canis lupus familiaris	5.1.1	Blood	13.9	24	0.169863	1.83288	0.582124	4.47495	0.231728	1.21853
202897220119_R02C02	Canis lupus familiaris	5.1.1	Blood	12.7	24	0.169863	1.83288	0.532476	4.008	0.239444	1.56141
205600840065_R06C01	Canis lupus familiaris	5.1.1	Blood	2.4	24	0.169863	1.83288	0.106325	-2.22045e-16	0.17723	-1.20324
205600840065_R01C02	Canis lupus familiaris	5.1.1	Blood	7.2	24	0.169863	1.83288	0.30492	1.8678	0.234167	1.32689
202897220017_R03C01	Canis lupus familiaris	5.1.1	Blood	1.1	24	0.169863	1.83288	0.0525391	-0.704944	0.172966	-1.39276
205600840062_R01C01	Canis lupus familiaris	5.1.1	Blood	11.2	24	0.169863	1.83288	0.470415	3.42431	0.219347	0.668317
202894750031_R06C01	Canis lupus familiaris	5.1.1	Blood	15	24	0.169863	1.83288	0.627635	4.90299	0.225581	0.945342
205600840062_R05C01	Canis lupus familiaris	5.1.1	Blood	0.5	24	0.169863	1.83288	0.0277148	-1.34453	0.170352	-1.50892
205600840092_R01C01	Canis lupus familiaris	5.1.1	Blood	2.9	24	0.169863	1.83288	0.127012	0.194563	0.182268	-0.979372
202897220017_R02C02	Canis lupus familiaris	5.1.1	Blood	2.4	24	0.169863	1.83288	0.106325	-2.22045e-16	0.187716	-0.737304
202897220017_R03C02	Canis lupus familiaris	5.1.1	Blood	14.2	24	0.169863	1.83288	0.594536	4.59168	0.257105	2.3462
202897220092_R01C02	Canis lupus familiaris	5.1.1	Blood	1	24	0.169863	1.83288	0.0484017	-0.786966	0.16656	-1.67739
202897220092_R02C02	Canis lupus familiaris	5.1.1	Blood	7	24	0.169863	1.83288	0.296645	1.78998	0.208054	0.166467
202897220092_R03C02	Canis lupus familiaris	5.1.1	Blood	3.8	24	0.169863	1.83288	0.164248	0.544776	0.201781	-0.112284
202897220017_R06C02	Canis lupus familiaris	5.1.1	Blood	4.3	24	0.169863	1.83288	0.184935	0.739339	0.209151	0.215222
202897220018_R01C01	Canis lupus familiaris	5.1.1	Blood	6.8	24	0.169863	1.83288	0.28837	1.71215	0.216295	0.532712
202897220018_R02C01	Canis lupus familiaris	5.1.1	Blood	1.1	24	0.169863	1.83288	0.0525391	-0.704944	0.187457	-0.748811
202897220018_R03C01	Canis lupus familiaris	5.1.1	Blood	7.8	24	0.169863	1.83288	0.329744	2.10128	0.217427	0.583001
202897220018_R04C01	Canis lupus familiaris	5.1.1	Blood	8.8	24	0.169863	1.83288	0.371118	2.49041	0.196386	-0.352031
202897220018_R01C02	Canis lupus familiaris	5.1.1	Blood	1.9	24	0.169863	1.83288	0.0856382	-0.21637	0.194041	-0.456214
202897220065_R04C01	Canis lupus familiaris	5.1.1	Blood	5	24	0.169863	1.83288	0.213897	1.01173	0.195297	-0.400396
202897220065_R05C01	Canis lupus familiaris	5.1.1	Blood	11.8	24	0.169863	1.83288	0.495239	3.65778	0.232063	1.23339
202897220120_R03C01	Canis lupus familiaris	5.1.1	Blood	5.8	24	0.169863	1.83288	0.246996	1.32303	0.21816	0.615591
202897220018_R05C02	Canis lupus familiaris	5.1.1	Blood	6.8	24	0.169863	1.83288	0.28837	1.71215	0.202622	-0.0748906
202897220065_R03C02	Canis lupus familiaris	5.1.1	Blood	3.7	24	0.169863	1.83288	0.160111	0.505864	0.183782	-0.912116
202897220065_R04C02	Canis lupus familiaris	5.1.1	Blood	11.1	24	0.169863	1.83288	0.466277	3.38539	0.203373	-0.041543
202897220065_R05C02	Canis lupus familiaris	5.1.1	Blood	11.2	24	0.169863	1.83288	0.470415	3.42431	0.23705	1.455
202897220065_R06C02	Canis lupus familiaris	5.1.1	Blood	6.4	24	0.169863	1.83288	0.27182	1.5565	0.202033	-0.10106
202897220136_R01C01	Canis lupus familiaris	5.1.1	Blood	6	24	0.169863	1.83288	0.255271	1.40085	0.18313	-0.941087
202897220115_R02C02	Canis lupus familiaris	5.1.1	Blood	4.7	24	0.169863	1.83288	0.201485	0.894989	0.202457	-0.0822388
202897220091_R05C02	Canis lupus familiaris	5.1.1	Blood	10.9	24	0.169863	1.83288	0.458003	3.30757	0.232258	1.24205
202894750005_R04C02	Canis lupus familiaris	5.1.1	Blood	7.4	24	0.169863	1.83288	0.313194	1.94563	0.211313	0.311302
202897220143_R01C01	Canis lupus familiaris	5.1.1	Blood	13.8	24	0.169863	1.83288	0.577987	4.43603	0.231819	1.22255
202894750005_R06C02	Canis lupus familiaris	5.1.1	Blood	2.3	24	0.169863	1.83288	0.102188	-0.0396899	0.197221	-0.314901
202897220143_R04C01	Canis lupus familiaris	5.1.1	Blood	6.1	24	0.169863	1.83288	0.259408	1.43977	0.21633	0.534251
202897220005_R04C02	Canis lupus familiaris	5.1.1	Blood	1.1	24	0.169863	1.83288	0.0525391	-0.704944	0.173994	-1.34705
202894750019_R01C01	Canis lupus familiaris	5.1.1	Blood	2.9	24	0.169863	1.83288	0.127012	0.194563	0.196335	-0.354285
202897220124_R06C02	Canis lupus familiaris	5.1.1	Blood	4.4	24	0.169863	1.83288	0.189073	0.778252	0.192589	-0.520724
202894750019_R03C01	Canis lupus familiaris	5.1.1	Blood	0.5	24	0.169863	1.83288	0.0277148	-1.34453	0.170411	-1.50628
202894750019_R04C01	Canis lupus familiaris	5.1.1	Blood	8	24	0.169863	1.83288	0.338019	2.1791	0.233879	1.31409
202894750019_R05C01	Canis lupus familiaris	5.1.1	Blood	8.3	24	0.169863	1.83288	0.350431	2.29584	0.217484	0.585533
202894750019_R06C01	Canis lupus familiaris	5.1.1	Blood	5.8	24	0.169863	1.83288	0.246996	1.32303	0.185735	-0.82531
202894750019_R01C02	Canis lupus familiaris	5.1.1	Blood	12.5	24	0.169863	1.83288	0.524201	3.93017	0.230471	1.16265
202897220154_R06C01	Canis lupus familiaris	5.1.1	Blood	14.3	24	0.169863	1.83288	0.598674	4.6306	0.22427	0.887093
202894750019_R02C02	Canis lupus familiaris	5.1.1	Blood	12.8	24	0.169863	1.83288	0.536613	4.04691	0.25561	2.27977
202897220017_R04C01	Canis lupus familiaris	5.1.1	Blood	4.4	24	0.169863	1.83288	0.189073	0.778252	0.205369	0.047169
205600840065_R05C02	Canis lupus familiaris	5.1.1	Blood	13.2	24	0.169863	1.83288	0.553163	4.20256	0.213721	0.418302
205600840065_R06C02	Canis lupus familiaris	5.1.1	Blood	3	24	0.169863	1.83288	0.131149	0.233475	0.177553	-1.1889
202894750031_R04C01	Canis lupus familiaris	5.1.1	Blood	0.5	24	0.169863	1.83288	0.0277148	-1.34453	0.170234	-1.51415
202897220158_R01C01	Canis lupus familiaris	5.1.1	Blood	3.5	24	0.169863	1.83288	0.151836	0.428038	0.187139	-0.762948
202897220154_R05C02	Canis lupus familiaris	5.1.1	Blood	15.9	24	0.169863	1.83288	0.664872	5.2532	0.243084	1.72316
202897220154_R06C02	Canis lupus familiaris	5.1.1	Blood	6.1	24	0.169863	1.83288	0.259408	1.43977	0.199652	-0.206875
202897220121_R01C01	Canis lupus familiaris	5.1.1	Blood	1.3	24	0.169863	1.83288	0.0608139	-0.558683	0.194884	-0.418741
202897220121_R02C01	Canis lupus familiaris	5.1.1	Blood	6.8	24	0.169863	1.83288	0.28837	1.71215	0.219544	0.677061
202897220121_R03C01	Canis lupus familiaris	5.1.1	Blood	9.4	24	0.169863	1.83288	0.395942	2.72388	0.207265	0.131448
202897220121_R04C01	Canis lupus familiaris	5.1.1	Blood	12.3	24	0.169863	1.83288	0.515926	3.85235	0.242039	1.67672
202897220121_R05C01	Canis lupus familiaris	5.1.1	Blood	6.8	24	0.169863	1.83288	0.28837	1.71215	0.214252	0.441899
202897220121_R06C01	Canis lupus familiaris	5.1.1	Blood	7.1	24	0.169863	1.83288	0.300782	1.82889	0.230632	1.16982
202897220121_R01C02	Canis lupus familiaris	5.1.1	Blood	0.6	24	0.169863	1.83288	0.0318522	-1.2054	0.178264	-1.1573
202897220121_R02C02	Canis lupus familiaris	5.1.1	Blood	12	24	0.169863	1.83288	0.503514	3.73561	0.232323	1.24495
202897220047_R03C01	Canis lupus familiaris	5.1.1	Blood	0.7	24	0.169863	1.83288	0.0359896	-1.08327	0.161481	-1.90309
202897220121_R04C02	Canis lupus familiaris	5.1.1	Blood	4.2	24	0.169863	1.83288	0.180798	0.700426	0.19128	-0.57893
202897220121_R06C02	Canis lupus familiaris	5.1.1	Blood	2.2	24	0.169863	1.83288	0.0980503	-0.0810204	0.2015	-0.124744
202897220021_R05C02	Canis lupus familiaris	5.1.1	Blood	10.7	24	0.169863	1.83288	0.449728	3.22974	0.252079	2.12287
202894750005_R02C01	Canis lupus familiaris	5.1.1	Blood	1.8	24	0.169863	1.83288	0.0815008	-0.265889	0.191699	-0.560287
202894750033_R01C01	Canis lupus familiaris	5.1.1	Blood	6	24	0.169863	1.83288	0.255271	1.40085	0.249671	2.01585
202894750005_R03C01	Canis lupus familiaris	5.1.1	Blood	1.1	24	0.169863	1.83288	0.0525391	-0.704944	0.191311	-0.577555
202894750005_R04C01	Canis lupus familiaris	5.1.1	Blood	2.2	24	0.169863	1.83288	0.0980503	-0.0810204	0.176132	-1.25204
202894750005_R05C01	Canis lupus familiaris	5.1.1	Blood	3.1	24	0.169863	1.83288	0.135287	0.272388	0.19091	-0.595367
202894750005_R01C02	Canis lupus familiaris	5.1.1	Blood	7.1	24	0.169863	1.83288	0.300782	1.82889	0.211384	0.314484
202894750005_R02C02	Canis lupus familiaris	5.1.1	Blood	12.5	24	0.169863	1.83288	0.524201	3.93017	0.234953	1.36181
202897220109_R06C02	Canis lupus familiaris	5.1.1	Blood	8.8	24	0.169863	1.83288	0.371118	2.49041	0.220875	0.736207
202897220114_R03C01	Canis lupus familiaris	5.1.1	Blood	10.6	24	0.169863	1.83288	0.445591	3.19083	0.20318	-0.0500955
202897220114_R04C01	Canis lupus familiaris	5.1.1	Blood	6.9	24	0.169863	1.83288	0.292507	1.75107	0.210871	0.291652
202897220005_R05C02	Canis lupus familiaris	5.1.1	Blood	11.2	24	0.169863	1.83288	0.470415	3.42431	0.225039	0.921283
202894750033_R04C02	Canis lupus familiaris	5.1.1	Blood	1.4	24	0.169863	1.83288	0.0649513	-0.492864	0.189506	-0.65776
202894750006_R02C01	Canis lupus familiaris	5.1.1	Blood	4.4	24	0.169863	1.83288	0.189073	0.778252	0.211641	0.325867
202897220048_R01C01	Canis lupus familiaris	5.1.1	Blood	9.9	24	0.169863	1.83288	0.416629	2.91844	0.215293	0.488157
205600840081_R06C01	Canis lupus familiaris	5.1.1	Blood	7.1	24	0.169863	1.83288	0.300782	1.82889	0.198215	-0.270721
202897220048_R02C01	Canis lupus familiaris	5.1.1	Blood	11.9	24	0.169863	1.83288	0.499377	3.6967	0.218122	0.613897
202897220048_R03C01	Canis lupus familiaris	5.1.1	Blood	0.6	24	0.169863	1.83288	0.0318522	-1.2054	0.177347	-1.19806
202897220114_R06C02	Canis lupus familiaris	5.1.1	Blood	7.2	24	0.169863	1.83288	0.30492	1.8678	0.216355	0.535361
202897220067_R04C02	Canis lupus familiaris	5.1.1	Blood	8.2	24	0.169863	1.83288	0.346293	2.25693	0.226481	0.985356
202897220067_R05C02	Canis lupus familiaris	5.1.1	Blood	1	24	0.169863	1.83288	0.0484017	-0.786966	0.191727	-0.559029
202897220067_R06C02	Canis lupus familiaris	5.1.1	Blood	7.1	24	0.169863	1.83288	0.300782	1.82889	0.206985	0.118978
202894750019_R03C02	Canis lupus familiaris	5.1.1	Blood	6.6	24	0.169863	1.83288	0.280095	1.63433	0.181187	-1.02742
205600840065_R04C02	Canis lupus familiaris	5.1.1	Blood	3.3	24	0.169863	1.83288	0.143562	0.350213	0.195865	-0.375162
202894750031_R03C01	Canis lupus familiaris	5.1.1	Blood	13.8	24	0.169863	1.83288	0.577987	4.43603	0.24072	1.6181
202894750019_R06C02	Canis lupus familiaris	5.1.1	Blood	4.7	24	0.169863	1.83288	0.201485	0.894989	0.187934	-0.727601
202897220148_R05C01	Canis lupus familiaris	5.1.1	Blood	6.7	24	0.169863	1.83288	0.284233	1.67324	0.185274	-0.845807
202897220148_R06C01	Canis lupus familiaris	5.1.1	Blood	0.9	24	0.169863	1.83288	0.0442643	-0.876322	0.188601	-0.697941
202897220148_R01C02	Canis lupus familiaris	5.1.1	Blood	11	24	0.169863	1.83288	0.46214	3.34648	0.219184	0.661081
202897220148_R02C02	Canis lupus familiaris	5.1.1	Blood	2.5	24	0.169863	1.83288	0.110462	0.0389126	0.197831	-0.287788
202897220060_R06C02	Canis lupus familiaris	5.1.1	Blood	5.9	24	0.169863	1.83288	0.251134	1.36194	0.196102	-0.364625
202897220069_R01C01	Canis lupus familiaris	5.1.1	Blood	1.6	24	0.169863	1.83288	0.073226	-0.37295	0.17342	-1.37256
202897220148_R05C02	Canis lupus familiaris	5.1.1	Blood	4.7	24	0.169863	1.83288	0.201485	0.894989	0.202537	-0.0786652
202897220062_R02C02	Canis lupus familiaris	5.1.1	Blood	8.8	24	0.169863	1.83288	0.371118	2.49041	0.223027	0.831862
202897220062_R03C02	Canis lupus familiaris	5.1.1	Blood	7	24	0.169863	1.83288	0.296645	1.78998	0.221549	0.766156
202897220062_R04C02	Canis lupus familiaris	5.1.1	Blood	3.1	24	0.169863	1.83288	0.135287	0.272388	0.221974	0.785061
202897220062_R05C02	Canis lupus familiaris	5.1.1	Blood	7.3	24	0.169863	1.83288	0.309057	1.90672	0.21458	0.456467
202897220069_R02C02	Canis lupus familiaris	5.1.1	Blood	9.5	24	0.169863	1.83288	0.400079	2.76279	0.217464	0.584646
202897220109_R01C01	Canis lupus familiaris	5.1.1	Blood	8.1	24	0.169863	1.83288	0.342156	2.21802	0.212765	0.375841
202897220069_R04C02	Canis lupus familiaris	5.1.1	Blood	3.5	24	0.169863	1.83288	0.151836	0.428038	0.20242	-0.0838956
202897220069_R05C02	Canis lupus familiaris	5.1.1	Blood	3.5	24	0.169863	1.83288	0.151836	0.428038	0.202711	-0.0709469
205600840102_R03C02	Canis lupus familiaris	5.1.1	Blood	11.5	24	0.169863	1.83288	0.482827	3.54104	0.219941	0.694725
202897220068_R01C01	Canis lupus familiaris	5.1.1	Blood	8	24	0.169863	1.83288	0.338019	2.1791	0.228016	1.05356
202897220068_R02C01	Canis lupus familiaris	5.1.1	Blood	3.7	24	0.169863	1.83288	0.160111	0.505864	0.188812	-0.688605
202897220068_R03C01	Canis lupus familiaris	5.1.1	Blood	6.9	24	0.169863	1.83288	0.292507	1.75107	0.20205	-0.100304
202897220068_R04C01	Canis lupus familiaris	5.1.1	Blood	5.2	24	0.169863	1.83288	0.222172	1.08955	0.200616	-0.164057
202897220068_R05C01	Canis lupus familiaris	5.1.1	Blood	0.9	24	0.169863	1.83288	0.0442643	-0.876322	0.183816	-0.910612
202897220068_R06C01	Canis lupus familiaris	5.1.1	Blood	11.5	24	0.169863	1.83288	0.482827	3.54104	0.230763	1.17562
202894750005_R03C02	Canis lupus familiaris	5.1.1	Blood	8	24	0.169863	1.83288	0.338019	2.1791	0.209182	0.216591
202897220068_R02C02	Canis lupus familiaris	5.1.1	Blood	7.8	24	0.169863	1.83288	0.329744	2.10128	0.228014	1.05346
202897220068_R03C02	Canis lupus familiaris	5.1.1	Blood	1	24	0.169863	1.83288	0.0484017	-0.786966	0.189088	-0.67634
202897220114_R05C01	Canis lupus familiaris	5.1.1	Blood	2.8	24	0.169863	1.83288	0.122875	0.15565	0.183157	-0.939893
202897220143_R03C01	Canis lupus familiaris	5.1.1	Blood	0.3	24	0.169863	1.83288	0.01944	-1.69917	0.164079	-1.78766
205600840005_R04C02	Canis lupus familiaris	5.1.1	Blood	11	24	0.169863	1.83288	0.46214	3.34648	0.237534	1.47649
205600840005_R05C02	Canis lupus familiaris	5.1.1	Blood	6.7	24	0.169863	1.83288	0.284233	1.67324	0.218687	0.639007
205600840005_R06C02	Canis lupus familiaris	5.1.1	Blood	7.6	24	0.169863	1.83288	0.321469	2.02345	0.204303	-0.000218339
202897220119_R04C01	Canis lupus familiaris	5.1.1	Blood	5.2	24	0.169863	1.83288	0.222172	1.08955	0.20216	-0.0954302
205600840065_R01C01	Canis lupus familiaris	5.1.1	Blood	13.3	24	0.169863	1.83288	0.5573	4.24147	0.236163	1.4156
205600840040_R03C01	Canis lupus familiaris	5.1.1	Blood	9.9	24	0.169863	1.83288	0.416629	2.91844	0.200645	-0.162752
205600840040_R04C01	Canis lupus familiaris	5.1.1	Blood	6.6	24	0.169863	1.83288	0.280095	1.63433	0.21115	0.30408
205600840065_R05C01	Canis lupus familiaris	5.1.1	Blood	2.3	24	0.169863	1.83288	0.102188	-0.0396899	0.180696	-1.04922
205600840065_R04C01	Canis lupus familiaris	5.1.1	Blood	7.1	24	0.169863	1.83288	0.300782	1.82889	0.213436	0.405646
202897220017_R02C01	Canis lupus familiaris	5.1.1	Blood	1.4	24	0.169863	1.83288	0.0649513	-0.492864	0.178918	-1.12825
202897220092_R01C01	Canis lupus familiaris	5.1.1	Blood	0.7	24	0.169863	1.83288	0.0359896	-1.08327	0.16942	-1.55031
202894750031_R02C01	Canis lupus familiaris	5.1.1	Blood	5.5	24	0.169863	1.83288	0.234584	1.20629	0.210916	0.293672
202897220048_R06C02	Canis lupus familiaris	5.1.1	Blood	5.4	24	0.169863	1.83288	0.230447	1.16738	0.211396	0.314981
202897220017_R01C02	Canis lupus familiaris	5.1.1	Blood	8.6	24	0.169863	1.83288	0.362843	2.41258	0.201984	-0.103255
202897220092_R05C01	Canis lupus familiaris	5.1.1	Blood	4.2	24	0.169863	1.83288	0.180798	0.700426	0.194977	-0.414642
202897220092_R06C01	Canis lupus familiaris	5.1.1	Blood	0.8	24	0.169863	1.83288	0.040127	-0.974453	0.171983	-1.43644
202897220116_R06C01	Canis lupus familiaris	5.1.1	Blood	2.8	24	0.169863	1.83288	0.122875	0.15565	0.189231	-0.669974
202897220116_R01C02	Canis lupus familiaris	5.1.1	Blood	4.9	24	0.169863	1.83288	0.20976	0.972814	0.205174	0.0384901
202897220116_R02C02	Canis lupus familiaris	5.1.1	Blood	3.4	24	0.169863	1.83288	0.147699	0.389126	0.196828	-0.332378
202897220116_R03C02	Canis lupus familiaris	5.1.1	Blood	3.9	24	0.169863	1.83288	0.168386	0.583689	0.206735	0.107872
202897220092_R04C02	Canis lupus familiaris	5.1.1	Blood	0.5	24	0.169863	1.83288	0.0277148	-1.34453	0.179318	-1.11049
202897220092_R05C02	Canis lupus familiaris	5.1.1	Blood	4.5	24	0.169863	1.83288	0.19321	0.817164	0.192234	-0.536524
202897220092_R06C02	Canis lupus familiaris	5.1.1	Blood	0.4	24	0.169863	1.83288	0.0235774	-1.50621	0.161221	-1.91464
202897220065_R01C01	Canis lupus familiaris	5.1.1	Blood	5.2	24	0.169863	1.83288	0.222172	1.08955	0.19657	-0.34382
202897220065_R03C01	Canis lupus familiaris	5.1.1	Blood	0.1	24	0.169863	1.83288	0.0111653	-2.25369	0.171401	-1.46228
202894750001_R04C02	Canis lupus familiaris	5.1.1	Blood	0.2	24	0.169863	1.83288	0.0153027	-1.93848	0.169894	-1.52926
202897220047_R04C01	Canis lupus familiaris	5.1.1	Blood	0.4	24	0.169863	1.83288	0.0235774	-1.50621	0.186223	-0.803611
202897220065_R06C01	Canis lupus familiaris	5.1.1	Blood	5.6	24	0.169863	1.83288	0.238721	1.2452	0.188307	-0.711023
202897220120_R04C01	Canis lupus familiaris	5.1.1	Blood	2.3	24	0.169863	1.83288	0.102188	-0.0396899	0.193931	-0.461113
202897220120_R05C01	Canis lupus familiaris	5.1.1	Blood	7.3	24	0.169863	1.83288	0.309057	1.90672	0.236713	1.44002
202897220120_R06C01	Canis lupus familiaris	5.1.1	Blood	0.8	24	0.169863	1.83288	0.040127	-0.974453	0.180661	-1.0508
205600840094_R02C01	Canis lupus familiaris	5.1.1	Blood	1.2	24	0.169863	1.83288	0.0566765	-0.629142	0.188006	-0.724388
205600840094_R03C01	Canis lupus familiaris	5.1.1	Blood	9.4	24	0.169863	1.83288	0.395942	2.72388	0.202239	-0.091927
202897220120_R03C02	Canis lupus familiaris	5.1.1	Blood	6.4	24	0.169863	1.83288	0.27182	1.5565	0.220612	0.724532
202897220136_R02C01	Canis lupus familiaris	5.1.1	Blood	8.5	24	0.169863	1.83288	0.358706	2.37367	0.197939	-0.283019
202897220005_R04C01	Canis lupus familiaris	5.1.1	Blood	1.6	24	0.169863	1.83288	0.073226	-0.37295	0.177702	-1.18228
202897220005_R06C01	Canis lupus familiaris	5.1.1	Blood	0.8	24	0.169863	1.83288	0.040127	-0.974453	0.189152	-0.673468
202897220124_R04C01	Canis lupus familiaris	5.1.1	Blood	7.4	24	0.169863	1.83288	0.313194	1.94563	0.218763	0.642382
202897220143_R02C01	Canis lupus familiaris	5.1.1	Blood	3	24	0.169863	1.83288	0.131149	0.233475	0.213758	0.419946
202897220005_R03C02	Canis lupus familiaris	5.1.1	Blood	7.2	24	0.169863	1.83288	0.30492	1.8678	0.231676	1.21619
202897220124_R03C02	Canis lupus familiaris	5.1.1	Blood	8.6	24	0.169863	1.83288	0.362843	2.41258	0.191855	-0.553361
202897220124_R05C02	Canis lupus familiaris	5.1.1	Blood	6.7	24	0.169863	1.83288	0.284233	1.67324	0.219892	0.692532
202897220118_R06C01	Canis lupus familiaris	5.1.1	Blood	7	24	0.169863	1.83288	0.296645	1.78998	0.214318	0.444842
202897220154_R01C01	Canis lupus familiaris	5.1.1	Blood	5.6	24	0.169863	1.83288	0.238721	1.2452	0.205825	0.0674583
202897220154_R02C01	Canis lupus familiaris	5.1.1	Blood	11	24	0.169863	1.83288	0.46214	3.34648	0.220885	0.736688
202897220154_R03C01	Canis lupus familiaris	5.1.1	Blood	10.1	24	0.169863	1.83288	0.424904	2.99627	0.213701	0.417431
202897220154_R04C01	Canis lupus familiaris	5.1.1	Blood	1.7	24	0.169863	1.83288	0.0773634	-0.317987	0.193961	-0.459789
202897220154_R05C01	Canis lupus familiaris	5.1.1	Blood	13.2	24	0.169863	1.83288	0.553163	4.20256	0.251691	2.10564
202897220009_R01C01	Canis lupus familiaris	5.1.1	Blood	12.2	24	0.169863	1.83288	0.511789	3.81343	0.224864	0.913467
202897220009_R02C01	Canis lupus familiaris	5.1.1	Blood	3	24	0.169863	1.83288	0.131149	0.233475	0.191192	-0.582843
202897220009_R03C01	Canis lupus familiaris	5.1.1	Blood	8	24	0.169863	1.83288	0.338019	2.1791	0.238759	1.53094
202894750019_R04C02	Canis lupus familiaris	5.1.1	Blood	8.6	24	0.169863	1.83288	0.362843	2.41258	0.204892	0.0259678
202897220017_R06C01	Canis lupus familiaris	5.1.1	Blood	4.2	24	0.169863	1.83288	0.180798	0.700426	0.217182	0.572098
202897220154_R03C02	Canis lupus familiaris	5.1.1	Blood	0.7	24	0.169863	1.83288	0.0359896	-1.08327	0.185614	-0.83071
202897220154_R04C02	Canis lupus familiaris	5.1.1	Blood	1.4	24	0.169863	1.83288	0.0649513	-0.492864	0.180633	-1.05206
202897220116_R05C01	Canis lupus familiaris	5.1.1	Blood	9.9	24	0.169863	1.83288	0.416629	2.91844	0.221801	0.777363
205600840042_R01C02	Canis lupus familiaris	5.1.1	Blood	12.3	24	0.169863	1.83288	0.515926	3.85235	0.226775	0.998407
202897220062_R03C01	Canis lupus familiaris	5.1.1	Blood	9.9	24	0.169863	1.83288	0.416629	2.91844	0.219472	0.67388
205600840042_R03C02	Canis lupus familiaris	5.1.1	Blood	5.83	24	0.169863	1.83288	0.248237	1.3347	0.203728	-0.0257573
202897220062_R05C01	Canis lupus familiaris	5.1.1	Blood	4.5	24	0.169863	1.83288	0.19321	0.817164	0.215116	0.480291
202897220116_R04C02	Canis lupus familiaris	5.1.1	Blood	11.6	24	0.169863	1.83288	0.486964	3.57996	0.231426	1.2051
202897220116_R05C02	Canis lupus familiaris	5.1.1	Blood	2.3	24	0.169863	1.83288	0.102188	-0.0396899	0.195042	-0.411741
202897220116_R06C02	Canis lupus familiaris	5.1.1	Blood	4.2	24	0.169863	1.83288	0.180798	0.700426	0.189507	-0.657692
202897220047_R01C01	Canis lupus familiaris	5.1.1	Blood	2.4	24	0.169863	1.83288	0.106325	-2.22045e-16	0.20744	0.13919
202897220047_R02C01	Canis lupus familiaris	5.1.1	Blood	2.8	24	0.169863	1.83288	0.122875	0.15565	0.197348	-0.309271
205600840041_R04C01	Canis lupus familiaris	5.1.1	Blood	1.8	24	0.169863	1.83288	0.0815008	-0.265889	0.181261	-1.02414
205600840041_R05C01	Canis lupus familiaris	5.1.1	Blood	11.5	24	0.169863	1.83288	0.482827	3.54104	0.210084	0.256718
202897220047_R05C01	Canis lupus familiaris	5.1.1	Blood	13.6	24	0.169863	1.83288	0.569712	4.35821	0.225497	0.941635
202897220095_R01C01	Canis lupus familiaris	5.1.1	Blood	5	24	0.169863	1.83288	0.213897	1.01173	0.196008	-0.368799
202897220047_R06C01	Canis lupus familiaris	5.1.1	Blood	7.4	24	0.169863	1.83288	0.313194	1.94563	0.193262	-0.490844
202897220095_R02C01	Canis lupus familiaris	5.1.1	Blood	5.7	24	0.169863	1.83288	0.242859	1.28412	0.201947	-0.104878
202897220095_R05C01	Canis lupus familiaris	5.1.1	Blood	12.9	24	0.169863	1.83288	0.54075	4.08582	0.210784	0.287793
202897220095_R06C01	Canis lupus familiaris	5.1.1	Blood	0.3	24	0.169863	1.83288	0.01944	-1.69917	0.172455	-1.41543
202897220047_R06C02	Canis lupus familiaris	5.1.1	Blood	3.2	24	0.169863	1.83288	0.139424	0.311301	0.186222	-0.803685
202894750033_R03C01	Canis lupus familiaris	5.1.1	Blood	6.8	24	0.169863	1.83288	0.28837	1.71215	0.217858	0.602173
202897220114_R01C01	Canis lupus familiaris	5.1.1	Blood	13.5	24	0.169863	1.83288	0.565575	4.3193	0.231596	1.21264
202897220114_R02C01	Canis lupus familiaris	5.1.1	Blood	7	24	0.169863	1.83288	0.296645	1.78998	0.219675	0.682912
202897220095_R04C02	Canis lupus familiaris	5.1.1	Blood	10.1	24	0.169863	1.83288	0.424904	2.99627	0.243489	1.74115
202897220095_R05C02	Canis lupus familiaris	5.1.1	Blood	9.3	24	0.169863	1.83288	0.391805	2.68497	0.220941	0.73915
202897220095_R06C02	Canis lupus familiaris	5.1.1	Blood	0.6	24	0.169863	1.83288	0.0318522	-1.2054	0.169652	-1.54
202897220137_R01C01	Canis lupus familiaris	5.1.1	Blood	5.7	24	0.169863	1.83288	0.242859	1.28412	0.193368	-0.486135
202897220137_R02C01	Canis lupus familiaris	5.1.1	Blood	1.5	24	0.169863	1.83288	0.0690886	-0.431111	0.172683	-1.4053
202897220114_R01C02	Canis lupus familiaris	5.1.1	Blood	2	24	0.169863	1.83288	0.0897756	-0.169189	0.186335	-0.798649
202897220114_R02C02	Canis lupus familiaris	5.1.1	Blood	9.4	24	0.169863	1.83288	0.395942	2.72388	0.234	1.31945
202897220114_R03C02	Canis lupus familiaris	5.1.1	Blood	10.7	24	0.169863	1.83288	0.449728	3.22974	0.246933	1.8942
202897220137_R06C01	Canis lupus familiaris	5.1.1	Blood	10.3	24	0.169863	1.83288	0.433178	3.07409	0.225245	0.930427
205600840081_R03C02	Canis lupus familiaris	5.1.1	Blood	4	24	0.169863	1.83288	0.172523	0.622601	0.196248	-0.358157
202897220048_R05C01	Canis lupus familiaris	5.1.1	Blood	11.4	24	0.169863	1.83288	0.47869	3.50213	0.232437	1.25003
202897220048_R06C01	Canis lupus familiaris	5.1.1	Blood	14.5	24	0.169863	1.83288	0.606949	4.70842	0.264197	2.66137
202897220048_R01C02	Canis lupus familiaris	5.1.1	Blood	3.5	24	0.169863	1.83288	0.151836	0.428038	0.187929	-0.727822
205600840042_R01C01	Canis lupus familiaris	5.1.1	Blood	12	24	0.169863	1.83288	0.503514	3.73561	0.226275	0.976184
202897220048_R03C02	Canis lupus familiaris	5.1.1	Blood	1.5	24	0.169863	1.83288	0.0690886	-0.431111	0.179533	-1.10093
202894750019_R05C02	Canis lupus familiaris	5.1.1	Blood	10	24	0.169863	1.83288	0.420766	2.95736	0.241699	1.6616
202897220048_R05C02	Canis lupus familiaris	5.1.1	Blood	7.8	24	0.169863	1.83288	0.329744	2.10128	0.20464	0.014763
205600840042_R05C01	Canis lupus familiaris	5.1.1	Blood	6.4	24	0.169863	1.83288	0.27182	1.5565	0.190995	-0.591559
202897220062_R01C01	Canis lupus familiaris	5.1.1	Blood	2.5	24	0.169863	1.83288	0.110462	0.0389126	0.197431	-0.305581
202897220009_R02C02	Canis lupus familiaris	5.1.1	Blood	4.5	24	0.169863	1.83288	0.19321	0.817164	0.197767	-0.290635
202897220009_R03C02	Canis lupus familiaris	5.1.1	Blood	5.9	24	0.169863	1.83288	0.251134	1.36194	0.198089	-0.27632
202897220009_R04C02	Canis lupus familiaris	5.1.1	Blood	6.7	24	0.169863	1.83288	0.284233	1.67324	0.210974	0.296264
202897220009_R05C02	Canis lupus familiaris	5.1.1	Blood	9.6	24	0.169863	1.83288	0.404217	2.80171	0.231453	1.20627
202894750004_R01C02	Canis lupus familiaris	5.1.1	Blood	15.9	24	0.169863	1.83288	0.664872	5.2532	0.226488	0.985635
202897220148_R06C02	Canis lupus familiaris	5.1.1	Blood	6.2	24	0.169863	1.83288	0.263546	1.47868	0.199898	-0.195943
205600840041_R01C01	Canis lupus familiaris	5.1.1	Blood	14.5	24	0.169863	1.83288	0.606949	4.70842	0.217713	0.595727
205600840041_R02C01	Canis lupus familiaris	5.1.1	Blood	11.4	24	0.169863	1.83288	0.47869	3.50213	0.224989	0.919031
205600840041_R03C01	Canis lupus familiaris	5.1.1	Blood	1.2	24	0.169863	1.83288	0.0566765	-0.629142	0.178455	-1.14883
202897220065_R02C01	Canis lupus familiaris	5.1.1	Blood	7.2	24	0.169863	1.83288	0.30492	1.8678	0.213458	0.406625
202897220021_R01C02	Canis lupus familiaris	5.1.1	Blood	8.3	24	0.169863	1.83288	0.350431	2.29584	0.203139	-0.0519225
205600840041_R06C01	Canis lupus familiaris	5.1.1	Blood	4.5	24	0.169863	1.83288	0.19321	0.817164	0.198899	-0.240322
205600840041_R01C02	Canis lupus familiaris	5.1.1	Blood	0.5	24	0.169863	1.83288	0.0277148	-1.34453	0.170948	-1.48244
205600840041_R02C02	Canis lupus familiaris	5.1.1	Blood	5.7	24	0.169863	1.83288	0.242859	1.28412	0.198448	-0.260392
205600840041_R03C02	Canis lupus familiaris	5.1.1	Blood	8.4	24	0.169863	1.83288	0.354568	2.33475	0.203433	-0.0388606
205600840041_R04C02	Canis lupus familiaris	5.1.1	Blood	7.2	24	0.169863	1.83288	0.30492	1.8678	0.191163	-0.584111
205600840041_R05C02	Canis lupus familiaris	5.1.1	Blood	1	24	0.169863	1.83288	0.0484017	-0.786966	0.17903	-1.12327
205600840041_R06C02	Canis lupus familiaris	5.1.1	Blood	0.5	24	0.169863	1.83288	0.0277148	-1.34453	0.183398	-0.929163
205600840005_R01C01	Canis lupus familiaris	5.1.1	Blood	9.6	24	0.169863	1.83288	0.404217	2.80171	0.22091	0.737783
205600840005_R02C01	Canis lupus familiaris	5.1.1	Blood	0.2	24	0.169863	1.83288	0.0153027	-1.93848	0.177834	-1.17643
202897220068_R01C02	Canis lupus familiaris	5.1.1	Blood	1	24	0.169863	1.83288	0.0484017	-0.786966	0.176332	-1.24319
205600840005_R05C01	Canis lupus familiaris	5.1.1	Blood	1.2	24	0.169863	1.83288	0.0566765	-0.629142	0.180889	-1.04066
205600840005_R06C01	Canis lupus familiaris	5.1.1	Blood	12.2	24	0.169863	1.83288	0.511789	3.81343	0.197623	-0.297046
205600840005_R01C02	Canis lupus familiaris	5.1.1	Blood	7.9	24	0.169863	1.83288	0.333881	2.14019	0.20767	0.14944
205600840005_R02C02	Canis lupus familiaris	5.1.1	Blood	2.8	24	0.169863	1.83288	0.122875	0.15565	0.178564	-1.14398
205600840005_R03C02	Canis lupus familiaris	5.1.1	Blood	3.3	24	0.169863	1.83288	0.143562	0.350213	0.185626	-0.830183
202897220160_R01C02	Canis lupus familiaris	5.1.1	Blood	1.2	24	0.169863	1.83288	0.0566765	-0.629142	0.176701	-1.22677
202897220160_R02C02	Canis lupus familiaris	5.1.1	Blood	3.3	24	0.169863	1.83288	0.143562	0.350213	0.199588	-0.209727
202897220160_R03C02	Canis lupus familiaris	5.1.1	Blood	2.9	24	0.169863	1.83288	0.127012	0.194563	0.190389	-0.618513
202897220160_R04C02	Canis lupus familiaris	5.1.1	Blood	14.1	24	0.169863	1.83288	0.590399	4.55277	0.226045	0.965963
202897220119_R06C01	Canis lupus familiaris	5.1.1	Blood	5.4	24	0.169863	1.83288	0.230447	1.16738	0.196346	-0.353808
202897220119_R01C02	Canis lupus familiaris	5.1.1	Blood	10.4	24	0.169863	1.83288	0.437316	3.11301	0.229717	1.12916
205600840065_R03C01	Canis lupus familiaris	5.1.1	Blood	13.3	24	0.169863	1.83288	0.5573	4.24147	0.248604	1.96843
202897220017_R01C01	Canis lupus familiaris	5.1.1	Blood	10.5	24	0.169863	1.83288	0.441453	3.15192	0.237314	1.46673
202897220019_R05C02	Canis lupus familiaris	5.1.1	Blood	8.4	24	0.169863	1.83288	0.354568	2.33475	0.208596	0.190588
202897220019_R06C02	Canis lupus familiaris	5.1.1	Blood	12	24	0.169863	1.83288	0.503514	3.73561	0.215832	0.512115
202897220092_R02C01	Canis lupus familiaris	5.1.1	Blood	6	24	0.169863	1.83288	0.255271	1.40085	0.189574	-0.654744
202897220017_R05C01	Canis lupus familiaris	5.1.1	Blood	9.1	24	0.169863	1.83288	0.38353	2.60714	0.214562	0.455706
202897220092_R04C01	Canis lupus familiaris	5.1.1	Blood	3.5	24	0.169863	1.83288	0.151836	0.428038	0.191824	-0.554751
202897220009_R01C02	Canis lupus familiaris	5.1.1	Blood	10.9	24	0.169863	1.83288	0.458003	3.30757	0.235394	1.38144
202897220148_R04C01	Canis lupus familiaris	5.1.1	Blood	12.7	24	0.169863	1.83288	0.532476	4.008	0.272902	3.0482
202894750004_R03C01	Canis lupus familiaris	5.1.1	Blood	4.8	24	0.169863	1.83288	0.205622	0.933902	0.206274	0.0873764
202894750004_R04C01	Canis lupus familiaris	5.1.1	Blood	4.9	24	0.169863	1.83288	0.20976	0.972814	0.212735	0.374487
202894750004_R05C01	Canis lupus familiaris	5.1.1	Blood	4.5	24	0.169863	1.83288	0.19321	0.817164	0.196574	-0.343637
202897220009_R06C02	Canis lupus familiaris	5.1.1	Blood	14.6	24	0.169863	1.83288	0.611086	4.74733	0.229676	1.12733
202897220021_R01C01	Canis lupus familiaris	5.1.1	Blood	3.4	24	0.169863	1.83288	0.147699	0.389126	0.211666	0.326998
202897220021_R02C01	Canis lupus familiaris	5.1.1	Blood	5.7	24	0.169863	1.83288	0.242859	1.28412	0.2268	0.999517
202897220021_R03C01	Canis lupus familiaris	5.1.1	Blood	8.9	24	0.169863	1.83288	0.375255	2.52932	0.206826	0.111905
202897220021_R04C01	Canis lupus familiaris	5.1.1	Blood	2.2	24	0.169863	1.83288	0.0980503	-0.0810204	0.185222	-0.848122
202897220021_R05C01	Canis lupus familiaris	5.1.1	Blood	6.5	24	0.169863	1.83288	0.275958	1.59542	0.203804	-0.0223908
202897220147_R02C01	Canis lupus familiaris	5.1.1	Blood	4.3	24	0.169863	1.83288	0.184935	0.739339	0.191771	-0.557095
202894750001_R05C02	Canis lupus familiaris	5.1.1	Blood	0.8	24	0.169863	1.83288	0.040127	-0.974453	0.175306	-1.28876
202894750001_R06C02	Canis lupus familiaris	5.1.1	Blood	9	24	0.169863	1.83288	0.379392	2.56823	0.217158	0.571069
202897220065_R01C02	Canis lupus familiaris	5.1.1	Blood	0.3	24	0.169863	1.83288	0.01944	-1.69917	0.170519	-1.50151
202897220065_R02C02	Canis lupus familiaris	5.1.1	Blood	10.5	24	0.169863	1.83288	0.441453	3.15192	0.262459	2.58414
205600840092_R05C02	Canis lupus familiaris	5.1.1	Blood	5.1	24	0.169863	1.83288	0.218034	1.05064	0.207059	0.12226
205600840092_R06C02	Canis lupus familiaris	5.1.1	Blood	1.4	24	0.169863	1.83288	0.0649513	-0.492864	0.166528	-1.67883
205600840094_R01C01	Canis lupus familiaris	5.1.1	Blood	2.8	24	0.169863	1.83288	0.122875	0.15565	0.185504	-0.835579
202894750033_R02C01	Canis lupus familiaris	5.1.1	Blood	6.8	24	0.169863	1.83288	0.28837	1.71215	0.205529	0.0542657
205600840094_R04C01	Canis lupus familiaris	5.1.1	Blood	7.7	24	0.169863	1.83288	0.325606	2.06237	0.214278	0.443047
202897220136_R03C01	Canis lupus familiaris	5.1.1	Blood	2.5	24	0.169863	1.83288	0.110462	0.0389126	0.187743	-0.736086
202897220115_R03C02	Canis lupus familiaris	5.1.1	Blood	4.1	24	0.169863	1.83288	0.176661	0.661514	0.208459	0.184492
202897220115_R05C02	Canis lupus familiaris	5.1.1	Blood	4.7	24	0.169863	1.83288	0.201485	0.894989	0.217163	0.571287
202897220124_R05C01	Canis lupus familiaris	5.1.1	Blood	3.5	24	0.169863	1.83288	0.151836	0.428038	0.187988	-0.725194
202897220005_R02C02	Canis lupus familiaris	5.1.1	Blood	10.2	24	0.169863	1.83288	0.429041	3.03518	0.256929	2.3384
202897220124_R02C02	Canis lupus familiaris	5.1.1	Blood	2.5	24	0.169863	1.83288	0.110462	0.0389126	0.186167	-0.806116
202897220124_R04C02	Canis lupus familiaris	5.1.1	Blood	0.8	24	0.169863	1.83288	0.040127	-0.974453	0.179472	-1.10362
202897220117_R03C01	Canis lupus familiaris	5.1.1	Blood	12.3	24	0.169863	1.83288	0.515926	3.85235	0.253536	2.18759
202897220117_R04C01	Canis lupus familiaris	5.1.1	Blood	11.8	24	0.169863	1.83288	0.495239	3.65778	0.214983	0.474409
202897220118_R03C02	Canis lupus familiaris	5.1.1	Blood	4.8	24	0.169863	1.83288	0.205622	0.933902	0.223681	0.860923
202897220118_R04C02	Canis lupus familiaris	5.1.1	Blood	4	24	0.169863	1.83288	0.172523	0.622601	0.187021	-0.768177
202897220117_R01C02	Canis lupus familiaris	5.1.1	Blood	2.1	24	0.169863	1.83288	0.0939129	-0.124133	0.175177	-1.29449
202897220117_R02C02	Canis lupus familiaris	5.1.1	Blood	1.7	24	0.169863	1.83288	0.0773634	-0.317987	0.184346	-0.887028
202897220117_R03C02	Canis lupus familiaris	5.1.1	Blood	2.6	24	0.169863	1.83288	0.1146	0.0778252	0.173556	-1.36652
202897220117_R04C02	Canis lupus familiaris	5.1.1	Blood	9.7	24	0.169863	1.83288	0.408354	2.84062	0.225925	0.960641
202897220117_R05C02	Canis lupus familiaris	5.1.1	Blood	1.1	24	0.169863	1.83288	0.0525391	-0.704944	0.172192	-1.42712
202897220154_R01C02	Canis lupus familiaris	5.1.1	Blood	2.2	24	0.169863	1.83288	0.0980503	-0.0810204	0.177439	-1.19395
202897220154_R02C02	Canis lupus familiaris	5.1.1	Blood	10.7	24	0.169863	1.83288	0.449728	3.22974	0.219342	0.668092
202897220009_R06C01	Canis lupus familiaris	5.1.1	Blood	7.7	24	0.169863	1.83288	0.325606	2.06237	0.206248	0.0862356
202897220148_R03C01	Canis lupus familiaris	5.1.1	Blood	13	24	0.169863	1.83288	0.544888	4.12473	0.274644	3.1256
202897220116_R03C01	Canis lupus familiaris	5.1.1	Blood	8.3	24	0.169863	1.83288	0.350431	2.29584	0.223842	0.868074
202897220116_R04C01	Canis lupus familiaris	5.1.1	Blood	1.2	24	0.169863	1.83288	0.0566765	-0.629142	0.187887	-0.729698
202897220038_R04C02	Canis lupus familiaris	5.1.1	Blood	9.8	24	0.169863	1.83288	0.412491	2.87953	0.223657	0.859843
202897220038_R05C02	Canis lupus familiaris	5.1.1	Blood	8.7	24	0.169863	1.83288	0.36698	2.45149	0.219197	0.661649
202894750004_R06C01	Canis lupus familiaris	5.1.1	Blood	6.7	24	0.169863	1.83288	0.284233	1.67324	0.211085	0.301172
205600840101_R05C02	Canis lupus familiaris	5.1.1	Blood	2.9	24	0.169863	1.83288	0.127012	0.194563	0.18731	-0.755337
205600840042_R06C02	Canis lupus familiaris	5.1.1	Blood	2.8	24	0.169863	1.83288	0.122875	0.15565	0.185665	-0.828408
202894750004_R03C02	Canis lupus familiaris	5.1.1	Blood	6.4	24	0.169863	1.83288	0.27182	1.5565	0.207781	0.154346
202894750004_R04C02	Canis lupus familiaris	5.1.1	Blood	7.7	24	0.169863	1.83288	0.325606	2.06237	0.24454	1.78784
202897220147_R01C01	Canis lupus familiaris	5.1.1	Blood	7	24	0.169863	1.83288	0.296645	1.78998	0.217006	0.564274
202894750001_R01C02	Canis lupus familiaris	5.1.1	Blood	1.3	24	0.169863	1.83288	0.0608139	-0.558683	0.183183	-0.938711
202897220147_R03C01	Canis lupus familiaris	5.1.1	Blood	7.1	24	0.169863	1.83288	0.300782	1.82889	0.201923	-0.105944
202897220147_R04C01	Canis lupus familiaris	5.1.1	Blood	5.6	24	0.169863	1.83288	0.238721	1.2452	0.204081	-0.0100754
202897220021_R03C02	Canis lupus familiaris	5.1.1	Blood	4.5	24	0.169863	1.83288	0.19321	0.817164	0.206031	0.07659
202897220021_R04C02	Canis lupus familiaris	5.1.1	Blood	2.5	24	0.169863	1.83288	0.110462	0.0389126	0.200888	-0.151952
205600840077_R02C01	Canis lupus familiaris	5.1.1	Blood	11.5	24	0.169863	1.83288	0.482827	3.54104	0.225915	0.960172
202897220047_R02C02	Canis lupus familiaris	5.1.1	Blood	5	24	0.169863	1.83288	0.213897	1.01173	0.209153	0.215328
202897220095_R04C01	Canis lupus familiaris	5.1.1	Blood	4.2	24	0.169863	1.83288	0.180798	0.700426	0.1819	-0.995731
202897220147_R04C02	Canis lupus familiaris	5.1.1	Blood	12	24	0.169863	1.83288	0.503514	3.73561	0.221811	0.777821
205600840077_R05C01	Canis lupus familiaris	5.1.1	Blood	15.7	24	0.169863	1.83288	0.656597	5.17537	0.223016	0.831379
202897220095_R01C02	Canis lupus familiaris	5.1.1	Blood	0.9	24	0.169863	1.83288	0.0442643	-0.876322	0.18677	-0.779311
202897220095_R03C02	Canis lupus familiaris	5.1.1	Blood	9.8	24	0.169863	1.83288	0.412491	2.87953	0.209391	0.225916
202894750033_R06C01	Canis lupus familiaris	5.1.1	Blood	5.7	24	0.169863	1.83288	0.242859	1.28412	0.207177	0.127497
202894750033_R01C02	Canis lupus familiaris	5.1.1	Blood	1.7	24	0.169863	1.83288	0.0773634	-0.317987	0.168742	-1.58045
202894750033_R02C02	Canis lupus familiaris	5.1.1	Blood	0.5	24	0.169863	1.83288	0.0277148	-1.34453	0.185411	-0.839734
202894750033_R03C02	Canis lupus familiaris	5.1.1	Blood	2.1	24	0.169863	1.83288	0.0939129	-0.124133	0.19739	-0.307398
205600840081_R01C01	Canis lupus familiaris	5.1.1	Blood	1.3	24	0.169863	1.83288	0.0608139	-0.558683	0.163293	-1.82258
202894750033_R05C02	Canis lupus familiaris	5.1.1	Blood	8	24	0.169863	1.83288	0.338019	2.1791	0.224208	0.884336
202894750033_R06C02	Canis lupus familiaris	5.1.1	Blood	6.9	24	0.169863	1.83288	0.292507	1.75107	0.205213	0.0402577
205600840081_R05C01	Canis lupus familiaris	5.1.1	Blood	16	24	0.169863	1.83288	0.669009	5.29211	0.229658	1.12654
205600840081_R01C02	Canis lupus familiaris	5.1.1	Blood	11.2	24	0.169863	1.83288	0.470415	3.42431	0.255475	2.27376
202897220137_R01C02	Canis lupus familiaris	5.1.1	Blood	1.7	24	0.169863	1.83288	0.0773634	-0.317987	0.185955	-0.815551
202897220137_R02C02	Canis lupus familiaris	5.1.1	Blood	5.4	24	0.169863	1.83288	0.230447	1.16738	0.190413	-0.617458
202894750006_R06C01	Canis lupus familiaris	5.1.1	Blood	10.1	24	0.169863	1.83288	0.424904	2.99627	0.244882	1.80302
202894750006_R01C02	Canis lupus familiaris	5.1.1	Blood	10.1	24	0.169863	1.83288	0.424904	2.99627	0.218911	0.64896
202894750006_R02C02	Canis lupus familiaris	5.1.1	Blood	4.4	24	0.169863	1.83288	0.189073	0.778252	0.187833	-0.732072
202897220148_R01C01	Canis lupus familiaris	5.1.1	Blood	2.4	24	0.169863	1.83288	0.106325	-2.22045e-16	0.186887	-0.774134
202897220048_R04C02	Canis lupus familiaris	5.1.1	Blood	1.2	24	0.169863	1.83288	0.0566765	-0.629142	0.191697	-0.560392
202897220148_R02C01	Canis lupus familiaris	5.1.1	Blood	7	24	0.169863	1.83288	0.296645	1.78998	0.187783	-0.734304
202897220092_R03C01	Canis lupus familiaris	5.1.1	Blood	4.2	24	0.169863	1.83288	0.180798	0.700426	0.210272	0.265052
202897220060_R01C02	Canis lupus familiaris	5.1.1	Blood	2.6	24	0.169863	1.83288	0.1146	0.0778252	0.178889	-1.12953
202897220060_R02C02	Canis lupus familiaris	5.1.1	Blood	6.1	24	0.169863	1.83288	0.259408	1.43977	0.210404	0.270899
202897220060_R03C02	Canis lupus familiaris	5.1.1	Blood	6.3	24	0.169863	1.83288	0.267683	1.51759	0.223147	0.837195
202897220060_R04C02	Canis lupus familiaris	5.1.1	Blood	13.1	24	0.169863	1.83288	0.549025	4.16365	0.229262	1.10893
202897220038_R06C02	Canis lupus familiaris	5.1.1	Blood	0.4	24	0.169863	1.83288	0.0235774	-1.50621	0.182969	-0.948255
202894750001_R01C01	Canis lupus familiaris	5.1.1	Blood	7.8	24	0.169863	1.83288	0.329744	2.10128	0.221253	0.753028
202894750001_R02C01	Canis lupus familiaris	5.1.1	Blood	4.7	24	0.169863	1.83288	0.201485	0.894989	0.202086	-0.0987234
202894750001_R03C01	Canis lupus familiaris	5.1.1	Blood	7.9	24	0.169863	1.83288	0.333881	2.14019	0.235254	1.37519
202894750001_R04C01	Canis lupus familiaris	5.1.1	Blood	13.6	24	0.169863	1.83288	0.569712	4.35821	0.24832	1.95581
202894750001_R05C01	Canis lupus familiaris	5.1.1	Blood	9.5	24	0.169863	1.83288	0.400079	2.76279	0.229721	1.12933
202897220069_R05C01	Canis lupus familiaris	5.1.1	Blood	4	24	0.169863	1.83288	0.172523	0.622601	0.203064	-0.0552716
202894750001_R02C02	Canis lupus familiaris	5.1.1	Blood	11.3	24	0.169863	1.83288	0.474552	3.46322	0.204761	0.0201748
202894750001_R03C02	Canis lupus familiaris	5.1.1	Blood	14.5	24	0.169863	1.83288	0.606949	4.70842	0.222772	0.820514
202897220147_R05C01	Canis lupus familiaris	5.1.1	Blood	6.8	24	0.169863	1.83288	0.28837	1.71215	0.191876	-0.552446
202897220147_R06C01	Canis lupus familiaris	5.1.1	Blood	3.4	24	0.169863	1.83288	0.147699	0.389126	0.189616	-0.652868
202897220147_R01C02	Canis lupus familiaris	5.1.1	Blood	10.5	24	0.169863	1.83288	0.441453	3.15192	0.254819	2.24464
202897220147_R02C02	Canis lupus familiaris	5.1.1	Blood	11.4	24	0.169863	1.83288	0.47869	3.50213	0.217002	0.564126
202897220147_R03C02	Canis lupus familiaris	5.1.1	Blood	8.6	24	0.169863	1.83288	0.362843	2.41258	0.217059	0.566635
205600840077_R04C01	Canis lupus familiaris	5.1.1	Blood	9.9	24	0.169863	1.83288	0.416629	2.91844	0.247446	1.91696
202897220147_R05C02	Canis lupus familiaris	5.1.1	Blood	2.2	24	0.169863	1.83288	0.0980503	-0.0810204	0.204991	0.0303612
202897220147_R06C02	Canis lupus familiaris	5.1.1	Blood	3.8	24	0.169863	1.83288	0.164248	0.544776	0.188568	-0.699415
202897220160_R01C01	Canis lupus familiaris	5.1.1	Blood	2.1	24	0.169863	1.83288	0.0939129	-0.124133	0.186261	-0.801952
202897220160_R02C01	Canis lupus familiaris	5.1.1	Blood	0.6	24	0.169863	1.83288	0.0318522	-1.2054	0.157686	-2.07175
202897220160_R03C01	Canis lupus familiaris	5.1.1	Blood	7.6	24	0.169863	1.83288	0.321469	2.02345	0.201501	-0.124722
202897220160_R04C01	Canis lupus familiaris	5.1.1	Blood	12.8	24	0.169863	1.83288	0.536613	4.04691	0.229911	1.13778
202897220160_R05C01	Canis lupus familiaris	5.1.1	Blood	0.6	24	0.169863	1.83288	0.0318522	-1.2054	0.181254	-1.02447
202897220160_R06C01	Canis lupus familiaris	5.1.1	Blood	13.2	24	0.169863	1.83288	0.553163	4.20256	0.223446	0.850489
202897220068_R05C02	Canis lupus familiaris	5.1.1	Blood	10.6	24	0.169863	1.83288	0.445591	3.19083	0.21733	0.578708
202897220119_R01C01	Canis lupus familiaris	5.1.1	Blood	5.6	24	0.169863	1.83288	0.238721	1.2452	0.198339	-0.26524
202897220119_R02C01	Canis lupus familiaris	5.1.1	Blood	2.8	24	0.169863	1.83288	0.122875	0.15565	0.195366	-0.397347
202897220119_R03C01	Canis lupus familiaris	5.1.1	Blood	0.8	24	0.169863	1.83288	0.040127	-0.974453	0.179797	-1.08918
205600840040_R02C01	Canis lupus familiaris	5.1.1	Blood	6.6	24	0.169863	1.83288	0.280095	1.63433	0.199716	-0.204029
205600840065_R02C01	Canis lupus familiaris	5.1.1	Blood	7.5	24	0.169863	1.83288	0.317332	1.98454	0.201516	-0.124037
202897220160_R06C02	Canis lupus familiaris	5.1.1	Blood	3.6	24	0.169863	1.83288	0.155974	0.466951	0.202563	-0.0774977
202897220019_R04C02	Canis lupus familiaris	5.1.1	Blood	3.5	24	0.169863	1.83288	0.151836	0.428038	0.193064	-0.499617
205600840048_R03C02	Canis lupus familiaris	5.1.1	Blood	4.2	24	0.169863	1.83288	0.180798	0.700426	0.189787	-0.645251
205600840048_R04C02	Canis lupus familiaris	5.1.1	Blood	11.3	24	0.169863	1.83288	0.474552	3.46322	0.201682	-0.116689
202897220009_R04C01	Canis lupus familiaris	5.1.1	Blood	1.8	24	0.169863	1.83288	0.0815008	-0.265889	0.188021	-0.723733
202897220009_R05C01	Canis lupus familiaris	5.1.1	Blood	13.7	24	0.169863	1.83288	0.573849	4.39712	0.267346	2.80127
202897220116_R02C01	Canis lupus familiaris	5.1.1	Blood	1.1	24	0.169863	1.83288	0.0525391	-0.704944	0.19688	-0.330063
205600840046_R02C01	Canis lupus familiaris	5.1.1	Blood	11.3	24	0.169863	1.83288	0.474552	3.46322	0.194021	-0.457112
205600840046_R03C01	Canis lupus familiaris	5.1.1	Blood	4.3	24	0.169863	1.83288	0.184935	0.739339	0.180976	-1.0368
205600840046_R04C01	Canis lupus familiaris	5.1.1	Blood	17.5	24	0.169863	1.83288	0.73107	5.8758	0.241853	1.66846
205600840046_R06C01	Canis lupus familiaris	5.1.1	Blood	16.4	24	0.169863	1.83288	0.685559	5.44776	0.218153	0.615261
202897220060_R05C02	Canis lupus familiaris	5.1.1	Blood	5.2	24	0.169863	1.83288	0.222172	1.08955	0.197845	-0.287193
205600840101_R04C02	Canis lupus familiaris	5.1.1	Blood	14.4	24	0.169863	1.83288	0.602811	4.66951	0.228116	1.05798
205600840042_R04C02	Canis lupus familiaris	5.1.1	Blood	1.2	24	0.169863	1.83288	0.0566765	-0.629142	0.181297	-1.02253
202894750004_R02C02	Canis lupus familiaris	5.1.1	Blood	5.1	24	0.169863	1.83288	0.218034	1.05064	0.191466	-0.570667
202897220069_R02C01	Canis lupus familiaris	5.1.1	Blood	3.1	24	0.169863	1.83288	0.135287	0.272388	0.204478	0.00757622
202897220069_R03C01	Canis lupus familiaris	5.1.1	Blood	9	24	0.169863	1.83288	0.379392	2.56823	0.212624	0.369548
205600840078_R02C01	Canis lupus familiaris	5.1.1	Blood	7.1	24	0.169863	1.83288	0.300782	1.82889	0.214356	0.446538
202897220069_R06C01	Canis lupus familiaris	5.1.1	Blood	5.9	24	0.169863	1.83288	0.251134	1.36194	0.197768	-0.29061
202897220069_R01C02	Canis lupus familiaris	5.1.1	Blood	4.8	24	0.169863	1.83288	0.205622	0.933902	0.202079	-0.0990202
205600840078_R01C02	Canis lupus familiaris	5.1.1	Blood	1.2	24	0.169863	1.83288	0.0566765	-0.629142	0.184332	-0.88767
202897220021_R02C02	Canis lupus familiaris	5.1.1	Blood	0.3	24	0.169863	1.83288	0.01944	-1.69917	0.16992	-1.52808
205600840078_R06C02	Canis lupus familiaris	5.1.1	Blood	1.7	24	0.169863	1.83288	0.0773634	-0.317987	0.173765	-1.35725
205600840077_R01C01	Canis lupus familiaris	5.1.1	Blood	15.7	24	0.169863	1.83288	0.656597	5.17537	0.223096	0.834943
202897220021_R06C02	Canis lupus familiaris	5.1.1	Blood	3.3	24	0.169863	1.83288	0.143562	0.350213	0.192901	-0.506866
205600840102_R04C02	Canis lupus familiaris	5.1.1	Blood	1.4	24	0.169863	1.83288	0.0649513	-0.492864	0.183789	-0.911778
205600840102_R06C02	Canis lupus familiaris	5.1.1	Blood	6.8	24	0.169863	1.83288	0.28837	1.71215	0.206455	0.09541
205600840099_R01C01	Canis lupus familiaris	5.1.1	Blood	1.5	24	0.169863	1.83288	0.0690886	-0.431111	0.174331	-1.33208
202897220120_R04C02	Canis lupus familiaris	5.1.1	Blood	1.5	24	0.169863	1.83288	0.0690886	-0.431111	0.187208	-0.759871
202897220120_R05C02	Canis lupus familiaris	5.1.1	Blood	17	24	0.169863	1.83288	0.710383	5.68124	0.264239	2.66324
202897220118_R02C01	Canis lupus familiaris	5.1.1	Blood	2	24	0.169863	1.83288	0.0897756	-0.169189	0.195962	-0.370846
202897220115_R06C02	Canis lupus familiaris	5.1.1	Blood	12.9	24	0.169863	1.83288	0.54075	4.08582	0.268351	2.84593
202897220005_R01C02	Canis lupus familiaris	5.1.1	Blood	5.4	24	0.169863	1.83288	0.230447	1.16738	0.191559	-0.566525
202897220124_R06C01	Canis lupus familiaris	5.1.1	Blood	4.5	24	0.169863	1.83288	0.19321	0.817164	0.182787	-0.956308
202897220124_R01C02	Canis lupus familiaris	5.1.1	Blood	7.1	24	0.169863	1.83288	0.300782	1.82889	0.210369	0.269379
202897220118_R05C01	Canis lupus familiaris	5.1.1	Blood	11.2	24	0.169863	1.83288	0.470415	3.42431	0.198541	-0.256247
205600840048_R01C01	Canis lupus familiaris	5.1.1	Blood	1.3	24	0.169863	1.83288	0.0608139	-0.558683	0.178754	-1.13552
202897220118_R02C02	Canis lupus familiaris	5.1.1	Blood	6.8	24	0.169863	1.83288	0.28837	1.71215	0.219994	0.697053
202897220117_R06C01	Canis lupus familiaris	5.1.1	Blood	2.9	24	0.169863	1.83288	0.127012	0.194563	0.206737	0.107942
205600840048_R04C01	Canis lupus familiaris	5.1.1	Blood	6.1	24	0.169863	1.83288	0.259408	1.43977	0.187451	-0.749058
202897220118_R05C02	Canis lupus familiaris	5.1.1	Blood	12.6	24	0.169863	1.83288	0.528338	3.96908	0.241451	1.65057
202897220118_R06C02	Canis lupus familiaris	5.1.1	Blood	1.7	24	0.169863	1.83288	0.0773634	-0.317987	0.199706	-0.204467
202897220060_R02C01	Canis lupus familiaris	5.1.1	Blood	6.9	24	0.169863	1.83288	0.292507	1.75107	0.201119	-0.141686
202897220060_R03C01	Canis lupus familiaris	5.1.1	Blood	6.6	24	0.169863	1.83288	0.280095	1.63433	0.202993	-0.0584119
202897220060_R04C01	Canis lupus familiaris	5.1.1	Blood	7.3	24	0.169863	1.83288	0.309057	1.90672	0.21406	0.433383
202897220060_R05C01	Canis lupus familiaris	5.1.1	Blood	2.2	24	0.169863	1.83288	0.0980503	-0.0810204	0.178896	-1.12922
202897220060_R06C01	Canis lupus familiaris	5.1.1	Blood	9.5	24	0.169863	1.83288	0.400079	2.76279	0.220078	0.70083
205600840042_R03C01	Canis lupus familiaris	5.1.1	Blood	4.1	24	0.169863	1.83288	0.176661	0.661514	0.177725	-1.18128
205600840042_R04C01	Canis lupus familiaris	5.1.1	Blood	12.8	24	0.169863	1.83288	0.536613	4.04691	0.229823	1.13384
202894750004_R01C01	Canis lupus familiaris	5.1.1	Blood	16.6	24	0.169863	1.83288	0.693834	5.52559	0.240152	1.59284
205600840042_R06C01	Canis lupus familiaris	5.1.1	Blood	3.5	24	0.169863	1.83288	0.151836	0.428038	0.18017	-1.07263
205600840046_R01C02	Canis lupus familiaris	5.1.1	Blood	12.6	24	0.169863	1.83288	0.528338	3.96908	0.216341	0.53475
205600840046_R02C02	Canis lupus familiaris	5.1.1	Blood	14.3	24	0.169863	1.83288	0.598674	4.6306	0.243283	1.73197
205600840046_R03C02	Canis lupus familiaris	5.1.1	Blood	4	24	0.169863	1.83288	0.172523	0.622601	0.176241	-1.2472
205600840046_R04C02	Canis lupus familiaris	5.1.1	Blood	7	24	0.169863	1.83288	0.296645	1.78998	0.218514	0.631327
205600840046_R05C02	Canis lupus familiaris	5.1.1	Blood	2.1	24	0.169863	1.83288	0.0939129	-0.124133	0.177718	-1.18158
205600840078_R01C01	Canis lupus familiaris	5.1.1	Blood	11.7	24	0.169863	1.83288	0.491102	3.61887	0.205242	0.0415205
205600840102_R01C01	Canis lupus familiaris	5.1.1	Blood	7.5	24	0.169863	1.83288	0.317332	1.98454	0.194272	-0.445934
205600840078_R03C01	Canis lupus familiaris	5.1.1	Blood	10.9	24	0.169863	1.83288	0.458003	3.30757	0.249275	1.99825
205600840078_R05C01	Canis lupus familiaris	5.1.1	Blood	2.1	24	0.169863	1.83288	0.0939129	-0.124133	0.179559	-1.09978
202897220069_R03C02	Canis lupus familiaris	5.1.1	Blood	5.4	24	0.169863	1.83288	0.230447	1.16738	0.199453	-0.215733
205600840102_R01C02	Canis lupus familiaris	5.1.1	Blood	15.9	24	0.169863	1.83288	0.664872	5.2532	0.23751	1.47543
202894750040_R03C01	Canis lupus familiaris	5.1.1	Blood	7.5	24	0.169863	1.83288	0.317332	1.98454	0.201675	-0.116971
205600840102_R02C02	Canis lupus familiaris	5.1.1	Blood	6.1	24	0.169863	1.83288	0.259408	1.43977	0.188732	-0.692153
202894750040_R05C01	Canis lupus familiaris	5.1.1	Blood	8	24	0.169863	1.83288	0.338019	2.1791	0.201717	-0.11511
205600840078_R04C02	Canis lupus familiaris	5.1.1	Blood	1.6	24	0.169863	1.83288	0.073226	-0.37295	0.174807	-1.31094
202897220095_R03C01	Canis lupus familiaris	5.1.1	Blood	13.9	24	0.169863	1.83288	0.582124	4.47495	0.232523	1.25382
202894750040_R01C02	Canis lupus familiaris	5.1.1	Blood	7.8	24	0.169863	1.83288	0.329744	2.10128	0.226877	1.00294
205600840077_R06C01	Canis lupus familiaris	5.1.1	Blood	16.1	24	0.169863	1.83288	0.673147	5.33102	0.222428	0.805258
202894750033_R04C01	Canis lupus familiaris	5.1.1	Blood	16.5	24	0.169863	1.83288	0.689696	5.48667	0.208998	0.208437
202897220095_R02C02	Canis lupus familiaris	5.1.1	Blood	4.2	24	0.169863	1.83288	0.180798	0.700426	0.191839	-0.554088
205600840077_R03C02	Canis lupus familiaris	5.1.1	Blood	12.2	24	0.169863	1.83288	0.511789	3.81343	0.21062	0.280494
205600840077_R04C02	Canis lupus familiaris	5.1.1	Blood	1	24	0.169863	1.83288	0.0484017	-0.786966	0.179004	-1.12445
205600840077_R05C02	Canis lupus familiaris	5.1.1	Blood	12.7	24	0.169863	1.83288	0.532476	4.008	0.206824	0.111821
205600840077_R06C02	Canis lupus familiaris	5.1.1	Blood	1.3	24	0.169863	1.83288	0.0608139	-0.558683	0.17832	-1.15483
202897220019_R04C01	Canis lupus familiaris	5.1.1	Blood	12.5	24	0.169863	1.83288	0.524201	3.93017	0.23097	1.18484
205600840081_R02C01	Canis lupus familiaris	5.1.1	Blood	1	24	0.169863	1.83288	0.0484017	-0.786966	0.167747	-1.62467
202897220137_R03C01	Canis lupus familiaris	5.1.1	Blood	3.2	24	0.169863	1.83288	0.139424	0.311301	0.18203	-0.989955
202897220137_R04C01	Canis lupus familiaris	5.1.1	Blood	1.2	24	0.169863	1.83288	0.0566765	-0.629142	0.179833	-1.0876
205600840081_R02C02	Canis lupus familiaris	5.1.1	Blood	7.6	24	0.169863	1.83288	0.321469	2.02345	0.190086	-0.631982
202897220160_R05C02	Canis lupus familiaris	5.1.1	Blood	8.4	24	0.169863	1.83288	0.354568	2.33475	0.220314	0.711297
202897220060_R01C01	Canis lupus familiaris	5.1.1	Blood	2.1	24	0.169863	1.83288	0.0939129	-0.124133	0.205499	0.052954
202897220038_R01C01	Canis lupus familiaris	5.1.1	Blood	0.5	24	0.169863	1.83288	0.0277148	-1.34453	0.167278	-1.64549
202897220038_R02C01	Canis lupus familiaris	5.1.1	Blood	5.2	24	0.169863	1.83288	0.222172	1.08955	0.200965	-0.148536
202897220038_R03C01	Canis lupus familiaris	5.1.1	Blood	0.3	24	0.169863	1.83288	0.01944	-1.69917	0.163333	-1.82082
205600840048_R06C02	Canis lupus familiaris	5.1.1	Blood	9.7	24	0.169863	1.83288	0.408354	2.84062	0.215039	0.476872
205600840046_R01C01	Canis lupus familiaris	5.1.1	Blood	8.2	24	0.169863	1.83288	0.346293	2.25693	0.207411	0.137936
202897220038_R05C01	Canis lupus familiaris	5.1.1	Blood	2.1	24	0.169863	1.83288	0.0939129	-0.124133	0.190489	-0.614083
202897220117_R06C02	Canis lupus familiaris	5.1.1	Blood	0.6	24	0.169863	1.83288	0.0318522	-1.2054	0.181705	-1.00439
202897220116_R01C01	Canis lupus familiaris	5.1.1	Blood	8.2	24	0.169863	1.83288	0.346293	2.25693	0.207352	0.135301
202897220038_R02C02	Canis lupus familiaris	5.1.1	Blood	2	24	0.169863	1.83288	0.0897756	-0.169189	0.186258	-0.80206
205600840101_R05C01	Canis lupus familiaris	5.1.1	Blood	3.8	24	0.169863	1.83288	0.164248	0.544776	0.182873	-0.952483
205600840042_R02C02	Canis lupus familiaris	5.1.1	Blood	0.7	24	0.169863	1.83288	0.0359896	-1.08327	0.174901	-1.30676
205600840101_R01C02	Canis lupus familiaris	5.1.1	Blood	12	24	0.169863	1.83288	0.503514	3.73561	0.225883	0.958783
205600840101_R02C02	Canis lupus familiaris	5.1.1	Blood	4.5	24	0.169863	1.83288	0.19321	0.817164	0.180377	-1.06344
205600840099_R02C01	Canis lupus familiaris	5.1.1	Blood	6.92055	24	0.169863	1.83288	0.293358	1.75906	0.184819	-0.866035
205600840099_R03C01	Canis lupus familiaris	5.1.1	Blood	10.5	24	0.169863	1.83288	0.441453	3.15192	0.23329	1.28792
205600840099_R04C01	Canis lupus familiaris	5.1.1	Blood	15.4	24	0.169863	1.83288	0.644185	5.05864	0.203856	-0.0200613
205600840102_R02C01	Canis lupus familiaris	5.1.1	Blood	11.2	24	0.169863	1.83288	0.470415	3.42431	0.216327	0.534129
202894750004_R05C02	Canis lupus familiaris	5.1.1	Blood	10.1	24	0.169863	1.83288	0.424904	2.99627	0.222941	0.828017
202897220021_R06C01	Canis lupus familiaris	5.1.1	Blood	13.6	24	0.169863	1.83288	0.569712	4.35821	0.215667	0.504772
205600840078_R06C01	Canis lupus familiaris	5.1.1	Blood	3.8	24	0.169863	1.83288	0.164248	0.544776	0.18674	-0.780671
202894750040_R02C01	Canis lupus familiaris	5.1.1	Blood	3.1	24	0.169863	1.83288	0.135287	0.272388	0.207728	0.151988
205600840078_R02C02	Canis lupus familiaris	5.1.1	Blood	7.7	24	0.169863	1.83288	0.325606	2.06237	0.215951	0.517403
205600840078_R03C02	Canis lupus familiaris	5.1.1	Blood	1.5	24	0.169863	1.83288	0.0690886	-0.431111	0.182808	-0.955384
202897220019_R01C02	Canis lupus familiaris	5.1.1	Blood	0.2	24	0.169863	1.83288	0.0153027	-1.93848	0.169395	-1.55143
202894750040_R06C01	Canis lupus familiaris	5.1.1	Blood	2.1	24	0.169863	1.83288	0.0939129	-0.124133	0.197838	-0.287474
205600840077_R03C01	Canis lupus familiaris	5.1.1	Blood	1.1	24	0.169863	1.83288	0.0525391	-0.704944	0.175032	-1.30094
202897220019_R03C02	Canis lupus familiaris	5.1.1	Blood	7.4	24	0.169863	1.83288	0.313194	1.94563	0.236142	1.41467
205600840081_R04C02	Canis lupus familiaris	5.1.1	Blood	4.7	24	0.169863	1.83288	0.201485	0.894989	0.206291	0.0881474
205600840081_R05C02	Canis lupus familiaris	5.1.1	Blood	0.4	24	0.169863	1.83288	0.0235774	-1.50621	0.170541	-1.5005
205600840099_R05C01	Canis lupus familiaris	5.1.1	Blood	0.3	24	0.169863	1.83288	0.01944	-1.69917	0.165326	-1.73226
205600840099_R06C01	Canis lupus familiaris	5.1.1	Blood	1.8	24	0.169863	1.83288	0.0815008	-0.265889	0.155846	-2.15353
205600840099_R01C02	Canis lupus familiaris	5.1.1	Blood	7	24	0.169863	1.83288	0.296645	1.78998	0.195582	-0.387724
202897220068_R04C02	Canis lupus familiaris	5.1.1	Blood	3.1	24	0.169863	1.83288	0.135287	0.272388	0.198638	-0.251955
202897220117_R02C01	Canis lupus familiaris	5.1.1	Blood	8.7	24	0.169863	1.83288	0.36698	2.45149	0.224524	0.898396
202897220019_R05C01	Canis lupus familiaris	5.1.1	Blood	6.5	24	0.169863	1.83288	0.275958	1.59542	0.191838	-0.554136
202897220019_R06C01	Canis lupus familiaris	5.1.1	Blood	4.7	24	0.169863	1.83288	0.201485	0.894989	0.197403	-0.306813
202897220038_R03C02	Canis lupus familiaris	5.1.1	Blood	1.7	24	0.169863	1.83288	0.0773634	-0.317987	0.17902	-1.12373
202897220019_R02C02	Canis lupus familiaris	5.1.1	Blood	7.5	24	0.169863	1.83288	0.317332	1.98454	0.210096	0.25721
202897220117_R05C01	Canis lupus familiaris	5.1.1	Blood	5.5	24	0.169863	1.83288	0.234584	1.20629	0.212296	0.355004
202897220137_R05C01	Canis lupus familiaris	5.1.1	Blood	8	24	0.169863	1.83288	0.338019	2.1791	0.214587	0.456804
202894750040_R02C02	Canis lupus familiaris	5.1.1	Blood	14.3	24	0.169863	1.83288	0.598674	4.6306	0.254616	2.23558
202897220109_R01C02	Canis lupus familiaris	5.1.1	Blood	3.4	24	0.169863	1.83288	0.147699	0.389126	0.18416	-0.895329
205600840081_R06C02	Canis lupus familiaris	5.1.1	Blood	8.3	24	0.169863	1.83288	0.350431	2.29584	0.18369	-0.916189
202897220137_R04C02	Canis lupus familiaris	5.1.1	Blood	2.5	24	0.169863	1.83288	0.110462	0.0389126	0.187529	-0.745613
205600840042_R02C01	Canis lupus familiaris	5.1.1	Blood	1.6	24	0.169863	1.83288	0.073226	-0.37295	0.177081	-1.20989
202894750006_R03C02	Canis lupus familiaris	5.1.1	Blood	1.6	24	0.169863	1.83288	0.073226	-0.37295	0.187734	-0.736502
202894750006_R04C02	Canis lupus familiaris	5.1.1	Blood	1.1	24	0.169863	1.83288	0.0525391	-0.704944	0.183192	-0.938341
202894750006_R06C02	Canis lupus familiaris	5.1.1	Blood	10.3	24	0.169863	1.83288	0.433178	3.07409	0.208922	0.205043
205600840101_R02C01	Canis lupus familiaris	5.1.1	Blood	11.5	24	0.169863	1.83288	0.482827	3.54104	0.208889	0.203579
202894750040_R04C01	Canis lupus familiaris	5.1.1	Blood	5.9	24	0.169863	1.83288	0.251134	1.36194	0.203153	-0.0512942
205600840101_R03C01	Canis lupus familiaris	5.1.1	Blood	5.9	24	0.169863	1.83288	0.251134	1.36194	0.184752	-0.869005
205600840101_R06C01	Canis lupus familiaris	5.1.1	Blood	4.1	24	0.169863	1.83288	0.176661	0.661514	0.185739	-0.825157
205600840099_R05C02	Canis lupus familiaris	5.1.1	Blood	3.6	24	0.169863	1.83288	0.155974	0.466951	0.176745	-1.2248
202897220136_R06C02	Canis lupus familiaris	5.1.1	Blood	9.2	24	0.169863	1.83288	0.387667	2.64606	0.202493	-0.0806442
202897220136_R05C02	Canis lupus familiaris	5.1.1	Blood	2.1	24	0.169863	1.83288	0.0939129	-0.124133	0.187944	-0.727135
202897220109_R02C02	Canis lupus familiaris	5.1.1	Blood	1.3	24	0.169863	1.83288	0.0608139	-0.558683	0.206899	0.115167
202897220120_R06C02	Canis lupus familiaris	5.1.1	Blood	0.9	24	0.169863	1.83288	0.0442643	-0.876322	0.182897	-0.951424
205600840101_R06C02	Canis lupus familiaris	5.1.1	Blood	8	24	0.169863	1.83288	0.338019	2.1791	0.19633	-0.35449
202894750004_R06C02	Canis lupus familiaris	5.1.1	Blood	1.5	24	0.169863	1.83288	0.0690886	-0.431111	0.186073	-0.810297
202894750040_R01C01	Canis lupus familiaris	5.1.1	Blood	9.2	24	0.169863	1.83288	0.387667	2.64606	0.206804	0.11092
205600840102_R05C01	Canis lupus familiaris	5.1.1	Blood	4.9	24	0.169863	1.83288	0.20976	0.972814	0.196289	-0.356327
205600840102_R06C01	Canis lupus familiaris	5.1.1	Blood	0.9	24	0.169863	1.83288	0.0442643	-0.876322	0.178659	-1.13975
202897220136_R01C02	Canis lupus familiaris	5.1.1	Blood	0.9	24	0.169863	1.83288	0.0442643	-0.876322	0.187724	-0.736929
202897220136_R02C02	Canis lupus familiaris	5.1.1	Blood	11.2	24	0.169863	1.83288	0.470415	3.42431	0.215686	0.505657
205600840048_R03C01	Canis lupus familiaris	5.1.1	Blood	10.1	24	0.169863	1.83288	0.424904	2.99627	0.222928	0.827447
205600840099_R04C02	Canis lupus familiaris	5.1.1	Blood	4.8	24	0.169863	1.83288	0.205622	0.933902	0.180239	-1.06956
205600840099_R06C02	Canis lupus familiaris	5.1.1	Blood	0.4	24	0.169863	1.83288	0.0235774	-1.50621	0.161269	-1.91251
202897220136_R03C02	Canis lupus familiaris	5.1.1	Blood	3.2	24	0.169863	1.83288	0.139424	0.311301	0.196875	-0.330261
205600840048_R01C02	Canis lupus familiaris	5.1.1	Blood	4.5	24	0.169863	1.83288	0.19321	0.817164	0.188716	-0.692832
205600840048_R02C02	Canis lupus familiaris	5.1.1	Blood	10.5	24	0.169863	1.83288	0.441453	3.15192	0.235997	1.40819
202897220136_R04C01	Canis lupus familiaris	5.1.1	Blood	2	24	0.169863	1.83288	0.0897756	-0.169189	0.189362	-0.664137
202897220136_R05C01	Canis lupus familiaris	5.1.1	Blood	1	24	0.169863	1.83288	0.0484017	-0.786966	0.176345	-1.24258
202897220118_R04C01	Canis lupus familiaris	5.1.1	Blood	0.7	24	0.169863	1.83288	0.0359896	-1.08327	0.189208	-0.670974
202897220019_R03C01	Canis lupus familiaris	5.1.1	Blood	0.6	24	0.169863	1.83288	0.0318522	-1.2054	0.172341	-1.42054
202897220136_R06C01	Canis lupus familiaris	5.1.1	Blood	8.3	24	0.169863	1.83288	0.350431	2.29584	0.217219	0.573764
202897220038_R06C01	Canis lupus familiaris	5.1.1	Blood	3	24	0.169863	1.83288	0.131149	0.233475	0.193283	-0.489891
202894750004_R02C01	Canis lupus familiaris	5.1.1	Blood	7.6	24	0.169863	1.83288	0.321469	2.02345	0.203176	-0.0502692
205600840081_R04C01	Canis lupus familiaris	5.1.1	Blood	13.1	24	0.169863	1.83288	0.549025	4.16365	0.213383	0.403276
202894750006_R05C02	Canis lupus familiaris	5.1.1	Blood	10.8	24	0.169863	1.83288	0.453865	3.26866	0.251839	2.11217
205600840094_R06C02	Canis lupus familiaris	5.1.1	Blood	7	24	0.169863	1.83288	0.296645	1.78998	0.182774	-0.956879
205600840048_R02C01	Canis lupus familiaris	5.1.1	Blood	1.2	24	0.169863	1.83288	0.0566765	-0.629142	0.177461	-1.19301
205600840102_R03C01	Canis lupus familiaris	5.1.1	Blood	1.8	24	0.169863	1.83288	0.0815008	-0.265889	0.17976	-1.09083
202894750040_R03C02	Canis lupus familiaris	5.1.1	Blood	13.7	24	0.169863	1.83288	0.573849	4.39712	0.228126	1.05843
202897220137_R03C02	Canis lupus familiaris	5.1.1	Blood	9.3	24	0.169863	1.83288	0.391805	2.68497	0.227263	1.02008
202897220038_R04C01	Canis lupus familiaris	5.1.1	Blood	8.3	24	0.169863	1.83288	0.350431	2.29584	0.222581	0.812029
205600840099_R03C02	Canis lupus familiaris	5.1.1	Blood	9.4	24	0.169863	1.83288	0.395942	2.72388	0.193703	-0.471249
202897220137_R05C02	Canis lupus familiaris	5.1.1	Blood	2.7	24	0.169863	1.83288	0.118737	0.116738	0.180502	-1.05787
202897220137_R06C02	Canis lupus familiaris	5.1.1	Blood	13.1	24	0.169863	1.83288	0.549025	4.16365	0.209738	0.241326
205600840099_R02C02	Canis lupus familiaris	5.1.1	Blood	2.9	24	0.169863	1.83288	0.127012	0.194563	0.18559	-0.831776
205600840077_R02C02	Canis lupus familiaris	5.1.1	Blood	6.6	24	0.169863	1.83288	0.280095	1.63433	0.220124	0.702837
202897220038_R01C02	Canis lupus familiaris	5.1.1	Blood	1.5	24	0.169863	1.83288	0.0690886	-0.431111	0.1818	-1.00017
205600840102_R04C01	Canis lupus familiaris	5.1.1	Blood	4.3	24	0.169863	1.83288	0.184935	0.739339	0.202546	-0.0782589
202894750033_R05C01	Canis lupus familiaris	5.1.1	Blood	6.1	24	0.169863	1.83288	0.259408	1.43977	0.194289	-0.445203
205600840094_R02C02	Canis lupus familiaris	5.1.1	Blood	6.6	24	0.169863	1.83288	0.280095	1.63433	0.198803	-0.2446
202897220109_R05C02	Canis lupus familiaris	5.1.1	Blood	11.2	24	0.169863	1.83288	0.470415	3.42431	0.251565	2.1
205600840094_R04C02	Canis lupus familiaris	5.1.1	Blood	1.5	24	0.169863	1.83288	0.0690886	-0.431111	0.16648	-1.68098
202897220117_R01C01	Canis lupus familiaris	5.1.1	Blood	2	24	0.169863	1.83288	0.0897756	-0.169189	0.181577	-1.01007
202897220136_R04C02	Canis lupus familiaris	5.1.1	Blood	0.8	24	0.169863	1.83288	0.040127	-0.974453	0.177092	-1.20939
205600840101_R01C01	Canis lupus familiaris	5.1.1	Blood	3	24	0.169863	1.83288	0.131149	0.233475	0.175052	-1.30005
202897220109_R04C02	Canis lupus familiaris	5.1.1	Blood	1.1	24	0.169863	1.83288	0.0525391	-0.704944	0.182045	-0.989273
202897220019_R02C01	Canis lupus familiaris	5.1.1	Blood	10.5	24	0.169863	1.83288	0.441453	3.15192	0.217227	0.574114
205600840094_R03C02	Canis lupus familiaris	5.1.1	Blood	1.2	24	0.169863	1.83288	0.0566765	-0.629142	0.17924	-1.11392
205600840005_R04C01	Canis lupus familiaris	5.1.1	Blood	14.3	24	0.169863	1.83288	0.598674	4.6306	0.238476	1.51835
205600840094_R05C02	Canis lupus familiaris	5.1.1	Blood	8.8	24	0.169863	1.83288	0.371118	2.49041	0.212076	0.345211
202897220118_R03C01	Canis lupus familiaris	5.1.1	Blood	14.4	24	0.169863	1.83288	0.602811	4.66951	0.235573	1.38937
202897220118_R01C01	Canis lupus familiaris	5.1.1	Blood	7.9	24	0.169863	1.83288	0.333881	2.14019	0.233645	1.30367
202897220019_R01C01	Canis lupus familiaris	5.1.1	Blood	8.8	24	0.169863	1.83288	0.371118	2.49041	0.243523	1.74265
202894750040_R05C02	Canis lupus familiaris	5.1.1	Blood	0.4	24	0.169863	1.83288	0.0235774	-1.50621	0.184929	-0.861115
202894750040_R04C02	Canis lupus familiaris	5.1.1	Blood	15.6	24	0.169863	1.83288	0.65246	5.13646	0.231894	1.22586
202897220109_R03C02	Canis lupus familiaris	5.1.1	Blood	1.3	24	0.169863	1.83288	0.0608139	-0.558683	0.191634	-0.5632
202894750040_R06C02	Canis lupus familiaris	5.1.1	Blood	0.7	24	0.169863	1.83288	0.0359896	-1.08327	0.175684	-1.27195
205600840077_R01C02	Canis lupus familiaris	5.1.1	Blood	7.9	24	0.169863	1.83288	0.333881	2.14019	0.209562	0.233479
205600840094_R05C01	Canis lupus familiaris	5.1.1	Blood	7.1	24	0.169863	1.83288	0.300782	1.82889	0.198409	-0.262097
205600840094_R01C02	Canis lupus familiaris	5.1.1	Blood	1	24	0.169863	1.83288	0.0484017	-0.786966	0.168972	-1.57024
205600840094_R06C01	Canis lupus familiaris	5.1.1	Blood	5.93	24	0.169863	1.83288	0.252375	1.37361	0.206365	0.0914402
204551090048_R05C01	Capra hircus	4.1.5	Skin	7.49589	20.8	0.424658	1.49452	0.373177	2.16233	0.201481	1.10684
204551090048_R06C01	Capra hircus	4.1.5	Skin	7.50959	20.8	0.424658	1.49452	0.373822	2.1678	0.19528	0.147149
204551090077_R06C02	Capra hircus	4.1.5	Skin	3.95342	20.8	0.424658	1.49452	0.206273	0.747976	0.186801	-1.16498
204551090048_R03C01	Capra hircus	4.1.5	Skin	6.46575	20.8	0.424658	1.49452	0.324642	1.75104	0.198258	0.608038
204551090048_R04C01	Capra hircus	4.1.5	Skin	7.50137	20.8	0.424658	1.49452	0.373435	2.16452	0.200288	0.922196
204551090076_R03C02	Capra hircus	4.1.5	Skin	2.44658	20.8	0.424658	1.49452	0.135278	0.146357	0.195483	0.178563
204551090048_R01C02	Capra hircus	4.1.5	Skin	6.48767	20.8	0.424658	1.49452	0.325674	1.75979	0.197759	0.530796
204551090048_R02C01	Capra hircus	4.1.5	Skin	6.4274	20.8	0.424658	1.49452	0.322835	1.73573	0.196737	0.372651
204551090077_R05C02	Capra hircus	4.1.5	Skin	3.00274	20.8	0.424658	1.49452	0.161482	0.36841	0.190637	-0.571368
204551090047_R06C02	Capra hircus	4.1.5	Skin	6.47671	20.8	0.424658	1.49452	0.325158	1.75541	0.198542	0.652104
204551090048_R01C01	Capra hircus	4.1.5	Skin	6.4274	20.8	0.424658	1.49452	0.322835	1.73573	0.201986	1.18497
204551090076_R04C02	Capra hircus	4.1.5	Skin	4.50959	20.8	0.424658	1.49452	0.232477	0.970028	0.192598	-0.2678
204551090048_R02C02	Capra hircus	4.1.5	Skin	6.46301	20.8	0.424658	1.49452	0.324513	1.74995	0.205875	1.78684
204551090077_R03C02	Capra hircus	4.1.5	Skin	0.917808	20.8	0.424658	1.49452	0.0632503	-0.623644	0.191489	-0.439453
204551090077_R04C02	Capra hircus	4.1.5	Skin	2.99178	20.8	0.424658	1.49452	0.160966	0.364034	0.192104	-0.344303
204551090048_R04C02	Capra hircus	4.1.5	Skin	6.47671	20.8	0.424658	1.49452	0.325158	1.75541	0.201351	1.08676
204551090048_R05C02	Capra hircus	4.1.5	Skin	8.54795	20.8	0.424658	1.49452	0.422744	2.58237	0.201894	1.17071
204551090048_R06C02	Capra hircus	4.1.5	Skin	7.53425	20.8	0.424658	1.49452	0.374984	2.17764	0.195663	0.206555
204551090047_R05C02	Capra hircus	4.1.5	Skin	1.51233	20.8	0.424658	1.49452	0.0912611	-0.257019	0.196387	0.318561
204551090076_R04C01	Capra hircus	4.1.5	Skin	5.53151	20.8	0.424658	1.49452	0.280625	1.37804	0.195499	0.18108
204551090076_R05C01	Capra hircus	4.1.5	Skin	5.53973	20.8	0.424658	1.49452	0.281012	1.38132	0.197224	0.448046
204551090076_R06C01	Capra hircus	4.1.5	Skin	2.44932	20.8	0.424658	1.49452	0.135407	0.147451	0.192589	-0.269178
204551090076_R01C02	Capra hircus	4.1.5	Skin	2.50959	20.8	0.424658	1.49452	0.138247	0.171516	0.199893	0.861115
204551090076_R02C02	Capra hircus	4.1.5	Skin	2.52877	20.8	0.424658	1.49452	0.139151	0.179173	0.199594	0.814837
204551090070_R01C01	Capra hircus	4.1.5	Skin	2.99452	20.8	0.424658	1.49452	0.161095	0.365128	0.190599	-0.577218
204551090076_R05C02	Capra hircus	4.1.5	Skin	2.46027	20.8	0.424658	1.49452	0.135924	0.151827	0.192823	-0.233051
204551090076_R06C02	Capra hircus	4.1.5	Skin	4.51233	20.8	0.424658	1.49452	0.232606	0.971122	0.207895	2.09953
204551090048_R03C02	Capra hircus	4.1.5	Skin	6.47123	20.8	0.424658	1.49452	0.3249	1.75323	0.197492	0.489528
204551090077_R01C01	Capra hircus	4.1.5	Skin	1.86301	20.8	0.424658	1.49452	0.107784	-0.0906176	0.182515	-1.82826
204551090067_R01C01	Capra hircus	4.1.5	Skin	4.47123	20.8	0.424658	1.49452	0.23067	0.954715	0.195746	0.219263
204551090067_R02C01	Capra hircus	4.1.5	Skin	5.4137	20.8	0.424658	1.49452	0.275074	1.331	0.195197	0.134346
204551090067_R03C01	Capra hircus	4.1.5	Skin	5.5589	20.8	0.424658	1.49452	0.281916	1.38897	0.20211	1.2042
204551090067_R04C01	Capra hircus	4.1.5	Skin	1.51507	20.8	0.424658	1.49452	0.0913902	-0.255605	0.191861	-0.381865
204551090008_R01C01	Capra hircus	4.1.5	Skin	2.45205	20.8	0.424658	1.49452	0.135536	0.148545	0.199481	0.797413
204551090008_R04C02	Capra hircus	4.1.5	Skin	4.91781	20.8	0.424658	1.49452	0.25171	1.13301	0.195617	0.199323
204551090008_R05C02	Capra hircus	4.1.5	Skin	1.50411	20.8	0.424658	1.49452	0.0908739	-0.261271	0.189755	-0.707835
204551090008_R06C02	Capra hircus	4.1.5	Skin	6.47671	20.8	0.424658	1.49452	0.325158	1.75541	0.195735	0.217637
204551090046_R06C02	Capra hircus	4.1.5	Skin	5.54521	20.8	0.424658	1.49452	0.28127	1.3835	0.196158	0.283049
204551090047_R01C01	Capra hircus	4.1.5	Skin	1.43836	20.8	0.424658	1.49452	0.0877759	-0.295957	0.188004	-0.978755
204551090077_R02C01	Capra hircus	4.1.5	Skin	1.91233	20.8	0.424658	1.49452	0.110107	-0.0692898	0.182255	-1.8685
204551090077_R03C01	Capra hircus	4.1.5	Skin	0.917808	20.8	0.424658	1.49452	0.0632503	-0.623644	0.180534	-2.13478
204551090077_R04C01	Capra hircus	4.1.5	Skin	2.99178	20.8	0.424658	1.49452	0.160966	0.364034	0.189029	-0.820113
204551090077_R05C01	Capra hircus	4.1.5	Skin	3	20.8	0.424658	1.49452	0.161353	0.367316	0.188543	-0.89537
204551090077_R06C01	Capra hircus	4.1.5	Skin	0.983562	20.8	0.424658	1.49452	0.0663483	-0.575826	0.176143	-2.81437
204551090077_R01C02	Capra hircus	4.1.5	Skin	1.85479	20.8	0.424658	1.49452	0.107396	-0.0942169	0.18828	-0.936101
204551090077_R02C02	Capra hircus	4.1.5	Skin	0.975342	20.8	0.424658	1.49452	0.065961	-0.58168	0.176046	-2.82945
204551090046_R05C02	Capra hircus	4.1.5	Skin	2.36986	20.8	0.424658	1.49452	0.131664	0.11573	0.190196	-0.63951
204551090067_R02C02	Capra hircus	4.1.5	Skin	4.52603	20.8	0.424658	1.49452	0.233252	0.976592	0.19803	0.572785
204551090067_R03C02	Capra hircus	4.1.5	Skin	4.52877	20.8	0.424658	1.49452	0.233381	0.977685	0.193034	-0.200433
204551090067_R04C02	Capra hircus	4.1.5	Skin	3.52055	20.8	0.424658	1.49452	0.185878	0.575148	0.201288	1.07698
204551090067_R05C02	Capra hircus	4.1.5	Skin	2.51507	20.8	0.424658	1.49452	0.138505	0.173704	0.19616	0.283453
204551090067_R06C02	Capra hircus	4.1.5	Skin	3.53973	20.8	0.424658	1.49452	0.186782	0.582805	0.199817	0.8493
204551090070_R02C01	Capra hircus	4.1.5	Skin	0.915068	20.8	0.424658	1.49452	0.0631212	-0.625687	0.17966	-2.27016
204551090070_R03C01	Capra hircus	4.1.5	Skin	0.915068	20.8	0.424658	1.49452	0.0631212	-0.625687	0.184114	-1.58077
204551090070_R04C01	Capra hircus	4.1.5	Skin	7.94795	20.8	0.424658	1.49452	0.394475	2.34281	0.199939	0.868308
204551090070_R05C01	Capra hircus	4.1.5	Skin	4.91781	20.8	0.424658	1.49452	0.25171	1.13301	0.194394	0.0101364
204551090047_R03C02	Capra hircus	4.1.5	Skin	1.44658	20.8	0.424658	1.49452	0.0881632	-0.291555	0.191788	-0.393171
204551090047_R04C02	Capra hircus	4.1.5	Skin	1.39726	20.8	0.424658	1.49452	0.0858397	-0.318262	0.190228	-0.634669
204551090067_R06C01	Capra hircus	4.1.5	Skin	3.48493	20.8	0.424658	1.49452	0.1842	0.560928	0.195044	0.110634
204551090067_R01C02	Capra hircus	4.1.5	Skin	2.50685	20.8	0.424658	1.49452	0.138118	0.170422	0.194517	0.0291679
204551090046_R03C02	Capra hircus	4.1.5	Skin	2.52877	20.8	0.424658	1.49452	0.139151	0.179173	0.197836	0.542765
204551090046_R04C02	Capra hircus	4.1.5	Skin	3.51233	20.8	0.424658	1.49452	0.185491	0.571866	0.19369	-0.0987728
204551090046_R02C01	Capra hircus	4.1.5	Skin	3.46301	20.8	0.424658	1.49452	0.183168	0.552177	0.195806	0.228585
204551090047_R02C01	Capra hircus	4.1.5	Skin	1.50959	20.8	0.424658	1.49452	0.0911321	-0.258434	0.189851	-0.69302
204551090047_R03C01	Capra hircus	4.1.5	Skin	1.49315	20.8	0.424658	1.49452	0.0903576	-0.266969	0.191977	-0.364019
204551090046_R01C01	Capra hircus	4.1.5	Skin	1.42192	20.8	0.424658	1.49452	0.0870014	-0.304819	0.205216	1.68496
204551090067_R05C01	Capra hircus	4.1.5	Skin	4.50959	20.8	0.424658	1.49452	0.232477	0.970028	0.195772	0.223377
204551090046_R03C01	Capra hircus	4.1.5	Skin	5.4274	20.8	0.424658	1.49452	0.27572	1.33647	0.204742	1.61155
204551090046_R04C01	Capra hircus	4.1.5	Skin	3.52603	20.8	0.424658	1.49452	0.186137	0.577335	0.198412	0.631894
204551090046_R05C01	Capra hircus	4.1.5	Skin	3.51507	20.8	0.424658	1.49452	0.18562	0.57296	0.203286	1.38614
204551090047_R04C01	Capra hircus	4.1.5	Skin	1.50685	20.8	0.424658	1.49452	0.091003	-0.259852	0.191677	-0.410356
204551090046_R01C02	Capra hircus	4.1.5	Skin	4.50959	20.8	0.424658	1.49452	0.232477	0.970028	0.198749	0.684124
204551090046_R02C02	Capra hircus	4.1.5	Skin	4.51507	20.8	0.424658	1.49452	0.232735	0.972216	0.199902	0.862455
204551090047_R01C02	Capra hircus	4.1.5	Skin	1.52055	20.8	0.424658	1.49452	0.0916484	-0.252784	0.19322	-0.171585
204551090047_R02C02	Capra hircus	4.1.5	Skin	1.51507	20.8	0.424658	1.49452	0.0913902	-0.255605	0.194225	-0.0161233
204551090047_R05C01	Capra hircus	4.1.5	Skin	1.50411	20.8	0.424658	1.49452	0.0908739	-0.261271	0.187235	-1.09783
204551090047_R06C01	Capra hircus	4.1.5	Skin	1.52603	20.8	0.424658	1.49452	0.0919065	-0.249971	0.191547	-0.430427
204551090046_R06C01	Capra hircus	4.1.5	Skin	2.40274	20.8	0.424658	1.49452	0.133213	0.128856	0.189062	-0.815106
204529320094_R03C02	Capreolus capreolus	4.3.1	Blood	10.6667	17.5	0.419178	1.46301	0.618658	4.11062	0.256493	0.721815
204529320094_R02C02	Capreolus capreolus	4.3.1	Blood	10.6667	17.5	0.419178	1.46301	0.618658	4.11062	0.235969	0.136363
205863120017_R05C01	Capreolus capreolus	4.3.1	Blood	1	17.5	0.419178	1.46301	0.0791988	-0.42427	0.186072	-1.28694
204529320094_R05C02	Capreolus capreolus	4.3.1	Blood	9.66667	17.5	0.419178	1.46301	0.562852	3.64962	0.247165	0.455747
204529320094_R06C01	Capreolus capreolus	4.3.1	Blood	10.6667	17.5	0.419178	1.46301	0.618658	4.11062	0.273071	1.19469
204529320094_R01C02	Capreolus capreolus	4.3.1	Blood	10.6667	17.5	0.419178	1.46301	0.618658	4.11062	0.259251	0.800483
205818210107_R02C02	Capreolus capreolus	4.3.1	Blood	2	17.5	0.419178	1.46301	0.135005	0.115251	0.209288	-0.624694
204529320094_R05C01	Capreolus capreolus	4.3.1	Blood	10.6667	17.5	0.419178	1.46301	0.618658	4.11062	0.301684	2.01088
205863120017_R01C02	Capreolus capreolus	4.3.1	Blood	3	17.5	0.419178	1.46301	0.190811	0.576255	0.230974	-0.00611501
205818210107_R06C01	Capreolus capreolus	4.3.1	Blood	2	17.5	0.419178	1.46301	0.135005	0.115251	0.183093	-1.3719
205818210107_R01C02	Capreolus capreolus	4.3.1	Blood	1	17.5	0.419178	1.46301	0.0791988	-0.42427	0.175348	-1.59282
204529320094_R04C02	Capreolus capreolus	4.3.1	Blood	9.66667	17.5	0.419178	1.46301	0.562852	3.64962	0.250571	0.552881
205818210107_R05C01	Capreolus capreolus	4.3.1	Blood	1	17.5	0.419178	1.46301	0.0791988	-0.42427	0.206567	-0.70233
205818210107_R04C02	Capreolus capreolus	4.3.1	Blood	8	17.5	0.419178	1.46301	0.469842	2.88128	0.235598	0.125787
205863120017_R02C02	Capreolus capreolus	4.3.1	Blood	4	17.5	0.419178	1.46301	0.246617	1.03726	0.249188	0.51344
205863120058_R05C01	Capreolus capreolus	4.3.1	Blood	1	17.5	0.419178	1.46301	0.0791988	-0.42427	0.189982	-1.17541
205863120017_R06C01	Capreolus capreolus	4.3.1	Blood	4	17.5	0.419178	1.46301	0.246617	1.03726	0.251346	0.574991
205863120058_R02C01	Capreolus capreolus	4.3.1	Blood	1	17.5	0.419178	1.46301	0.0791988	-0.42427	0.195224	-1.02586
205863120058_R03C01	Capreolus capreolus	4.3.1	Blood	3	17.5	0.419178	1.46301	0.190811	0.576255	0.261996	0.878792
204529320094_R06C02	Capreolus capreolus	4.3.1	Blood	9.66667	17.5	0.419178	1.46301	0.562852	3.64962	0.245672	0.41315
204529320094_R04C01	Capreolus capreolus	4.3.1	Blood	11.6667	17.5	0.419178	1.46301	0.674464	4.57162	0.24977	0.53005
205818210107_R03C02	Capreolus capreolus	4.3.1	Blood	1	17.5	0.419178	1.46301	0.0791988	-0.42427	0.178272	-1.50943
204529320088_R02C01	Capreolus capreolus	4.3.1	Blood	2.66667	17.5	0.419178	1.46301	0.172209	0.422587	0.241221	0.286195
205863120058_R04C01	Capreolus capreolus	4.3.1	Blood	3	17.5	0.419178	1.46301	0.190811	0.576255	0.210348	-0.594461
204529320088_R01C01	Capreolus capreolus	4.3.1	Blood	2.66667	17.5	0.419178	1.46301	0.172209	0.422587	0.223413	-0.221794
204529320095_R01C01	Capreolus capreolus	4.3.1	Blood	9.66667	17.5	0.419178	1.46301	0.562852	3.64962	0.236777	0.159425
204529320095_R02C01	Capreolus capreolus	4.3.1	Blood	9.66667	17.5	0.419178	1.46301	0.562852	3.64962	0.266416	1.00488
205818210107_R05C02	Capreolus capreolus	4.3.1	Blood	1	17.5	0.419178	1.46301	0.0791988	-0.42427	0.188913	-1.2059
205809390005_R01C01	Capreolus capreolus	4.3.1	Blood	8	17.5	0.419178	1.46301	0.469842	2.88128	0.25481	0.673805
204529320094_R03C01	Capreolus capreolus	4.3.1	Blood	12.6667	17.5	0.419178	1.46301	0.73027	5.03263	0.276046	1.27956
204529320094_R01C01	Capreolus capreolus	4.3.1	Blood	13.6667	17.5	0.419178	1.46301	0.786076	5.49363	0.312141	2.30916
204529320104_R06C01	Capreolus capreolus	4.3.1	Blood	6.66667	17.5	0.419178	1.46301	0.395434	2.2666	0.243915	0.363036
204529320104_R01C02	Capreolus capreolus	4.3.1	Blood	6.66667	17.5	0.419178	1.46301	0.395434	2.2666	0.23631	0.146104
204529320104_R02C02	Capreolus capreolus	4.3.1	Blood	5.66667	17.5	0.419178	1.46301	0.339627	1.8056	0.267566	1.03767
204529320104_R03C02	Capreolus capreolus	4.3.1	Blood	5.66667	17.5	0.419178	1.46301	0.339627	1.8056	0.27854	1.35071
204529320104_R04C02	Capreolus capreolus	4.3.1	Blood	5.66667	17.5	0.419178	1.46301	0.339627	1.8056	0.261961	0.877796
204529320104_R05C02	Capreolus capreolus	4.3.1	Blood	5.66667	17.5	0.419178	1.46301	0.339627	1.8056	0.28161	1.43828
204529320104_R06C02	Capreolus capreolus	4.3.1	Blood	5.66667	17.5	0.419178	1.46301	0.339627	1.8056	0.250794	0.559243
205863120017_R03C02	Capreolus capreolus	4.3.1	Blood	8	17.5	0.419178	1.46301	0.469842	2.88128	0.252901	0.619358
205863120017_R04C02	Capreolus capreolus	4.3.1	Blood	1	17.5	0.419178	1.46301	0.0791988	-0.42427	0.202925	-0.806206
205863120017_R05C02	Capreolus capreolus	4.3.1	Blood	1	17.5	0.419178	1.46301	0.0791988	-0.42427	0.18559	-1.30067
205863120017_R06C02	Capreolus capreolus	4.3.1	Blood	1	17.5	0.419178	1.46301	0.0791988	-0.42427	0.200018	-0.889132
205863120058_R01C01	Capreolus capreolus	4.3.1	Blood	1	17.5	0.419178	1.46301	0.0791988	-0.42427	0.208085	-0.659016
204529320095_R03C01	Capreolus capreolus	4.3.1	Blood	9.66667	17.5	0.419178	1.46301	0.562852	3.64962	0.279968	1.39143
204529320095_R04C01	Capreolus capreolus	4.3.1	Blood	9.66667	17.5	0.419178	1.46301	0.562852	3.64962	0.264172	0.940864
204529320095_R05C01	Capreolus capreolus	4.3.1	Blood	8.66667	17.5	0.419178	1.46301	0.507046	3.18861	0.271372	1.14623
204529320095_R06C01	Capreolus capreolus	4.3.1	Blood	8.66667	17.5	0.419178	1.46301	0.507046	3.18861	0.288571	1.63684
204529320095_R01C02	Capreolus capreolus	4.3.1	Blood	8.66667	17.5	0.419178	1.46301	0.507046	3.18861	0.281915	1.44697
205863120058_R06C01	Capreolus capreolus	4.3.1	Blood	1	17.5	0.419178	1.46301	0.0791988	-0.42427	0.190632	-1.15687
205863120058_R01C02	Capreolus capreolus	4.3.1	Blood	1	17.5	0.419178	1.46301	0.0791988	-0.42427	0.174489	-1.61734
205863120058_R02C02	Capreolus capreolus	4.3.1	Blood	1	17.5	0.419178	1.46301	0.0791988	-0.42427	0.205737	-0.725998
204529320091_R01C01	Capreolus capreolus	4.3.1	Blood	5.66667	17.5	0.419178	1.46301	0.339627	1.8056	0.224611	-0.187605
205809390005_R02C01	Capreolus capreolus	4.3.1	Blood	1	17.5	0.419178	1.46301	0.0791988	-0.42427	0.198048	-0.94532
205809390005_R03C01	Capreolus capreolus	4.3.1	Blood	2	17.5	0.419178	1.46301	0.135005	0.115251	0.221603	-0.273426
205809390005_R04C01	Capreolus capreolus	4.3.1	Blood	8	17.5	0.419178	1.46301	0.469842	2.88128	0.228011	-0.0906413
205809390005_R05C01	Capreolus capreolus	4.3.1	Blood	5	17.5	0.419178	1.46301	0.302423	1.49826	0.241532	0.29504
204529320098_R02C02	Capreolus capreolus	4.3.1	Blood	3.66667	17.5	0.419178	1.46301	0.228015	0.883591	0.236492	0.151292
204529320098_R03C02	Capreolus capreolus	4.3.1	Blood	3.66667	17.5	0.419178	1.46301	0.228015	0.883591	0.238574	0.210692
204529320098_R04C02	Capreolus capreolus	4.3.1	Blood	3.66667	17.5	0.419178	1.46301	0.228015	0.883591	0.22055	-0.303455
204529320098_R05C02	Capreolus capreolus	4.3.1	Blood	2.66667	17.5	0.419178	1.46301	0.172209	0.422587	0.244513	0.380074
204529320098_R06C02	Capreolus capreolus	4.3.1	Blood	2.66667	17.5	0.419178	1.46301	0.172209	0.422587	0.26432	0.945067
204529320112_R01C02	Capreolus capreolus	4.3.1	Blood	7.66667	17.5	0.419178	1.46301	0.45124	2.72761	0.37143	4.00039
205863120025_R01C02	Capreolus capreolus	4.3.1	Blood	3	17.5	0.419178	1.46301	0.190811	0.576255	0.256405	0.719308
205863120025_R02C02	Capreolus capreolus	4.3.1	Blood	1	17.5	0.419178	1.46301	0.0791988	-0.42427	0.19946	-0.905055
205863120025_R03C02	Capreolus capreolus	4.3.1	Blood	2	17.5	0.419178	1.46301	0.135005	0.115251	0.197665	-0.956231
204529320088_R03C01	Capreolus capreolus	4.3.1	Blood	2.66667	17.5	0.419178	1.46301	0.172209	0.422587	0.25385	0.646432
205863120058_R05C02	Capreolus capreolus	4.3.1	Blood	1	17.5	0.419178	1.46301	0.0791988	-0.42427	0.191305	-1.13767
205863120058_R06C02	Capreolus capreolus	4.3.1	Blood	1	17.5	0.419178	1.46301	0.0791988	-0.42427	0.198897	-0.921097
204529320098_R01C02	Capreolus capreolus	4.3.1	Blood	3.66667	17.5	0.419178	1.46301	0.228015	0.883591	0.221888	-0.265288
204529320094_R02C01	Capreolus capreolus	4.3.1	Blood	13.6667	17.5	0.419178	1.46301	0.786076	5.49363	0.265357	0.974657
204529320104_R05C01	Capreolus capreolus	4.3.1	Blood	6.66667	17.5	0.419178	1.46301	0.395434	2.2666	0.259647	0.811785
204529320088_R04C02	Capreolus capreolus	4.3.1	Blood	1.66667	17.5	0.419178	1.46301	0.116403	-0.0391744	0.23495	0.107299
204529320088_R05C02	Capreolus capreolus	4.3.1	Blood	1.66667	17.5	0.419178	1.46301	0.116403	-0.0391744	0.233158	0.0561766
204529320088_R06C02	Capreolus capreolus	4.3.1	Blood	1.66667	17.5	0.419178	1.46301	0.116403	-0.0391744	0.233957	0.0789865
204529320114_R01C01	Capreolus capreolus	4.3.1	Blood	1.66667	17.5	0.419178	1.46301	0.116403	-0.0391744	0.225215	-0.170386
204529320114_R02C01	Capreolus capreolus	4.3.1	Blood	1.66667	17.5	0.419178	1.46301	0.116403	-0.0391744	0.243621	0.354633
204529320114_R03C01	Capreolus capreolus	4.3.1	Blood	1.66667	17.5	0.419178	1.46301	0.116403	-0.0391744	0.214118	-0.486919
204529320114_R04C01	Capreolus capreolus	4.3.1	Blood	0.666667	17.5	0.419178	1.46301	0.0605968	-0.69199	0.199812	-0.894993
204529320114_R06C01	Capreolus capreolus	4.3.1	Blood	0.666667	17.5	0.419178	1.46301	0.0605968	-0.69199	0.201103	-0.858176
204529320091_R02C01	Capreolus capreolus	4.3.1	Blood	5.66667	17.5	0.419178	1.46301	0.339627	1.8056	0.250338	0.546238
204529320091_R03C01	Capreolus capreolus	4.3.1	Blood	5.66667	17.5	0.419178	1.46301	0.339627	1.8056	0.222195	-0.256537
204529320091_R04C01	Capreolus capreolus	4.3.1	Blood	5.66667	17.5	0.419178	1.46301	0.339627	1.8056	0.243836	0.360769
204529320091_R05C01	Capreolus capreolus	4.3.1	Blood	4.66667	17.5	0.419178	1.46301	0.283821	1.3446	0.245977	0.421857
204529320091_R06C01	Capreolus capreolus	4.3.1	Blood	4.66667	17.5	0.419178	1.46301	0.283821	1.3446	0.257403	0.747764
204529320091_R01C02	Capreolus capreolus	4.3.1	Blood	4.66667	17.5	0.419178	1.46301	0.283821	1.3446	0.230728	-0.0131213
204529320091_R02C02	Capreolus capreolus	4.3.1	Blood	4.66667	17.5	0.419178	1.46301	0.283821	1.3446	0.241582	0.296487
204529320091_R03C02	Capreolus capreolus	4.3.1	Blood	4.66667	17.5	0.419178	1.46301	0.283821	1.3446	0.226408	-0.136359
204529320091_R04C02	Capreolus capreolus	4.3.1	Blood	4.66667	17.5	0.419178	1.46301	0.283821	1.3446	0.228875	-0.0659971
204529320091_R05C02	Capreolus capreolus	4.3.1	Blood	4.66667	17.5	0.419178	1.46301	0.283821	1.3446	0.25624	0.714609
204529320091_R06C02	Capreolus capreolus	4.3.1	Blood	4.66667	17.5	0.419178	1.46301	0.283821	1.3446	0.231198	0.000289334
204529320098_R01C01	Capreolus capreolus	4.3.1	Blood	4.66667	17.5	0.419178	1.46301	0.283821	1.3446	0.236433	0.149596
204529320098_R02C01	Capreolus capreolus	4.3.1	Blood	3.66667	17.5	0.419178	1.46301	0.228015	0.883591	0.23221	0.0291565
205863120058_R03C02	Capreolus capreolus	4.3.1	Blood	1	17.5	0.419178	1.46301	0.0791988	-0.42427	0.180276	-1.45226
205863120058_R04C02	Capreolus capreolus	4.3.1	Blood	1	17.5	0.419178	1.46301	0.0791988	-0.42427	0.187816	-1.23718
204529320098_R05C01	Capreolus capreolus	4.3.1	Blood	3.66667	17.5	0.419178	1.46301	0.228015	0.883591	0.215076	-0.459599
204529320098_R06C01	Capreolus capreolus	4.3.1	Blood	3.66667	17.5	0.419178	1.46301	0.228015	0.883591	0.250457	0.549646
204529320112_R02C01	Capreolus capreolus	4.3.1	Blood	7.66667	17.5	0.419178	1.46301	0.45124	2.72761	0.270378	1.11788
204529320112_R03C01	Capreolus capreolus	4.3.1	Blood	7.66667	17.5	0.419178	1.46301	0.45124	2.72761	0.256664	0.726704
204529320112_R04C01	Capreolus capreolus	4.3.1	Blood	7.66667	17.5	0.419178	1.46301	0.45124	2.72761	0.242158	0.312921
204529320112_R05C01	Capreolus capreolus	4.3.1	Blood	7.66667	17.5	0.419178	1.46301	0.45124	2.72761	0.225932	-0.149935
204529320112_R06C01	Capreolus capreolus	4.3.1	Blood	7.66667	17.5	0.419178	1.46301	0.45124	2.72761	0.31633	2.42865
205863120025_R05C01	Capreolus capreolus	4.3.1	Blood	5	17.5	0.419178	1.46301	0.302423	1.49826	0.241377	0.290627
204529320112_R02C02	Capreolus capreolus	4.3.1	Blood	7.66667	17.5	0.419178	1.46301	0.45124	2.72761	0.243111	0.340096
204529320112_R03C02	Capreolus capreolus	4.3.1	Blood	7.66667	17.5	0.419178	1.46301	0.45124	2.72761	0.3005	1.97711
204529320112_R04C02	Capreolus capreolus	4.3.1	Blood	7.66667	17.5	0.419178	1.46301	0.45124	2.72761	0.270931	1.13365
205863120025_R04C02	Capreolus capreolus	4.3.1	Blood	2	17.5	0.419178	1.46301	0.135005	0.115251	0.205822	-0.723576
205863120025_R05C02	Capreolus capreolus	4.3.1	Blood	9	17.5	0.419178	1.46301	0.525648	3.34228	0.320078	2.53556
205863120025_R06C02	Capreolus capreolus	4.3.1	Blood	2	17.5	0.419178	1.46301	0.135005	0.115251	0.234189	0.0855935
205818210107_R01C01	Capreolus capreolus	4.3.1	Blood	1	17.5	0.419178	1.46301	0.0791988	-0.42427	0.166864	-1.83484
205818210107_R02C01	Capreolus capreolus	4.3.1	Blood	1	17.5	0.419178	1.46301	0.0791988	-0.42427	0.186099	-1.28617
205818210107_R03C01	Capreolus capreolus	4.3.1	Blood	1	17.5	0.419178	1.46301	0.0791988	-0.42427	0.196268	-0.996083
205818210107_R04C01	Capreolus capreolus	4.3.1	Blood	1	17.5	0.419178	1.46301	0.0791988	-0.42427	0.198226	-0.940252
205863120076_R05C02	Capreolus capreolus	4.3.1	Blood	9	17.5	0.419178	1.46301	0.525648	3.34228	0.227369	-0.10895
205863120076_R06C02	Capreolus capreolus	4.3.1	Blood	1	17.5	0.419178	1.46301	0.0791988	-0.42427	0.189793	-1.18079
205863120017_R01C01	Capreolus capreolus	4.3.1	Blood	3	17.5	0.419178	1.46301	0.190811	0.576255	0.206033	-0.717536
205863120017_R02C01	Capreolus capreolus	4.3.1	Blood	1	17.5	0.419178	1.46301	0.0791988	-0.42427	0.196419	-0.991777
205863120017_R03C01	Capreolus capreolus	4.3.1	Blood	1	17.5	0.419178	1.46301	0.0791988	-0.42427	0.191383	-1.13543
205863120017_R04C01	Capreolus capreolus	4.3.1	Blood	1	17.5	0.419178	1.46301	0.0791988	-0.42427	0.196304	-0.995061
204529320095_R03C02	Capreolus capreolus	4.3.1	Blood	8.66667	17.5	0.419178	1.46301	0.507046	3.18861	0.27478	1.24345
204529320095_R04C02	Capreolus capreolus	4.3.1	Blood	8.66667	17.5	0.419178	1.46301	0.507046	3.18861	0.26056	0.837832
204529320114_R01C02	Capreolus capreolus	4.3.1	Blood	0.666667	17.5	0.419178	1.46301	0.0605968	-0.69199	0.205751	-0.725601
204529320114_R02C02	Capreolus capreolus	4.3.1	Blood	0.666667	17.5	0.419178	1.46301	0.0605968	-0.69199	0.21557	-0.4455
204529320114_R03C02	Capreolus capreolus	4.3.1	Blood	0.666667	17.5	0.419178	1.46301	0.0605968	-0.69199	0.209496	-0.618769
204529320114_R04C02	Capreolus capreolus	4.3.1	Blood	0.666667	17.5	0.419178	1.46301	0.0605968	-0.69199	0.21262	-0.529645
205809390005_R06C01	Capreolus capreolus	4.3.1	Blood	2	17.5	0.419178	1.46301	0.135005	0.115251	0.273615	1.21022
205809390005_R01C02	Capreolus capreolus	4.3.1	Blood	1	17.5	0.419178	1.46301	0.0791988	-0.42427	0.196809	-0.980652
205809390005_R02C02	Capreolus capreolus	4.3.1	Blood	6	17.5	0.419178	1.46301	0.358229	1.95927	0.224423	-0.192984
205809390005_R03C02	Capreolus capreolus	4.3.1	Blood	9	17.5	0.419178	1.46301	0.525648	3.34228	0.245524	0.408912
205809390005_R04C02	Capreolus capreolus	4.3.1	Blood	8	17.5	0.419178	1.46301	0.469842	2.88128	0.233698	0.0715979
205809390005_R05C02	Capreolus capreolus	4.3.1	Blood	1	17.5	0.419178	1.46301	0.0791988	-0.42427	0.192523	-1.10291
204529320095_R02C02	Capreolus capreolus	4.3.1	Blood	8.66667	17.5	0.419178	1.46301	0.507046	3.18861	0.248904	0.50535
205863120076_R01C01	Capreolus capreolus	4.3.1	Blood	1	17.5	0.419178	1.46301	0.0791988	-0.42427	0.192039	-1.11673
204529320112_R05C02	Capreolus capreolus	4.3.1	Blood	6.66667	17.5	0.419178	1.46301	0.395434	2.2666	0.266963	1.02048
204529320095_R05C02	Capreolus capreolus	4.3.1	Blood	8.66667	17.5	0.419178	1.46301	0.507046	3.18861	0.251658	0.583893
204529320095_R06C02	Capreolus capreolus	4.3.1	Blood	8.66667	17.5	0.419178	1.46301	0.507046	3.18861	0.325531	2.69112
204529320112_R01C01	Capreolus capreolus	4.3.1	Blood	8.66667	17.5	0.419178	1.46301	0.507046	3.18861	0.26572	0.985004
205818210106_R05C02	Capreolus capreolus	4.3.1	Blood	2	17.5	0.419178	1.46301	0.135005	0.115251	0.220459	-0.306036
205818210106_R06C02	Capreolus capreolus	4.3.1	Blood	3	17.5	0.419178	1.46301	0.190811	0.576255	0.249795	0.530764
205863120025_R01C01	Capreolus capreolus	4.3.1	Blood	1	17.5	0.419178	1.46301	0.0791988	-0.42427	0.16681	-1.83638
205863120025_R03C01	Capreolus capreolus	4.3.1	Blood	6	17.5	0.419178	1.46301	0.358229	1.95927	0.241195	0.28545
205863120025_R04C01	Capreolus capreolus	4.3.1	Blood	1	17.5	0.419178	1.46301	0.0791988	-0.42427	0.1814	-1.4202
205818210108_R04C02	Capreolus capreolus	4.3.1	Blood	1	17.5	0.419178	1.46301	0.0791988	-0.42427	0.20575	-0.725628
205863120025_R06C01	Capreolus capreolus	4.3.1	Blood	8	17.5	0.419178	1.46301	0.469842	2.88128	0.276008	1.27848
205818210108_R06C02	Capreolus capreolus	4.3.1	Blood	1	17.5	0.419178	1.46301	0.0791988	-0.42427	0.199189	-0.91276
205818210106_R05C01	Capreolus capreolus	4.3.1	Blood	1	17.5	0.419178	1.46301	0.0791988	-0.42427	0.200541	-0.874207
205818210106_R06C01	Capreolus capreolus	4.3.1	Blood	1	17.5	0.419178	1.46301	0.0791988	-0.42427	0.197653	-0.9566
204529320112_R06C02	Capreolus capreolus	4.3.1	Blood	6.66667	17.5	0.419178	1.46301	0.395434	2.2666	0.291944	1.73306
204529320104_R01C01	Capreolus capreolus	4.3.1	Blood	6.66667	17.5	0.419178	1.46301	0.395434	2.2666	0.314439	2.37471
204529320104_R02C01	Capreolus capreolus	4.3.1	Blood	6.66667	17.5	0.419178	1.46301	0.395434	2.2666	0.226798	-0.125234
204529320104_R03C01	Capreolus capreolus	4.3.1	Blood	6.66667	17.5	0.419178	1.46301	0.395434	2.2666	0.220915	-0.29304
204529320104_R04C01	Capreolus capreolus	4.3.1	Blood	6.66667	17.5	0.419178	1.46301	0.395434	2.2666	0.262509	0.893422
205863120076_R04C02	Capreolus capreolus	4.3.1	Blood	1	17.5	0.419178	1.46301	0.0791988	-0.42427	0.195438	-1.01976
205863120076_R03C02	Capreolus capreolus	4.3.1	Blood	1	17.5	0.419178	1.46301	0.0791988	-0.42427	0.183094	-1.37189
205818210106_R01C01	Capreolus capreolus	4.3.1	Blood	1	17.5	0.419178	1.46301	0.0791988	-0.42427	0.216186	-0.427934
205818210106_R02C01	Capreolus capreolus	4.3.1	Blood	2	17.5	0.419178	1.46301	0.135005	0.115251	0.236741	0.158404
205818210106_R03C01	Capreolus capreolus	4.3.1	Blood	1	17.5	0.419178	1.46301	0.0791988	-0.42427	0.196079	-1.00147
205818210106_R04C01	Capreolus capreolus	4.3.1	Blood	1	17.5	0.419178	1.46301	0.0791988	-0.42427	0.199157	-0.913685
204529320098_R04C01	Capreolus capreolus	4.3.1	Blood	3.66667	17.5	0.419178	1.46301	0.228015	0.883591	0.246604	0.439742
205818210106_R04C02	Capreolus capreolus	4.3.1	Blood	6	17.5	0.419178	1.46301	0.358229	1.95927	0.237554	0.181593
205818210106_R01C02	Capreolus capreolus	4.3.1	Blood	6	17.5	0.419178	1.46301	0.358229	1.95927	0.273306	1.20141
204529320098_R03C01	Capreolus capreolus	4.3.1	Blood	3.66667	17.5	0.419178	1.46301	0.228015	0.883591	0.240765	0.273184
204529320114_R06C02	Capreolus capreolus	4.3.1	Blood	0.666667	17.5	0.419178	1.46301	0.0605968	-0.69199	0.198929	-0.920178
205818210108_R02C02	Capreolus capreolus	4.3.1	Blood	3	17.5	0.419178	1.46301	0.190811	0.576255	0.233169	0.0565136
205818210108_R05C01	Capreolus capreolus	4.3.1	Blood	1	17.5	0.419178	1.46301	0.0791988	-0.42427	0.205171	-0.742141
204529320114_R05C02	Capreolus capreolus	4.3.1	Blood	0.666667	17.5	0.419178	1.46301	0.0605968	-0.69199	0.190353	-1.16481
205818210108_R05C02	Capreolus capreolus	4.3.1	Blood	1	17.5	0.419178	1.46301	0.0791988	-0.42427	0.215627	-0.44387
204529320088_R04C01	Capreolus capreolus	4.3.1	Blood	2.66667	17.5	0.419178	1.46301	0.172209	0.422587	0.220672	-0.299969
205818210108_R03C02	Capreolus capreolus	4.3.1	Blood	1	17.5	0.419178	1.46301	0.0791988	-0.42427	0.197494	-0.961109
205863120076_R02C01	Capreolus capreolus	4.3.1	Blood	9	17.5	0.419178	1.46301	0.525648	3.34228	0.246686	0.442072
205863120076_R03C01	Capreolus capreolus	4.3.1	Blood	2	17.5	0.419178	1.46301	0.135005	0.115251	0.213282	-0.51078
205818210108_R01C02	Capreolus capreolus	4.3.1	Blood	2	17.5	0.419178	1.46301	0.135005	0.115251	0.223437	-0.221103
204529320088_R05C01	Capreolus capreolus	4.3.1	Blood	2.66667	17.5	0.419178	1.46301	0.172209	0.422587	0.244519	0.380263
204529320088_R06C01	Capreolus capreolus	4.3.1	Blood	2.66667	17.5	0.419178	1.46301	0.172209	0.422587	0.209836	-0.609068
205818210108_R06C01	Capreolus capreolus	4.3.1	Blood	1	17.5	0.419178	1.46301	0.0791988	-0.42427	0.201355	-0.851
205818210108_R01C01	Capreolus capreolus	4.3.1	Blood	8	17.5	0.419178	1.46301	0.469842	2.88128	0.316148	2.42345
205863120076_R02C02	Capreolus capreolus	4.3.1	Blood	4	17.5	0.419178	1.46301	0.246617	1.03726	0.216187	-0.427906
205818210106_R03C02	Capreolus capreolus	4.3.1	Blood	1	17.5	0.419178	1.46301	0.0791988	-0.42427	0.198202	-0.940924
205809390005_R06C02	Capreolus capreolus	4.3.1	Blood	2	17.5	0.419178	1.46301	0.135005	0.115251	0.223656	-0.214847
204529320088_R01C02	Capreolus capreolus	4.3.1	Blood	2.66667	17.5	0.419178	1.46301	0.172209	0.422587	0.255328	0.688578
205818210106_R02C02	Capreolus capreolus	4.3.1	Blood	1	17.5	0.419178	1.46301	0.0791988	-0.42427	0.194881	-1.03567
205863120076_R01C02	Capreolus capreolus	4.3.1	Blood	6	17.5	0.419178	1.46301	0.358229	1.95927	0.256939	0.734545
205818210108_R04C01	Capreolus capreolus	4.3.1	Blood	1	17.5	0.419178	1.46301	0.0791988	-0.42427	0.196165	-0.999034
205863120076_R05C01	Capreolus capreolus	4.3.1	Blood	1	17.5	0.419178	1.46301	0.0791988	-0.42427	0.183713	-1.35424
204529320088_R03C02	Capreolus capreolus	4.3.1	Blood	1.66667	17.5	0.419178	1.46301	0.116403	-0.0391744	0.208462	-0.648268
205863120076_R04C01	Capreolus capreolus	4.3.1	Blood	1	17.5	0.419178	1.46301	0.0791988	-0.42427	0.194493	-1.04673
205818210108_R02C01	Capreolus capreolus	4.3.1	Blood	1	17.5	0.419178	1.46301	0.0791988	-0.42427	0.205193	-0.7415
205863120076_R06C01	Capreolus capreolus	4.3.1	Blood	1	17.5	0.419178	1.46301	0.0791988	-0.42427	0.186876	-1.26399
205818210108_R03C01	Capreolus capreolus	4.3.1	Blood	1	17.5	0.419178	1.46301	0.0791988	-0.42427	0.200977	-0.861784
203203210207_R01C02	Carollia perspicillata	8.4.2	Skin	10.5	17	0.260274	0.74	0.623413	4.48917	0.214027	0.472414
203203210207_R06C01	Carollia perspicillata	8.4.2	Skin	9	17	0.260274	0.74	0.536508	3.72397	0.211343	0.227333
203203210207_R02C01	Carollia perspicillata	8.4.2	Skin	8.3	17	0.260274	0.74	0.495952	3.36688	0.229281	1.86547
203203210207_R02C02	Carollia perspicillata	8.4.2	Skin	10	17	0.260274	0.74	0.594444	4.2341	0.211937	0.281614
203203210207_R01C01	Carollia perspicillata	8.4.2	Skin	8.7	17	0.260274	0.74	0.519127	3.57093	0.222106	1.21021
203203210212_R01C01	Carollia perspicillata	8.4.2	Skin	1.7	17	0.260274	0.74	0.113571	-1.11022e-16	0.203709	-0.469805
203203210186_R04C01	Carollia perspicillata	8.4.2	Skin	4.1	17	0.260274	0.74	0.252619	1.22432	0.216279	0.67807
203203210186_R03C01	Carollia perspicillata	8.4.2	Skin	4.2	17	0.260274	0.74	0.258413	1.27533	0.207979	-0.0798705
203203210186_R02C01	Carollia perspicillata	8.4.2	Skin	8.3	17	0.260274	0.74	0.495952	3.36688	0.210571	0.156857
203203210186_R01C01	Carollia perspicillata	8.4.2	Skin	9.8	17	0.260274	0.74	0.582857	4.13208	0.219521	0.974127
203203210207_R05C02	Carollia perspicillata	8.4.2	Skin	5.6	17	0.260274	0.74	0.339524	1.98952	0.205714	-0.286702
203203210207_R05C01	Carollia perspicillata	8.4.2	Skin	8.3	17	0.260274	0.74	0.495952	3.36688	0.226742	1.63358
203203210207_R03C01	Carollia perspicillata	8.4.2	Skin	7.9	17	0.260274	0.74	0.472778	3.16282	0.230346	1.96268
203203210207_R06C02	Carollia perspicillata	8.4.2	Skin	7.3	17	0.260274	0.74	0.438016	2.85674	0.219422	0.965152
203203210212_R02C01	Carollia perspicillata	8.4.2	Skin	1.3	17	0.260274	0.74	0.0903968	-0.228223	0.209503	0.0592724
203203210207_R04C02	Carollia perspicillata	8.4.2	Skin	5.7	17	0.260274	0.74	0.345317	2.04053	0.212755	0.356313
203203210186_R03C02	Carollia perspicillata	8.4.2	Skin	1.9	17	0.260274	0.74	0.125159	0.102027	0.198809	-0.917288
203203210207_R03C02	Carollia perspicillata	8.4.2	Skin	4.9	17	0.260274	0.74	0.298968	1.63242	0.207883	-0.0886507
203203210212_R02C02	Carollia perspicillata	8.4.2	Skin	0.2	17	0.260274	0.74	0.0266667	-1.44902	0.199421	-0.861342
203203210212_R05C01	Carollia perspicillata	8.4.2	Skin	0.5	17	0.260274	0.74	0.0440476	-0.947161	0.191096	-1.6216
203203210186_R05C02	Carollia perspicillata	8.4.2	Skin	1.1	17	0.260274	0.74	0.0788095	-0.365398	0.205339	-0.320963
203203210186_R04C02	Carollia perspicillata	8.4.2	Skin	1.1	17	0.260274	0.74	0.0788095	-0.365398	0.202227	-0.605163
203203210186_R02C02	Carollia perspicillata	8.4.2	Skin	2.2	17	0.260274	0.74	0.14254	0.255066	0.203798	-0.461707
203203210212_R01C02	Carollia perspicillata	8.4.2	Skin	0.2	17	0.260274	0.74	0.0266667	-1.44902	0.19845	-0.950062
203203210207_R04C01	Carollia perspicillata	8.4.2	Skin	8.2	17	0.260274	0.74	0.490159	3.31586	0.225875	1.55441
203203210186_R01C02	Carollia perspicillata	8.4.2	Skin	5.2	17	0.260274	0.74	0.316349	1.78546	0.211333	0.226471
203203210212_R06C01	Carollia perspicillata	8.4.2	Skin	0.2	17	0.260274	0.74	0.0266667	-1.44902	0.188395	-1.86827
203203210186_R06C02	Carollia perspicillata	8.4.2	Skin	1.1	17	0.260274	0.74	0.0788095	-0.365398	0.19423	-1.33543
203203210212_R04C01	Carollia perspicillata	8.4.2	Skin	0.5	17	0.260274	0.74	0.0440476	-0.947161	0.194241	-1.33443
203203210186_R06C01	Carollia perspicillata	8.4.2	Skin	2.1	17	0.260274	0.74	0.136746	0.204053	0.198561	-0.939947
203203210212_R03C01	Carollia perspicillata	8.4.2	Skin	1.9	17	0.260274	0.74	0.125159	0.102027	0.20791	-0.0861977
203203210186_R05C01	Carollia perspicillata	8.4.2	Skin	4.1	17	0.260274	0.74	0.252619	1.22432	0.204511	-0.396553
204529320041_R02C02	Ceratotherium simum simum	6.2.1	Blood	0.342231	45	1.41096	4.50137	0.0377754	-1.21537	0.178683	-1.62827
204529320103_R05C02	Ceratotherium simum simum	6.2.1	Blood	10.1383	45	1.41096	4.50137	0.248847	0.953866	0.200139	-0.212138
203531420041_R03C01	Ceratotherium simum simum	6.2.1	Blood	25.13	45	1.41096	4.50137	0.571868	3.49013	0.214234	0.71818
204529320040_R02C01	Ceratotherium simum simum	6.2.1	Blood	2.9295	45	1.41096	4.50137	0.0935223	-0.308828	0.199849	-0.231253
203531420054_R02C02	Ceratotherium simum simum	6.2.1	Blood	3.33	45	1.41096	4.50137	0.102152	-0.220569	0.208757	0.356675
[truncated: 8,934 more rows]

## Sheet: Figure 2d
Data for Figure 2d. Green monkey cortex samples.
	Spec	SpecNum	Tissue	Age	Lifepspan	GT	ASM	Relative age	Loglinear age	MeanMethyl	ScaledM
203203210021_R06C02	Chlorocebus aethiops sabaeus	1.4.1	Cortex	8.88767	30.8	0.443836	3.91644	0.298667	1.64811	0.141896	-0.0879349
203203210021_R04C02	Chlorocebus aethiops sabaeus	1.4.1	Cortex	1.03836	30.8	0.443836	3.91644	0.0474395	-0.866028	0.12384	-0.620445
203203210039_R01C01	Chlorocebus aethiops sabaeus	1.4.1	Cortex	0	30.8	0.443836	3.91644	0.0142055	-2.07185	0.101508	-1.2791
203203210039_R03C01	Chlorocebus aethiops sabaeus	1.4.1	Cortex	1.46027	30.8	0.443836	3.91644	0.0609435	-0.615536	0.126455	-0.543341
203203210039_R04C01	Chlorocebus aethiops sabaeus	1.4.1	Cortex	2.73973	30.8	0.443836	3.91644	0.101894	-0.101549	0.13532	-0.281884
203203210039_R06C01	Chlorocebus aethiops sabaeus	1.4.1	Cortex	0.70411	30.8	0.443836	3.91644	0.0367415	-1.12158	0.117664	-0.8026
203203210039_R01C02	Chlorocebus aethiops sabaeus	1.4.1	Cortex	1.75068	30.8	0.443836	3.91644	0.0702385	-0.473586	0.125226	-0.579578
203203210039_R02C01	Chlorocebus aethiops sabaeus	1.4.1	Cortex	0.243836	30.8	0.443836	3.91644	0.0220098	-1.63399	0.115061	-0.879386
203203210021_R02C02	Chlorocebus aethiops sabaeus	1.4.1	Cortex	8.2274	30.8	0.443836	3.91644	0.277534	1.46074	0.140515	-0.128642
203203210072_R05C02	Chlorocebus aethiops sabaeus	1.4.1	Cortex	2.43014	30.8	0.443836	3.91644	0.0919853	-0.203855	0.130423	-0.426297
203203210101_R02C01	Chlorocebus aethiops sabaeus	1.4.1	Cortex	0.249315	30.8	0.443836	3.91644	0.0221852	-1.62606	0.114609	-0.892704
203203210101_R01C02	Chlorocebus aethiops sabaeus	1.4.1	Cortex	8.70959	30.8	0.443836	3.91644	0.292967	1.59757	0.149409	0.133646
203203210101_R02C02	Chlorocebus aethiops sabaeus	1.4.1	Cortex	0.167123	30.8	0.443836	3.91644	0.0195545	-1.75228	0.113863	-0.914691
203203210101_R04C02	Chlorocebus aethiops sabaeus	1.4.1	Cortex	2.62466	30.8	0.443836	3.91644	0.0982112	-0.138363	0.130192	-0.433104
203203210039_R05C01	Chlorocebus aethiops sabaeus	1.4.1	Cortex	0.0219178	30.8	0.443836	3.91644	0.0149071	-2.02365	0.104309	-1.1965
203203210021_R05C02	Chlorocebus aethiops sabaeus	1.4.1	Cortex	1.94247	30.8	0.443836	3.91644	0.0763767	-0.389805	0.130761	-0.416341
203203210072_R04C02	Chlorocebus aethiops sabaeus	1.4.1	Cortex	1.02192	30.8	0.443836	3.91644	0.0469134	-0.877181	0.124014	-0.615314
203203210072_R06C02	Chlorocebus aethiops sabaeus	1.4.1	Cortex	21.0904	30.8	0.443836	3.91644	0.689232	5.11102	0.15061	0.169067
203203210101_R01C01	Chlorocebus aethiops sabaeus	1.4.1	Cortex	0.00273973	30.8	0.443836	3.91644	0.0142932	-2.0657	0.106716	-1.12548
203203210101_R03C01	Chlorocebus aethiops sabaeus	1.4.1	Cortex	1.90137	30.8	0.443836	3.91644	0.0750614	-0.407177	0.127396	-0.515579
203203210101_R04C01	Chlorocebus aethiops sabaeus	1.4.1	Cortex	5.70411	30.8	0.443836	3.91644	0.196773	0.744674	0.143724	-0.0340067
203203210101_R06C01	Chlorocebus aethiops sabaeus	1.4.1	Cortex	0.517808	30.8	0.443836	3.91644	0.0307787	-1.29866	0.123236	-0.63826
203203210101_R03C02	Chlorocebus aethiops sabaeus	1.4.1	Cortex	0.967123	30.8	0.443836	3.91644	0.0451596	-0.915281	0.130436	-0.425916
203203210101_R05C02	Chlorocebus aethiops sabaeus	1.4.1	Cortex	18.3123	30.8	0.443836	3.91644	0.600316	4.32266	0.148505	0.107
203203210021_R01C01	Chlorocebus aethiops sabaeus	1.4.1	Cortex	0.0191781	30.8	0.443836	3.91644	0.0148194	-2.02955	0.107129	-1.11331
203203210021_R02C01	Chlorocebus aethiops sabaeus	1.4.1	Cortex	0.260274	30.8	0.443836	3.91644	0.022536	-1.61037	0.115473	-0.867215
203203210072_R03C02	Chlorocebus aethiops sabaeus	1.4.1	Cortex	0.0794521	30.8	0.443836	3.91644	0.0167485	-1.90717	0.105316	-1.16677
203203210039_R02C02	Chlorocebus aethiops sabaeus	1.4.1	Cortex	7.92877	30.8	0.443836	3.91644	0.267976	1.37599	0.141739	-0.0925529
203203210021_R05C01	Chlorocebus aethiops sabaeus	1.4.1	Cortex	0.0849315	30.8	0.443836	3.91644	0.0169239	-1.89676	0.11062	-1.01035
203203210072_R06C01	Chlorocebus aethiops sabaeus	1.4.1	Cortex	0.739726	30.8	0.443836	3.91644	0.0378814	-1.09102	0.119729	-0.741689
203203210072_R01C02	Chlorocebus aethiops sabaeus	1.4.1	Cortex	1.97808	30.8	0.443836	3.91644	0.0775167	-0.37499	0.129963	-0.439859
203203210101_R05C01	Chlorocebus aethiops sabaeus	1.4.1	Cortex	0.0191781	30.8	0.443836	3.91644	0.0148194	-2.02955	0.104078	-1.20331
203203210072_R02C02	Chlorocebus aethiops sabaeus	1.4.1	Cortex	8.83014	30.8	0.443836	3.91644	0.296826	1.63178	0.138289	-0.194319
203203210021_R03C02	Chlorocebus aethiops sabaeus	1.4.1	Cortex	0.158904	30.8	0.443836	3.91644	0.0192915	-1.76582	0.117221	-0.815675
203203210039_R06C02	Chlorocebus aethiops sabaeus	1.4.1	Cortex	22.9068	30.8	0.443836	3.91644	0.747369	5.6265	0.148804	0.115799
203203210039_R04C02	Chlorocebus aethiops sabaeus	1.4.1	Cortex	1.30685	30.8	0.443836	3.91644	0.056033	-0.699543	0.132357	-0.369251
203203210072_R05C01	Chlorocebus aethiops sabaeus	1.4.1	Cortex	0.0191781	30.8	0.443836	3.91644	0.0148194	-2.02955	0.105584	-1.15887
203203210021_R06C01	Chlorocebus aethiops sabaeus	1.4.1	Cortex	0.50137	30.8	0.443836	3.91644	0.0302525	-1.3159	0.12096	-0.705403
203203210101_R06C02	Chlorocebus aethiops sabaeus	1.4.1	Cortex	1.19178	30.8	0.443836	3.91644	0.0523501	-0.76753	0.128747	-0.475726
203203210072_R04C01	Chlorocebus aethiops sabaeus	1.4.1	Cortex	2.99178	30.8	0.443836	3.91644	0.109961	-0.0253537	0.131035	-0.408256
203203210021_R01C02	Chlorocebus aethiops sabaeus	1.4.1	Cortex	1.82192	30.8	0.443836	3.91644	0.0725184	-0.441643	0.130388	-0.427336
203203210021_R04C01	Chlorocebus aethiops sabaeus	1.4.1	Cortex	3.10137	30.8	0.443836	3.91644	0.113469	0.00606438	0.131945	-0.381398
203203210021_R03C01	Chlorocebus aethiops sabaeus	1.4.1	Cortex	1.56986	30.8	0.443836	3.91644	0.0644511	-0.559577	0.122559	-0.658235
203203210072_R03C01	Chlorocebus aethiops sabaeus	1.4.1	Cortex	1.67397	30.8	0.443836	3.91644	0.0677832	-0.509168	0.128807	-0.47396
203203210072_R01C01	Chlorocebus aethiops sabaeus	1.4.1	Cortex	0.00273973	30.8	0.443836	3.91644	0.0142932	-2.0657	0.103962	-1.20671
203203210039_R05C02	Chlorocebus aethiops sabaeus	1.4.1	Cortex	2.57808	30.8	0.443836	3.91644	0.0967204	-0.153658	0.130471	-0.42487
203203210072_R02C01	Chlorocebus aethiops sabaeus	1.4.1	Cortex	0.482192	30.8	0.443836	3.91644	0.0296387	-1.3364	0.122596	-0.65715
203203210039_R03C02	Chlorocebus aethiops sabaeus	1.4.1	Cortex	0.156164	30.8	0.443836	3.91644	0.0192038	-1.77038	0.109741	-1.03627

## Sheet: Figure 2e
Data for Figure 2e. Pig blood samples.
	Spec	SpecNum	Tissue	Age	Lifepspan	GT	ASM	Relative age	Loglinear age	MeanMethyl	ScaledM
203203210096_R03C02	Sus scrofa domesticus	4.7.1	Blood	3.53973	23	0.315068	0.458334	0.165335	0.47407	0.18091	0.894304
203203210019_R03C02	Sus scrofa domesticus	4.7.1	Blood	3.79452	23	0.315068	0.458334	0.176263	0.571503	0.169233	0.425056
203203210070_R04C02	Sus scrofa domesticus	4.7.1	Blood	6.1726	23	0.315068	0.458334	0.278261	1.48088	0.208873	2.01799
203203210205_R01C02	Sus scrofa domesticus	4.7.1	Blood	0.030137	23	0.315068	0.458334	0.0148061	-2.02491	0.118924	-1.59664
203203210211_R01C01	Sus scrofa domesticus	4.7.1	Blood	0.221918	23	0.315068	0.458334	0.0230317	-1.58307	0.144167	-0.582228
203203210070_R05C02	Sus scrofa domesticus	4.7.1	Blood	4.75342	23	0.315068	0.458334	0.217391	0.938188	0.188487	1.19877
203203210096_R04C02	Sus scrofa domesticus	4.7.1	Blood	0.128767	23	0.315068	0.458334	0.0190364	-1.77359	0.133978	-0.991698
203203210019_R04C02	Sus scrofa domesticus	4.7.1	Blood	0.99726	23	0.315068	0.458334	0.0562867	-0.689487	0.164579	0.23803
203203210205_R02C02	Sus scrofa domesticus	4.7.1	Blood	4.86849	23	0.315068	0.458334	0.222327	0.98219	0.199072	1.62415
203203210211_R06C02	Sus scrofa domesticus	4.7.1	Blood	1.23836	23	0.315068	0.458334	0.0666275	-0.520828	0.172872	0.571294
203203210096_R01C02	Sus scrofa domesticus	4.7.1	Blood	0.435616	23	0.315068	0.458334	0.0321974	-1.24806	0.1651	0.258977
203203210211_R05C01	Sus scrofa domesticus	4.7.1	Blood	4.75342	23	0.315068	0.458334	0.217391	0.938188	0.194609	1.4448
203203210096_R05C01	Sus scrofa domesticus	4.7.1	Blood	2.23288	23	0.315068	0.458334	0.109283	-0.0260031	0.173467	0.595186
203203210096_R06C01	Sus scrofa domesticus	4.7.1	Blood	4.5589	23	0.315068	0.458334	0.209048	0.863803	0.196611	1.52523
203203210070_R03C01	Sus scrofa domesticus	4.7.1	Blood	0.224658	23	0.315068	0.458334	0.0231492	-1.57798	0.143359	-0.614695
203203210205_R04C02	Sus scrofa domesticus	4.7.1	Blood	4.05753	23	0.315068	0.458334	0.187544	0.67208	0.196626	1.52584
203203210085_R03C01	Sus scrofa domesticus	4.7.1	Blood	1.24658	23	0.315068	0.458334	0.06698	-0.515551	0.177723	0.766229
203203210127_R01C01	Sus scrofa domesticus	4.7.1	Blood	4.86849	23	0.315068	0.458334	0.222327	0.98219	0.202026	1.74285
203203210201_R02C01	Sus scrofa domesticus	4.7.1	Blood	4.75342	23	0.315068	0.458334	0.217391	0.938188	0.197226	1.54997
203203210211_R06C01	Sus scrofa domesticus	4.7.1	Blood	0.312329	23	0.315068	0.458334	0.0269095	-1.42747	0.152507	-0.247102
203203210070_R02C01	Sus scrofa domesticus	4.7.1	Blood	3.53973	23	0.315068	0.458334	0.165335	0.47407	0.184558	1.04089
203203210205_R03C01	Sus scrofa domesticus	4.7.1	Blood	3.54247	23	0.315068	0.458334	0.165452	0.475118	0.187084	1.1424
203203210061_R02C02	Sus scrofa domesticus	4.7.1	Blood	0.0794521	23	0.315068	0.458334	0.0169213	-1.89137	0.123717	-1.40401
203203210071_R01C01	Sus scrofa domesticus	4.7.1	Blood	1.23836	23	0.315068	0.458334	0.0666275	-0.520828	0.16428	0.226025
203203210034_R06C02	Sus scrofa domesticus	4.7.1	Blood	3.53973	23	0.315068	0.458334	0.165335	0.47407	0.184782	1.04989
203203210070_R06C02	Sus scrofa domesticus	4.7.1	Blood	2.73151	23	0.315068	0.458334	0.13067	0.165008	0.177774	0.768289
203203210085_R03C02	Sus scrofa domesticus	4.7.1	Blood	1.23836	23	0.315068	0.458334	0.0666275	-0.520828	0.174885	0.652178
203203210085_R04C02	Sus scrofa domesticus	4.7.1	Blood	2.14521	23	0.315068	0.458334	0.105523	-0.0610176	0.173117	0.581134
203203210061_R03C02	Sus scrofa domesticus	4.7.1	Blood	0.0794521	23	0.315068	0.458334	0.0169213	-1.89137	0.112553	-1.85265
203203210211_R05C02	Sus scrofa domesticus	4.7.1	Blood	4.75342	23	0.315068	0.458334	0.217391	0.938188	0.196746	1.53066
203203210061_R06C02	Sus scrofa domesticus	4.7.1	Blood	1.00274	23	0.315068	0.458334	0.0565217	-0.68532	0.159612	0.0384448
203203210071_R06C01	Sus scrofa domesticus	4.7.1	Blood	4.34795	23	0.315068	0.458334	0.2	0.783133	0.194752	1.45053
203203210121_R01C02	Sus scrofa domesticus	4.7.1	Blood	0.0328767	23	0.315068	0.458334	0.0149236	-2.017	0.119794	-1.56166
203203210095_R01C01	Sus scrofa domesticus	4.7.1	Blood	0.224658	23	0.315068	0.458334	0.0231492	-1.57798	0.141941	-0.671669
203203210095_R02C01	Sus scrofa domesticus	4.7.1	Blood	0.438356	23	0.315068	0.458334	0.0323149	-1.24442	0.15531	-0.134464
203203210070_R01C01	Sus scrofa domesticus	4.7.1	Blood	2.73151	23	0.315068	0.458334	0.13067	0.165008	0.177708	0.765597
203203210061_R04C02	Sus scrofa domesticus	4.7.1	Blood	1.66575	23	0.315068	0.458334	0.0849589	-0.277778	0.173977	0.6157
203203210071_R03C01	Sus scrofa domesticus	4.7.1	Blood	0.224658	23	0.315068	0.458334	0.0231492	-1.57798	0.145281	-0.537478
203203210061_R01C01	Sus scrofa domesticus	4.7.1	Blood	3.96438	23	0.315068	0.458334	0.183549	0.636459	0.191682	1.32717
203203210121_R05C01	Sus scrofa domesticus	4.7.1	Blood	0.323288	23	0.315068	0.458334	0.0273796	-1.41015	0.157822	-0.0334952
203203210149_R01C01	Sus scrofa domesticus	4.7.1	Blood	2.73425	23	0.315068	0.458334	0.130787	0.166056	0.189348	1.23338
203203210096_R03C01	Sus scrofa domesticus	4.7.1	Blood	2.4411	23	0.315068	0.458334	0.118214	0.053955	0.175718	0.685641
203203210096_R02C01	Sus scrofa domesticus	4.7.1	Blood	0.435616	23	0.315068	0.458334	0.0321974	-1.24806	0.156035	-0.105299
203203210211_R01C02	Sus scrofa domesticus	4.7.1	Blood	0.515068	23	0.315068	0.458334	0.0356052	-1.14745	0.157721	-0.0375524
203203210034_R05C02	Sus scrofa domesticus	4.7.1	Blood	6.26027	23	0.315068	0.458334	0.282021	1.51441	0.214294	2.23581
203203210149_R05C02	Sus scrofa domesticus	4.7.1	Blood	0.126027	23	0.315068	0.458334	0.0189189	-1.77978	0.134449	-0.97277
203203210201_R05C02	Sus scrofa domesticus	4.7.1	Blood	1.23562	23	0.315068	0.458334	0.06651	-0.522594	0.159646	0.0397724
203203210096_R01C01	Sus scrofa domesticus	4.7.1	Blood	5.05753	23	0.315068	0.458334	0.230435	1.05448	0.200661	1.68798
203203210061_R05C02	Sus scrofa domesticus	4.7.1	Blood	1.00274	23	0.315068	0.458334	0.0565217	-0.68532	0.165044	0.256719
203203210127_R03C02	Sus scrofa domesticus	4.7.1	Blood	0.438356	23	0.315068	0.458334	0.0323149	-1.24442	0.158322	-0.0134199
203203210095_R01C02	Sus scrofa domesticus	4.7.1	Blood	4.75342	23	0.315068	0.458334	0.217391	0.938188	0.19647	1.51958
203203210061_R02C01	Sus scrofa domesticus	4.7.1	Blood	3.67671	23	0.315068	0.458334	0.17121	0.526454	0.172246	0.546114
203203210121_R03C02	Sus scrofa domesticus	4.7.1	Blood	4.06575	23	0.315068	0.458334	0.187897	0.675223	0.194962	1.45897
203203210201_R04C01	Sus scrofa domesticus	4.7.1	Blood	3.0411	23	0.315068	0.458334	0.143948	0.283394	0.186767	1.12964
203203210149_R04C01	Sus scrofa domesticus	4.7.1	Blood	4.34795	23	0.315068	0.458334	0.2	0.783133	0.195885	1.49605
203203210149_R05C01	Sus scrofa domesticus	4.7.1	Blood	2.4411	23	0.315068	0.458334	0.118214	0.053955	0.177507	0.757528
203203210149_R04C02	Sus scrofa domesticus	4.7.1	Blood	2.33425	23	0.315068	0.458334	0.113631	0.0130959	0.172395	0.552109
203203210095_R06C01	Sus scrofa domesticus	4.7.1	Blood	4.34795	23	0.315068	0.458334	0.2	0.783133	0.191861	1.33434
203203210127_R02C02	Sus scrofa domesticus	4.7.1	Blood	3.04384	23	0.315068	0.458334	0.144066	0.284442	0.190481	1.27891
203203210095_R02C02	Sus scrofa domesticus	4.7.1	Blood	2.23288	23	0.315068	0.458334	0.109283	-0.0260031	0.165308	0.267322
203203210095_R06C02	Sus scrofa domesticus	4.7.1	Blood	0.126027	23	0.315068	0.458334	0.0189189	-1.77978	0.134878	-0.955503
203203210205_R05C01	Sus scrofa domesticus	4.7.1	Blood	0.323288	23	0.315068	0.458334	0.0273796	-1.41015	0.155883	-0.111434
203203210061_R01C02	Sus scrofa domesticus	4.7.1	Blood	0.0794521	23	0.315068	0.458334	0.0169213	-1.89137	0.121331	-1.49992
203203210061_R06C01	Sus scrofa domesticus	4.7.1	Blood	0.0794521	23	0.315068	0.458334	0.0169213	-1.89137	0.117831	-1.64054
203203210034_R06C01	Sus scrofa domesticus	4.7.1	Blood	0.030137	23	0.315068	0.458334	0.0148061	-2.02491	0.115392	-1.73857
203203210121_R03C01	Sus scrofa domesticus	4.7.1	Blood	0.0328767	23	0.315068	0.458334	0.0149236	-2.017	0.12328	-1.4216
203203210034_R04C02	Sus scrofa domesticus	4.7.1	Blood	5.96164	23	0.315068	0.458334	0.269213	1.40021	0.201513	1.72224
203203210095_R04C01	Sus scrofa domesticus	4.7.1	Blood	4.75342	23	0.315068	0.458334	0.217391	0.938188	0.190538	1.28119
203203210201_R03C02	Sus scrofa domesticus	4.7.1	Blood	2.13699	23	0.315068	0.458334	0.10517	-0.0643639	0.175221	0.665694
203203210127_R01C02	Sus scrofa domesticus	4.7.1	Blood	4.34795	23	0.315068	0.458334	0.2	0.783133	0.197297	1.55279
203203210149_R02C01	Sus scrofa domesticus	4.7.1	Blood	0.126027	23	0.315068	0.458334	0.0189189	-1.77978	0.141001	-0.70947
203203210085_R01C02	Sus scrofa domesticus	4.7.1	Blood	3.04384	23	0.315068	0.458334	0.144066	0.284442	0.190702	1.28779
203203210085_R02C02	Sus scrofa domesticus	4.7.1	Blood	3.0411	23	0.315068	0.458334	0.143948	0.283394	0.178117	0.782073
203203210149_R03C01	Sus scrofa domesticus	4.7.1	Blood	0.224658	23	0.315068	0.458334	0.0231492	-1.57798	0.1352	-0.942563
203203210201_R06C01	Sus scrofa domesticus	4.7.1	Blood	2.23288	23	0.315068	0.458334	0.109283	-0.0260031	0.171712	0.524652
203203210149_R06C01	Sus scrofa domesticus	4.7.1	Blood	3.04384	23	0.315068	0.458334	0.144066	0.284442	0.181744	0.927806
203203210127_R03C01	Sus scrofa domesticus	4.7.1	Blood	1.24658	23	0.315068	0.458334	0.06698	-0.515551	0.173178	0.583589
203203210149_R03C02	Sus scrofa domesticus	4.7.1	Blood	2.14521	23	0.315068	0.458334	0.105523	-0.0610176	0.172159	0.542615
203203210201_R01C02	Sus scrofa domesticus	4.7.1	Blood	0.435616	23	0.315068	0.458334	0.0321974	-1.24806	0.156658	-0.0802828
203203210121_R02C01	Sus scrofa domesticus	4.7.1	Blood	0.435616	23	0.315068	0.458334	0.0321974	-1.24806	0.160199	0.0620064
203203210061_R03C01	Sus scrofa domesticus	4.7.1	Blood	0.99726	23	0.315068	0.458334	0.0562867	-0.689487	0.161268	0.104971
203203210061_R04C01	Sus scrofa domesticus	4.7.1	Blood	0.99726	23	0.315068	0.458334	0.0562867	-0.689487	0.157013	-0.0660164
203203210019_R06C02	Sus scrofa domesticus	4.7.1	Blood	2.03288	23	0.315068	0.458334	0.100705	-0.10775	0.162129	0.139553
203203210061_R05C01	Sus scrofa domesticus	4.7.1	Blood	2.57808	23	0.315068	0.458334	0.124089	0.106338	0.160457	0.0723733
203203210034_R05C01	Sus scrofa domesticus	4.7.1	Blood	0.0356164	23	0.315068	0.458334	0.0150411	-2.00916	0.119149	-1.58758
203203210071_R05C02	Sus scrofa domesticus	4.7.1	Blood	0.221918	23	0.315068	0.458334	0.0230317	-1.58307	0.135001	-0.950577
203203210121_R06C02	Sus scrofa domesticus	4.7.1	Blood	3.54521	23	0.315068	0.458334	0.16557	0.476166	0.185522	1.07962
203203210127_R05C01	Sus scrofa domesticus	4.7.1	Blood	2.74247	23	0.315068	0.458334	0.13114	0.169199	0.186314	1.11144
203203210034_R01C01	Sus scrofa domesticus	4.7.1	Blood	2.13699	23	0.315068	0.458334	0.10517	-0.0643639	0.175048	0.658734
203203210121_R05C02	Sus scrofa domesticus	4.7.1	Blood	0.0356164	23	0.315068	0.458334	0.0150411	-2.00916	0.120491	-1.53367
203203210149_R01C02	Sus scrofa domesticus	4.7.1	Blood	5.96164	23	0.315068	0.458334	0.269213	1.40021	0.198323	1.59403
203203210201_R04C02	Sus scrofa domesticus	4.7.1	Blood	2.23836	23	0.315068	0.458334	0.109518	-0.0238548	0.18572	1.08757
203203210085_R05C01	Sus scrofa domesticus	4.7.1	Blood	5.45753	23	0.315068	0.458334	0.247591	1.20744	0.203357	1.79633
203203210034_R04C01	Sus scrofa domesticus	4.7.1	Blood	1.23836	23	0.315068	0.458334	0.0666275	-0.520828	0.167209	0.343716
203203210034_R03C01	Sus scrofa domesticus	4.7.1	Blood	0.323288	23	0.315068	0.458334	0.0273796	-1.41015	0.154449	-0.169031
203203210085_R06C01	Sus scrofa domesticus	4.7.1	Blood	4.34521	23	0.315068	0.458334	0.199882	0.782085	0.193031	1.38137
203203210019_R05C02	Sus scrofa domesticus	4.7.1	Blood	0.0794521	23	0.315068	0.458334	0.0169213	-1.89137	0.122843	-1.43914
203203210121_R06C01	Sus scrofa domesticus	4.7.1	Blood	0.435616	23	0.315068	0.458334	0.0321974	-1.24806	0.153943	-0.189371

## Sheet: Figure 2f
Data for Figure 2f. Beluga whale blood samples.
	Spec	SpecNum	Tissue	Age	Lifepspan	GT	ASM	Relative age	Loglinear age	MeanMethyl	ScaledM
204529320053_R05C02	Delphinapterus leucas	4.19.1	Blood	32.5832	50	1.27945	11.0075	0.660354	4.39261	0.180448	0.963262
202897220152_R02C01	Delphinapterus leucas	4.19.1	Blood	32.54	50	1.27945	11.0075	0.659513	4.38573	0.185999	1.36132
202894750036_R04C01	Delphinapterus leucas	4.19.1	Blood	32.83	50	1.27945	11.0075	0.665168	4.43192	0.180379	0.958303
204551090022_R02C02	Delphinapterus leucas	4.19.1	Blood	20.2793	50	1.27945	11.0075	0.420416	2.43322	0.173867	0.491331
205128010025_R02C01	Delphinapterus leucas	4.19.1	Blood	41.23	50	1.27945	11.0075	0.828976	5.76961	0.171827	0.345042
202894750036_R02C01	Delphinapterus leucas	4.19.1	Blood	2.22	50	1.27945	11.0075	0.0682428	-0.584676	0.152086	-1.0706
205128010039_R06C02	Delphinapterus leucas	4.19.1	Blood	41.23	50	1.27945	11.0075	0.828976	5.76961	0.187262	1.45192
204551090022_R03C02	Delphinapterus leucas	4.19.1	Blood	7.2115	50	1.27945	11.0075	0.165582	0.35218	0.165335	-0.120492
204551090022_R05C02	Delphinapterus leucas	4.19.1	Blood	30.8775	50	1.27945	11.0075	0.627092	4.12098	0.187211	1.44825
202897220153_R01C01	Delphinapterus leucas	4.19.1	Blood	19.31	50	1.27945	11.0075	0.401515	2.27886	0.174514	0.53775
204529320121_R04C02	Delphinapterus leucas	4.19.1	Blood	2.33539	50	1.27945	11.0075	0.0704929	-0.552235	0.154795	-0.876343
204529320053_R04C02	Delphinapterus leucas	4.19.1	Blood	34.5325	50	1.27945	11.0075	0.698369	4.70304	0.181073	1.0081
204529320053_R06C02	Delphinapterus leucas	4.19.1	Blood	10.768	50	1.27945	11.0075	0.234937	0.918546	0.168365	0.0968074
204551090057_R04C02	Delphinapterus leucas	4.19.1	Blood	11.9918	50	1.27945	11.0075	0.258802	1.11344	0.172573	0.39854
203531420063_R03C02	Delphinapterus leucas	4.19.1	Blood	21.33	50	1.27945	11.0075	0.440907	2.60055	0.17169	0.335245
203531420063_R04C02	Delphinapterus leucas	4.19.1	Blood	30.92	50	1.27945	11.0075	0.627921	4.12775	0.189294	1.59763
203531420063_R05C02	Delphinapterus leucas	4.19.1	Blood	30.92	50	1.27945	11.0075	0.627921	4.12775	0.186629	1.40649
204529320121_R05C02	Delphinapterus leucas	4.19.1	Blood	1.91376	50	1.27945	11.0075	0.0622707	-0.676256	0.152152	-1.06586
204529320121_R06C02	Delphinapterus leucas	4.19.1	Blood	9.96578	50	1.27945	11.0075	0.219293	0.790798	0.166293	-0.0518004
204529320102_R02C01	Delphinapterus leucas	4.19.1	Blood	3.06913	50	1.27945	11.0075	0.0848017	-0.367433	0.165835	-0.0846084
204551090023_R02C01	Delphinapterus leucas	4.19.1	Blood	8.45175	50	1.27945	11.0075	0.189768	0.549689	0.167004	-0.000785873
202894750035_R05C02	Delphinapterus leucas	4.19.1	Blood	11.35	50	1.27945	11.0075	0.246287	1.01123	0.159206	-0.560022
205128010039_R04C02	Delphinapterus leucas	4.19.1	Blood	18.45	50	1.27945	11.0075	0.384744	2.14191	0.164974	-0.146342
204529320109_R06C02	Delphinapterus leucas	4.19.1	Blood	4.01095	50	1.27945	11.0075	0.103168	-0.171388	0.153838	-0.944972
204529320102_R01C01	Delphinapterus leucas	4.19.1	Blood	6.1848	50	1.27945	11.0075	0.14556	0.18868	0.153381	-0.977725
204551090023_R01C01	Delphinapterus leucas	4.19.1	Blood	9.76044	50	1.27945	11.0075	0.215289	0.758098	0.177915	0.781604
202897220070_R02C01	Delphinapterus leucas	4.19.1	Blood	32.54	50	1.27945	11.0075	0.659513	4.38573	0.183112	1.15432
204551090022_R04C02	Delphinapterus leucas	4.19.1	Blood	38.8638	50	1.27945	11.0075	0.782833	5.39279	0.195631	2.05208
203531420018_R01C02	Delphinapterus leucas	4.19.1	Blood	34.93	50	1.27945	11.0075	0.70612	4.76634	0.189074	1.58184
205863120005_R05C01	Delphinapterus leucas	4.19.1	Blood	11.43	50	1.27945	11.0075	0.247847	1.02397	0.15764	-0.672275
204551090023_R03C01	Delphinapterus leucas	4.19.1	Blood	7.64956	50	1.27945	11.0075	0.174124	0.42194	0.152585	-1.0348
204529320109_R04C02	Delphinapterus leucas	4.19.1	Blood	9.32238	50	1.27945	11.0075	0.206746	0.688337	0.161998	-0.359777
204529320109_R05C02	Delphinapterus leucas	4.19.1	Blood	5.6783	50	1.27945	11.0075	0.135683	0.108019	0.168846	0.131291
204551090022_R03C01	Delphinapterus leucas	4.19.1	Blood	5.93292	50	1.27945	11.0075	0.140648	0.148568	0.154484	-0.898628
204551090022_R04C01	Delphinapterus leucas	4.19.1	Blood	0.325804	50	1.27945	11.0075	0.0313041	-1.364	0.143732	-1.66961
204529320113_R03C01	Delphinapterus leucas	4.19.1	Blood	11.8658	50	1.27945	11.0075	0.256346	1.09338	0.179519	0.896688
204551090022_R01C01	Delphinapterus leucas	4.19.1	Blood	0.826831	50	1.27945	11.0075	0.0410746	-1.09236	0.138428	-2.05001
203531420018_R01C01	Delphinapterus leucas	4.19.1	Blood	8.44	50	1.27945	11.0075	0.189539	0.547818	0.170674	0.262409
204529320102_R05C01	Delphinapterus leucas	4.19.1	Blood	4.69541	50	1.27945	11.0075	0.116516	-0.049721	0.167838	0.0589937
203531420018_R04C01	Delphinapterus leucas	4.19.1	Blood	48.94	50	1.27945	11.0075	0.979329	6.99743	0.187118	1.44161
204551090057_R05C02	Delphinapterus leucas	4.19.1	Blood	0.791239	50	1.27945	11.0075	0.0403805	-1.1094	0.148588	-1.32144
205863120005_R03C01	Delphinapterus leucas	4.19.1	Blood	0.05	50	1.27945	11.0075	0.0259256	-1.55252	0.126848	-2.88042
204551090022_R06C01	Delphinapterus leucas	4.19.1	Blood	27.2635	50	1.27945	11.0075	0.556616	3.54546	0.16344	-0.256347
204551090022_R01C02	Delphinapterus leucas	4.19.1	Blood	13.3251	50	1.27945	11.0075	0.284804	1.32577	0.171518	0.322894
204529320109_R03C02	Delphinapterus leucas	4.19.1	Blood	2.90212	50	1.27945	11.0075	0.0815448	-0.406595	0.163951	-0.219709
204529320113_R02C01	Delphinapterus leucas	4.19.1	Blood	10.7652	50	1.27945	11.0075	0.234883	0.91811	0.177318	0.738804
202894750036_R01C01	Delphinapterus leucas	4.19.1	Blood	1.16	50	1.27945	11.0075	0.0475717	-0.945509	0.153434	-0.973946
204551090022_R02C01	Delphinapterus leucas	4.19.1	Blood	3.97262	50	1.27945	11.0075	0.102421	-0.17866	0.146063	-1.50251
204551090022_R05C01	Delphinapterus leucas	4.19.1	Blood	16.2984	50	1.27945	11.0075	0.342786	1.79927	0.171863	0.347674
202894750035_R01C02	Delphinapterus leucas	4.19.1	Blood	5.31	50	1.27945	11.0075	0.128501	0.0493674	0.158018	-0.645161
202894750035_R04C02	Delphinapterus leucas	4.19.1	Blood	32.82	50	1.27945	11.0075	0.664973	4.43032	0.183047	1.14967
204529320113_R01C01	Delphinapterus leucas	4.19.1	Blood	11.8686	50	1.27945	11.0075	0.2564	1.09382	0.174062	0.505325
203531420018_R05C01	Delphinapterus leucas	4.19.1	Blood	8.44	50	1.27945	11.0075	0.189539	0.547818	0.17459	0.543196
203531420018_R06C01	Delphinapterus leucas	4.19.1	Blood	16.39	50	1.27945	11.0075	0.344572	1.81385	0.165111	-0.136546
202894750036_R03C01	Delphinapterus leucas	4.19.1	Blood	1.12	50	1.27945	11.0075	0.0467917	-0.962042	0.146244	-1.48952
203531420041_R05C02	Delphinapterus leucas	4.19.1	Blood	11.65	50	1.27945	11.0075	0.252137	1.05901	0.163485	-0.253118
202894750035_R06C02	Delphinapterus leucas	4.19.1	Blood	39.16	50	1.27945	11.0075	0.788609	5.43997	0.172472	0.391326
204551090057_R06C02	Delphinapterus leucas	4.19.1	Blood	1.79329	50	1.27945	11.0075	0.0599216	-0.714712	0.147569	-1.39446
204529320113_R04C01	Delphinapterus leucas	4.19.1	Blood	11.9589	50	1.27945	11.0075	0.258162	1.10821	0.171204	0.300413
202897220040_R01C01	Delphinapterus leucas	4.19.1	Blood	19.31	50	1.27945	11.0075	0.401515	2.27886	0.174495	0.536395
202894750035_R02C02	Delphinapterus leucas	4.19.1	Blood	18.26	50	1.27945	11.0075	0.381039	2.11165	0.175607	0.616101
204529320102_R04C01	Delphinapterus leucas	4.19.1	Blood	11.5975	50	1.27945	11.0075	0.251114	1.05065	0.157568	-0.677482
204529320102_R03C01	Delphinapterus leucas	4.19.1	Blood	3.71526	50	1.27945	11.0075	0.0974019	-0.228902	0.153327	-0.981555
204529320102_R06C01	Delphinapterus leucas	4.19.1	Blood	2.3436	50	1.27945	11.0075	0.0706531	-0.549966	0.155055	-0.857698
204529320109_R02C02	Delphinapterus leucas	4.19.1	Blood	3.34018	50	1.27945	11.0075	0.0900874	-0.306968	0.160552	-0.463493
202894750035_R03C02	Delphinapterus leucas	4.19.1	Blood	31.21	50	1.27945	11.0075	0.633576	4.17393	0.180955	0.999654
204529320102_R01C02	Delphinapterus leucas	4.19.1	Blood	4.1013	50	1.27945	11.0075	0.10493	-0.154454	0.159008	-0.574215

## Sheet: Figure 3
Data for Figure 3. Samples for 6 species tissue strata.
	Spec	SpecNum	Tissue	Age	Lifepspan	GT	ASM	Relative age	Loglinear age	MeanMethyl	ScaledM
205483080024_R01C02	Sorex cinereus	12.3.10	Tail	0.166667	1.9	0.0520548	0.421918	0.112047	-0.101365	0.21857	0.697181
205483080040_R01C02	Sorex cinereus	12.3.10	Tail	0.166667	1.9	0.0520548	0.421918	0.112047	-0.101365	0.205532	-0.426301
205483080040_R02C02	Sorex cinereus	12.3.10	Tail	1	1.9	0.0520548	0.421918	0.538947	3.34635	0.214133	0.314889
205483080040_R03C02	Sorex cinereus	12.3.10	Tail	1	1.9	0.0520548	0.421918	0.538947	3.34635	0.205962	-0.38918
205483080040_R04C02	Sorex cinereus	12.3.10	Tail	1	1.9	0.0520548	0.421918	0.538947	3.34635	0.215179	0.405
205483080040_R01C01	Sorex cinereus	12.3.10	Tail	0.291667	1.9	0.0520548	0.421918	0.176082	0.420015	0.202813	-0.660597
205483080040_R02C01	Sorex cinereus	12.3.10	Tail	0.166667	1.9	0.0520548	0.421918	0.112047	-0.101365	0.200816	-0.832632
205483080040_R03C01	Sorex cinereus	12.3.10	Tail	0.25	1.9	0.0520548	0.421918	0.154737	0.247878	0.205495	-0.429431
205483080040_R04C01	Sorex cinereus	12.3.10	Tail	0.416666	1.9	0.0520548	0.421918	0.240117	0.936424	0.210573	0.00809473
205483080040_R05C01	Sorex cinereus	12.3.10	Tail	0.916667	1.9	0.0520548	0.421918	0.496257	3.00208	0.211834	0.116785
205483080040_R06C01	Sorex cinereus	12.3.10	Tail	0.166667	1.9	0.0520548	0.421918	0.112047	-0.101365	0.209663	-0.0702795
205483080040_R05C02	Sorex cinereus	12.3.10	Tail	1	1.9	0.0520548	0.421918	0.538947	3.34635	0.211955	0.127187
205483080040_R06C02	Sorex cinereus	12.3.10	Tail	0.916667	1.9	0.0520548	0.421918	0.496257	3.00208	0.209724	-0.0650675
205483080014_R01C01	Sorex cinereus	12.3.10	Tail	1	1.9	0.0520548	0.421918	0.538947	3.34635	0.216464	0.515729
205483080014_R02C01	Sorex cinereus	12.3.10	Tail	0.916667	1.9	0.0520548	0.421918	0.496257	3.00208	0.215804	0.458863
205483080014_R03C01	Sorex cinereus	12.3.10	Tail	1.33333	1.9	0.0520548	0.421918	0.709708	4.72345	0.214155	0.316742
205483080014_R04C01	Sorex cinereus	12.3.10	Tail	0.916667	1.9	0.0520548	0.421918	0.496257	3.00208	0.211781	0.112184
205483080014_R05C01	Sorex cinereus	12.3.10	Tail	0.416667	1.9	0.0520548	0.421918	0.240117	0.936427	0.206912	-0.307321
205483080014_R06C01	Sorex cinereus	12.3.10	Tail	0.416667	1.9	0.0520548	0.421918	0.240117	0.936427	0.211295	0.0703648
205483080024_R03C02	Sorex cinereus	12.3.10	Tail	0.25	1.9	0.0520548	0.421918	0.154737	0.247878	0.215133	0.401063
205483080024_R04C02	Sorex cinereus	12.3.10	Tail	0.333333	1.9	0.0520548	0.421918	0.197427	0.592152	0.222474	1.03365
205483080024_R05C02	Sorex cinereus	12.3.10	Tail	0.375	1.9	0.0520548	0.421918	0.218772	0.76429	0.227778	1.49067
205483080024_R06C02	Sorex cinereus	12.3.10	Tail	0.375	1.9	0.0520548	0.421918	0.218772	0.76429	0.215008	0.390301
205483080024_R06C01	Sorex cinereus	12.3.10	Tail	0.375	1.9	0.0520548	0.421918	0.218772	0.76429	0.223162	1.0929
205483080010_R02C02	Sorex cinereus	12.3.10	Tail	1.25	1.9	0.0520548	0.421918	0.667018	4.37917	0.213851	0.290551
205483080024_R02C02	Sorex cinereus	12.3.10	Tail	1.08333	1.9	0.0520548	0.421918	0.581637	3.69062	0.228382	1.54272
205483080010_R02C01	Sorex cinereus	12.3.10	Tail	0.333333	1.9	0.0520548	0.421918	0.197427	0.592152	0.210386	-0.0080439
205483080010_R03C01	Sorex cinereus	12.3.10	Tail	0.375	1.9	0.0520548	0.421918	0.218772	0.76429	0.21907	0.740271
205483080010_R04C01	Sorex cinereus	12.3.10	Tail	1.25	1.9	0.0520548	0.421918	0.667018	4.37917	0.224055	1.16981
205483080010_R01C01	Sorex cinereus	12.3.10	Tail	0.375	1.9	0.0520548	0.421918	0.218772	0.76429	0.225539	1.29776
205483080010_R06C01	Sorex cinereus	12.3.10	Tail	0.375	1.9	0.0520548	0.421918	0.218772	0.76429	0.209066	-0.121785
205483080010_R01C02	Sorex cinereus	12.3.10	Tail	1.08333	1.9	0.0520548	0.421918	0.581637	3.69062	0.218771	0.714568
205483080010_R05C01	Sorex cinereus	12.3.10	Tail	1.08333	1.9	0.0520548	0.421918	0.581637	3.69062	0.218991	0.733485
205483080010_R06C02.1	Sorex cinereus	12.3.10	Tail	-0.04	1.9	0.0520548	0.421918	0.00617544	-2.9997	0.176696	-2.91109
205483080010_R04C02.1	Sorex cinereus	12.3.10	Tail	-0.04	1.9	0.0520548	0.421918	0.00617544	-2.9997	0.189037	-1.84761
205483080010_R03C02.1	Sorex cinereus	12.3.10	Tail	-0.04	1.9	0.0520548	0.421918	0.00617544	-2.9997	0.195584	-1.28353
202897220093_R02C01	Mus musculus	9.9.1	Cerebellum	0.46	4	0.0520548	0.115068	0.126369	0.132727	0.140139	-0.836359
202897220093_R03C01	Mus musculus	9.9.1	Cerebellum	0.46	4	0.0520548	0.115068	0.126369	0.132727	0.14163	-0.759136
202897220093_R04C01	Mus musculus	9.9.1	Cerebellum	0.35	4	0.0520548	0.115068	0.0992224	-0.117215	0.14064	-0.810407
202897220093_R05C01	Mus musculus	9.9.1	Cerebellum	0.44	4	0.0520548	0.115068	0.121433	0.0884848	0.14037	-0.824378
202897220093_R01C02	Mus musculus	9.9.1	Cerebellum	0.44	4	0.0520548	0.115068	0.121433	0.0884848	0.139876	-0.849957
202897220093_R02C02	Mus musculus	9.9.1	Cerebellum	0.37	4	0.0520548	0.115068	0.104158	-0.0686682	0.13983	-0.852326
202897220093_R03C02	Mus musculus	9.9.1	Cerebellum	0.44	4	0.0520548	0.115068	0.121433	0.0884848	0.142226	-0.728214
202897220093_R06C02	Mus musculus	9.9.1	Cerebellum	0.35	4	0.0520548	0.115068	0.0992224	-0.117215	0.140815	-0.801305
202897220098_R01C01	Mus musculus	9.9.1	Cerebellum	0.44	4	0.0520548	0.115068	0.121433	0.0884848	0.140855	-0.799276
202897220098_R02C01	Mus musculus	9.9.1	Cerebellum	0.46	4	0.0520548	0.115068	0.126369	0.132727	0.141173	-0.782795
202897220098_R03C01	Mus musculus	9.9.1	Cerebellum	0.46	4	0.0520548	0.115068	0.126369	0.132727	0.140649	-0.809937
202897220098_R04C01	Mus musculus	9.9.1	Cerebellum	0.37	4	0.0520548	0.115068	0.104158	-0.0686682	0.141022	-0.79061
202897220098_R05C01	Mus musculus	9.9.1	Cerebellum	0.34	4	0.0520548	0.115068	0.0967546	-0.142402	0.141052	-0.789066
202897220098_R06C01	Mus musculus	9.9.1	Cerebellum	0.44	4	0.0520548	0.115068	0.121433	0.0884848	0.139736	-0.857222
202897220098_R02C02	Mus musculus	9.9.1	Cerebellum	0.46	4	0.0520548	0.115068	0.126369	0.132727	0.142048	-0.737456
202897220098_R04C02	Mus musculus	9.9.1	Cerebellum	0.36	4	0.0520548	0.115068	0.10169	-0.0926471	0.140448	-0.820327
202897220098_R05C02	Mus musculus	9.9.1	Cerebellum	0.44	4	0.0520548	0.115068	0.121433	0.0884848	0.141667	-0.757206
202897220098_R06C02	Mus musculus	9.9.1	Cerebellum	0.46	4	0.0520548	0.115068	0.126369	0.132727	0.140772	-0.803552
202897220045_R01C01	Mus musculus	9.9.1	Cerebellum	0.44	4	0.0520548	0.115068	0.121433	0.0884848	0.142189	-0.730172
202897220045_R02C01	Mus musculus	9.9.1	Cerebellum	0.44	4	0.0520548	0.115068	0.121433	0.0884848	0.142275	-0.725686
202897220045_R04C01	Mus musculus	9.9.1	Cerebellum	0.46	4	0.0520548	0.115068	0.126369	0.132727	0.142144	-0.732474
202897220045_R05C01	Mus musculus	9.9.1	Cerebellum	0.35	4	0.0520548	0.115068	0.0992224	-0.117215	0.140705	-0.807021
202897220045_R06C01	Mus musculus	9.9.1	Cerebellum	0.46	4	0.0520548	0.115068	0.126369	0.132727	0.140859	-0.799065
202897220045_R02C02	Mus musculus	9.9.1	Cerebellum	0.36	4	0.0520548	0.115068	0.10169	-0.0926471	0.141613	-0.759983
202897220045_R03C02	Mus musculus	9.9.1	Cerebellum	0.35	4	0.0520548	0.115068	0.0992224	-0.117215	0.141065	-0.788385
202897220045_R04C02	Mus musculus	9.9.1	Cerebellum	0.44	4	0.0520548	0.115068	0.121433	0.0884848	0.143326	-0.671268
202897220045_R06C02	Mus musculus	9.9.1	Cerebellum	0.46	4	0.0520548	0.115068	0.126369	0.132727	0.14166	-0.757553
202897220135_R01C01	Mus musculus	9.9.1	Cerebellum	0.37	4	0.0520548	0.115068	0.104158	-0.0686682	0.144584	-0.606079
202897220135_R03C01	Mus musculus	9.9.1	Cerebellum	0.44	4	0.0520548	0.115068	0.121433	0.0884848	0.142447	-0.716801
202897220135_R04C01	Mus musculus	9.9.1	Cerebellum	0.46	4	0.0520548	0.115068	0.126369	0.132727	0.142324	-0.723155
202897220135_R01C02	Mus musculus	9.9.1	Cerebellum	0.46	4	0.0520548	0.115068	0.126369	0.132727	0.141768	-0.75196
202897220135_R02C02	Mus musculus	9.9.1	Cerebellum	0.46	4	0.0520548	0.115068	0.126369	0.132727	0.14172	-0.754447
202897220135_R04C02	Mus musculus	9.9.1	Cerebellum	0.44	4	0.0520548	0.115068	0.121433	0.0884848	0.143485	-0.663023
202897220135_R06C02	Mus musculus	9.9.1	Cerebellum	0.44	4	0.0520548	0.115068	0.121433	0.0884848	0.14041	-0.82232
202897220032_R01C01	Mus musculus	9.9.1	Cerebellum	1.91667	4	0.0520548	0.115068	0.485858	3.35505	0.144236	-0.624125
202897220032_R02C01	Mus musculus	9.9.1	Cerebellum	0.833333	4	0.0520548	0.115068	0.218503	0.958586	0.138449	-0.923867
202897220032_R03C01	Mus musculus	9.9.1	Cerebellum	0.166667	4	0.0520548	0.115068	0.0539779	-0.726004	0.127283	-1.50225
202897220032_R04C01	Mus musculus	9.9.1	Cerebellum	0.166667	4	0.0520548	0.115068	0.0539779	-0.726004	0.127276	-1.50262
202897220032_R05C01	Mus musculus	9.9.1	Cerebellum	2.25	4	0.0520548	0.115068	0.56812	4.09242	0.145479	-0.559716
202897220032_R06C01	Mus musculus	9.9.1	Cerebellum	0.5	4	0.0520548	0.115068	0.136241	0.221212	0.138003	-0.946973
202897220032_R01C02	Mus musculus	9.9.1	Cerebellum	0.5	4	0.0520548	0.115068	0.136241	0.221212	0.139147	-0.887717
202897220032_R02C02	Mus musculus	9.9.1	Cerebellum	1.5	4	0.0520548	0.115068	0.383029	2.43333	0.144302	-0.620722
202897220032_R03C02	Mus musculus	9.9.1	Cerebellum	0.833333	4	0.0520548	0.115068	0.218503	0.958586	0.143147	-0.680554
202897220032_R04C02	Mus musculus	9.9.1	Cerebellum	1.5	4	0.0520548	0.115068	0.383029	2.43333	0.141475	-0.767139
202897220032_R05C02	Mus musculus	9.9.1	Cerebellum	1.5	4	0.0520548	0.115068	0.383029	2.43333	0.142143	-0.732534
202897220030_R01C01	Mus musculus	9.9.1	Cerebellum	1.91667	4	0.0520548	0.115068	0.485858	3.35505	0.144813	-0.594239
202897220030_R02C01	Mus musculus	9.9.1	Cerebellum	0.5	4	0.0520548	0.115068	0.136241	0.221212	0.141679	-0.756592
202897220030_R03C01	Mus musculus	9.9.1	Cerebellum	1.16667	4	0.0520548	0.115068	0.300766	1.69596	0.144486	-0.611196
202897220030_R04C01	Mus musculus	9.9.1	Cerebellum	0.166667	4	0.0520548	0.115068	0.0539779	-0.726004	0.130092	-1.35674
202897220030_R05C01	Mus musculus	9.9.1	Cerebellum	0.833333	4	0.0520548	0.115068	0.218503	0.958586	0.142685	-0.704455
202897220030_R06C01	Mus musculus	9.9.1	Cerebellum	0.5	4	0.0520548	0.115068	0.136241	0.221212	0.138467	-0.922934
202897220030_R01C02	Mus musculus	9.9.1	Cerebellum	1.91667	4	0.0520548	0.115068	0.485858	3.35505	0.142807	-0.698144
202897220030_R02C02	Mus musculus	9.9.1	Cerebellum	1.16667	4	0.0520548	0.115068	0.300766	1.69596	0.144843	-0.592709
202897220030_R03C02	Mus musculus	9.9.1	Cerebellum	0.833333	4	0.0520548	0.115068	0.218503	0.958586	0.143598	-0.657176
202897220030_R04C02	Mus musculus	9.9.1	Cerebellum	1.91667	4	0.0520548	0.115068	0.485858	3.35505	0.145384	-0.564636
202897220030_R05C02	Mus musculus	9.9.1	Cerebellum	1.5	4	0.0520548	0.115068	0.383029	2.43333	0.143721	-0.650803
202897220030_R06C02	Mus musculus	9.9.1	Cerebellum	1.16667	4	0.0520548	0.115068	0.300766	1.69596	0.143849	-0.644191
202897220031_R01C01	Mus musculus	9.9.1	Cerebellum	1.5	4	0.0520548	0.115068	0.383029	2.43333	0.147595	-0.450117
202897220031_R02C01	Mus musculus	9.9.1	Cerebellum	1.16667	4	0.0520548	0.115068	0.300766	1.69596	0.148956	-0.379636
202897220031_R03C01	Mus musculus	9.9.1	Cerebellum	0.0833333	4	0.0520548	0.115068	0.0334122	-1.20566	0.125241	-1.60803
202897220031_R04C01	Mus musculus	9.9.1	Cerebellum	0.0833333	4	0.0520548	0.115068	0.0334122	-1.20566	0.120607	-1.84805
202897220031_R05C01	Mus musculus	9.9.1	Cerebellum	0.166667	4	0.0520548	0.115068	0.0539779	-0.726004	0.131215	-1.29857
202897220031_R06C01	Mus musculus	9.9.1	Cerebellum	0.5	4	0.0520548	0.115068	0.136241	0.221212	0.140527	-0.816254
202897220031_R01C02	Mus musculus	9.9.1	Cerebellum	0.0833333	4	0.0520548	0.115068	0.0334122	-1.20566	0.120729	-1.84174
202897220031_R02C02	Mus musculus	9.9.1	Cerebellum	2.25	4	0.0520548	0.115068	0.56812	4.09242	0.153913	-0.12288
202897220031_R03C02	Mus musculus	9.9.1	Cerebellum	0.166667	4	0.0520548	0.115068	0.0539779	-0.726004	0.132222	-1.24642
202897220031_R04C02	Mus musculus	9.9.1	Cerebellum	0.0833333	4	0.0520548	0.115068	0.0334122	-1.20566	0.121027	-1.82632
202897220031_R05C02	Mus musculus	9.9.1	Cerebellum	0.833333	4	0.0520548	0.115068	0.218503	0.958586	0.14487	-0.591274
202897220031_R06C02	Mus musculus	9.9.1	Cerebellum	0.5	4	0.0520548	0.115068	0.136241	0.221212	0.138651	-0.913401
202897220029_R01C01	Mus musculus	9.9.1	Cerebellum	0.166667	4	0.0520548	0.115068	0.0539779	-0.726004	0.131085	-1.30535
202897220029_R02C01	Mus musculus	9.9.1	Cerebellum	1.16667	4	0.0520548	0.115068	0.300766	1.69596	0.14638	-0.513088
202897220029_R03C01	Mus musculus	9.9.1	Cerebellum	2.25	4	0.0520548	0.115068	0.56812	4.09242	0.146115	-0.526805
202897220029_R04C01	Mus musculus	9.9.1	Cerebellum	1.16667	4	0.0520548	0.115068	0.300766	1.69596	0.147011	-0.48039
202897220029_R05C01	Mus musculus	9.9.1	Cerebellum	1.5	4	0.0520548	0.115068	0.383029	2.43333	0.145473	-0.56007
202897220029_R06C01	Mus musculus	9.9.1	Cerebellum	1.91667	4	0.0520548	0.115068	0.485858	3.35505	0.147187	-0.471272
202897220029_R01C02	Mus musculus	9.9.1	Cerebellum	2.25	4	0.0520548	0.115068	0.56812	4.09242	0.147698	-0.444786
202897220029_R02C02	Mus musculus	9.9.1	Cerebellum	1.91667	4	0.0520548	0.115068	0.485858	3.35505	0.147805	-0.43928
202897220029_R03C02	Mus musculus	9.9.1	Cerebellum	0.0833333	4	0.0520548	0.115068	0.0334122	-1.20566	0.120092	-1.87472
202897220029_R04C02	Mus musculus	9.9.1	Cerebellum	0.833333	4	0.0520548	0.115068	0.218503	0.958586	0.144429	-0.614141
202897220029_R05C02	Mus musculus	9.9.1	Cerebellum	2.25	4	0.0520548	0.115068	0.56812	4.09242	0.146109	-0.527126
202897220029_R06C02	Mus musculus	9.9.1	Cerebellum	0.0833333	4	0.0520548	0.115068	0.0334122	-1.20566	0.119424	-1.90934
202897220025_R04C02	Mus musculus	9.9.1	Cerebellum	0.5	4	0.0520548	0.115068	0.136241	0.221212	0.141431	-0.769418
202897220025_R05C02	Mus musculus	9.9.1	Cerebellum	0.5	4	0.0520548	0.115068	0.136241	0.221212	0.141037	-0.789841
202897220025_R06C02	Mus musculus	9.9.1	Cerebellum	0.5	4	0.0520548	0.115068	0.136241	0.221212	0.141678	-0.756606
202897220024_R01C01	Mus musculus	9.9.1	Cerebellum	0.5	4	0.0520548	0.115068	0.136241	0.221212	0.136821	-1.0082
202897220024_R03C01	Mus musculus	9.9.1	Cerebellum	0.5	4	0.0520548	0.115068	0.136241	0.221212	0.141108	-0.786176
202897220024_R01C02	Mus musculus	9.9.1	Cerebellum	0.5	4	0.0520548	0.115068	0.136241	0.221212	0.140862	-0.798917
202897220024_R05C02	Mus musculus	9.9.1	Cerebellum	0.5	4	0.0520548	0.115068	0.136241	0.221212	0.141388	-0.771663
202897220024_R06C02	Mus musculus	9.9.1	Cerebellum	0.5	4	0.0520548	0.115068	0.136241	0.221212	0.142554	-0.711226
204854860048_R03C02	Mus musculus	9.9.1	Cerebellum	1.17	4	0.0520548	0.115068	0.301589	1.70333	0.139001	-0.89527
204854860048_R04C02	Mus musculus	9.9.1	Cerebellum	1.17	4	0.0520548	0.115068	0.301589	1.70333	0.145015	-0.583774
204854860048_R05C02	Mus musculus	9.9.1	Cerebellum	1.17	4	0.0520548	0.115068	0.301589	1.70333	0.139603	-0.864108
204854860048_R06C02	Mus musculus	9.9.1	Cerebellum	1.17	4	0.0520548	0.115068	0.301589	1.70333	0.140566	-0.814203
204854860025_R01C01	Mus musculus	9.9.1	Cerebellum	1.17	4	0.0520548	0.115068	0.301589	1.70333	0.151778	-0.233474
204854860025_R02C01	Mus musculus	9.9.1	Cerebellum	1.17	4	0.0520548	0.115068	0.301589	1.70333	0.147367	-0.46194
204854860025_R03C01	Mus musculus	9.9.1	Cerebellum	1.17	4	0.0520548	0.115068	0.301589	1.70333	0.147761	-0.441526
204854860025_R04C01	Mus musculus	9.9.1	Cerebellum	1.17	4	0.0520548	0.115068	0.301589	1.70333	0.149344	-0.359521
204854860025_R05C01	Mus musculus	9.9.1	Cerebellum	1.17	4	0.0520548	0.115068	0.301589	1.70333	0.147715	-0.443931
204854860025_R06C01	Mus musculus	9.9.1	Cerebellum	1.17	4	0.0520548	0.115068	0.301589	1.70333	0.145304	-0.56881
204854860025_R01C02	Mus musculus	9.9.1	Cerebellum	1.17	4	0.0520548	0.115068	0.301589	1.70333	0.145384	-0.56467
204854860025_R02C02	Mus musculus	9.9.1	Cerebellum	1.17	4	0.0520548	0.115068	0.301589	1.70333	0.152589	-0.191439
204854860025_R03C02	Mus musculus	9.9.1	Cerebellum	1.17	4	0.0520548	0.115068	0.301589	1.70333	0.147723	-0.443516
204854860003_R06C02	Mus musculus	9.9.1	Cerebellum	0.62	4	0.0520548	0.115068	0.165855	0.486667	0.148689	-0.393454
204854860001_R02C01	Mus musculus	9.9.1	Cerebellum	0.62	4	0.0520548	0.115068	0.165855	0.486667	0.146417	-0.511127
204854860001_R03C01	Mus musculus	9.9.1	Cerebellum	0.62	4	0.0520548	0.115068	0.165855	0.486667	0.145403	-0.56366
204854860001_R06C01	Mus musculus	9.9.1	Cerebellum	0.62	4	0.0520548	0.115068	0.165855	0.486667	0.144255	-0.623151
204854860001_R02C02	Mus musculus	9.9.1	Cerebellum	0.62	4	0.0520548	0.115068	0.165855	0.486667	0.147173	-0.47197
204854860001_R04C02	Mus musculus	9.9.1	Cerebellum	0.62	4	0.0520548	0.115068	0.165855	0.486667	0.145346	-0.566639
204854860025_R04C02	Mus musculus	9.9.1	Cerebellum	1.17	4	0.0520548	0.115068	0.301589	1.70333	0.151461	-0.249903
204854860025_R05C02	Mus musculus	9.9.1	Cerebellum	1.17	4	0.0520548	0.115068	0.301589	1.70333	0.145124	-0.578153
204854860003_R06C01	Mus musculus	9.9.1	Cerebellum	0.62	4	0.0520548	0.115068	0.165855	0.486667	0.148117	-0.423088
204854860003_R02C02	Mus musculus	9.9.1	Cerebellum	0.62	4	0.0520548	0.115068	0.165855	0.486667	0.145395	-0.5641
204854860003_R03C02	Mus musculus	9.9.1	Cerebellum	0.62	4	0.0520548	0.115068	0.165855	0.486667	0.146837	-0.489386
204854860001_R06C02	Mus musculus	9.9.1	Cerebellum	0.62	4	0.0520548	0.115068	0.165855	0.486667	0.142981	-0.689121
204854860002_R01C01	Mus musculus	9.9.1	Cerebellum	0.62	4	0.0520548	0.115068	0.165855	0.486667	0.144559	-0.607416
204854860002_R02C01	Mus musculus	9.9.1	Cerebellum	0.62	4	0.0520548	0.115068	0.165855	0.486667	0.144749	-0.597543
204854860002_R03C01	Mus musculus	9.9.1	Cerebellum	0.62	4	0.0520548	0.115068	0.165855	0.486667	0.14442	-0.614578
204854860002_R04C01	Mus musculus	9.9.1	Cerebellum	0.62	4	0.0520548	0.115068	0.165855	0.486667	0.146434	-0.510278
204854860002_R06C01	Mus musculus	9.9.1	Cerebellum	0.62	4	0.0520548	0.115068	0.165855	0.486667	0.142322	-0.723258
204854860002_R02C02	Mus musculus	9.9.1	Cerebellum	0.62	4	0.0520548	0.115068	0.165855	0.486667	0.147628	-0.448401
204854860002_R04C02	Mus musculus	9.9.1	Cerebellum	0.62	4	0.0520548	0.115068	0.165855	0.486667	0.145569	-0.555079
204854860002_R05C02	Mus musculus	9.9.1	Cerebellum	0.62	4	0.0520548	0.115068	0.165855	0.486667	0.145465	-0.560456
204854860045_R02C01	Mus musculus	9.9.1	Cerebellum	0.62	4	0.0520548	0.115068	0.165855	0.486667	0.143549	-0.65969
204854860045_R03C01	Mus musculus	9.9.1	Cerebellum	0.62	4	0.0520548	0.115068	0.165855	0.486667	0.14391	-0.641007
204854860045_R05C01	Mus musculus	9.9.1	Cerebellum	0.62	4	0.0520548	0.115068	0.165855	0.486667	0.147619	-0.448867
204854860045_R06C01	Mus musculus	9.9.1	Cerebellum	0.62	4	0.0520548	0.115068	0.165855	0.486667	0.144773	-0.596326
204854860045_R01C02	Mus musculus	9.9.1	Cerebellum	0.62	4	0.0520548	0.115068	0.165855	0.486667	0.146563	-0.503603
204854860045_R02C02	Mus musculus	9.9.1	Cerebellum	0.62	4	0.0520548	0.115068	0.165855	0.486667	0.146753	-0.493729
203877620092_R02C02	Heterocephalus glaber	9.1.3	Skin	7.89315	37	0.191781	5	0.217385	1.07744	0.237797	1.96718
203877620054_R01C01	Heterocephalus glaber	9.1.3	Skin	0.00273973	37	0.191781	5	0.0052302	-2.99608	0.183691	-0.3251
203203210043_R03C02	Heterocephalus glaber	9.1.3	Skin	4	37	0.191781	5	0.112707	0.0770855	0.236052	1.89323
203877620054_R02C01	Heterocephalus glaber	9.1.3	Skin	1.48767	37	0.191781	5	0.0451565	-0.840399	0.202154	0.457135
203877620092_R01C02	Heterocephalus glaber	9.1.3	Skin	0.808219	37	0.191781	5	0.0268877	-1.35887	0.211916	0.870711
203877620044_R06C02	Heterocephalus glaber	9.1.3	Skin	10.4548	37	0.191781	5	0.286262	1.73566	0.237505	1.95479
203877620092_R04C01	Heterocephalus glaber	9.1.3	Skin	4.66027	37	0.191781	5	0.13046	0.246744	0.211363	0.847249
203877620044_R05C02	Heterocephalus glaber	9.1.3	Skin	1	37	0.191781	5	0.0320442	-1.18342	0.199386	0.339867
202897220113_R06C02	Heterocephalus glaber	9.1.3	Skin	2	37	0.191781	5	0.0589319	-0.574152	0.203602	0.518483
203203210093_R04C01	Heterocephalus glaber	9.1.3	Skin	15	37	0.191781	5	0.408471	2.90356	0.252848	2.60482
202897220156_R06C01	Heterocephalus glaber	9.1.3	Skin	3	37	0.191781	5	0.0858195	-0.198288	0.205124	0.582935
202897220128_R01C02	Heterocephalus glaber	9.1.3	Skin	1	37	0.191781	5	0.0320442	-1.18342	0.225765	1.45744
202894750018_R04C01	Heterocephalus glaber	9.1.3	Skin	1.1	37	0.191781	5	0.034733	-1.10285	0.199022	0.324425
203877620044_R04C02	Heterocephalus glaber	9.1.3	Skin	0.00273973	37	0.191781	5	0.0052302	-2.99608	0.18064	-0.454337
203877620092_R06C01	Heterocephalus glaber	9.1.3	Skin	0.293151	37	0.191781	5	0.0130387	-2.08261	0.19443	0.129898
203203210035_R06C01	Heterocephalus glaber	9.1.3	Skin	4	37	0.191781	5	0.112707	0.0770855	0.221492	1.27641
203203210035_R01C02	Heterocephalus glaber	9.1.3	Skin	11	37	0.191781	5	0.300921	1.87575	0.254704	2.68344
203203210043_R02C01	Heterocephalus glaber	9.1.3	Skin	1.5	37	0.191781	5	0.045488	-0.833085	0.213196	0.924906
203203210043_R03C01	Heterocephalus glaber	9.1.3	Skin	11	37	0.191781	5	0.300921	1.87575	0.235199	1.85711
203877620044_R02C01	Heterocephalus glaber	9.1.3	Skin	0.0383562	37	0.191781	5	0.00618785	-2.82795	0.182577	-0.372287
203877620092_R05C01	Heterocephalus glaber	9.1.3	Skin	3.19178	37	0.191781	5	0.0909761	-0.139938	0.223228	1.34994
203877620048_R03C01	Heterocephalus glaber	9.1.3	Skin	1.1589	37	0.191781	5	0.0363168	-1.05826	0.213567	0.940624
203203210214_R03C02	Heterocephalus glaber	9.1.3	Skin	14	37	0.191781	5	0.381584	2.6466	0.238962	2.01652
203203210214_R05C02	Heterocephalus glaber	9.1.3	Skin	9	37	0.191781	5	0.247145	1.36184	0.239199	2.02655
203203210214_R06C02	Heterocephalus glaber	9.1.3	Skin	2	37	0.191781	5	0.0589319	-0.574152	0.201151	0.414615
202897220128_R04C01	Heterocephalus glaber	9.1.3	Skin	0.8333	37	0.191781	5	0.027562	-1.3341	0.218967	1.1694
203203210174_R02C01	Heterocephalus glaber	9.1.3	Skin	25	37	0.191781	5	0.677348	5.47307	0.264982	3.1189
203203210174_R03C01	Heterocephalus glaber	9.1.3	Skin	11.5	37	0.191781	5	0.314365	2.00422	0.241646	2.13024
202897220156_R03C02	Heterocephalus glaber	9.1.3	Skin	1	37	0.191781	5	0.0320442	-1.18342	0.200647	0.393286
203203210043_R04C01	Heterocephalus glaber	9.1.3	Skin	10	37	0.191781	5	0.274033	1.6188	0.241962	2.14361
203877620092_R03C01	Heterocephalus glaber	9.1.3	Skin	0.00821918	37	0.191781	5	0.00537753	-2.9683	0.18339	-0.337843
202897220113_R03C01	Heterocephalus glaber	9.1.3	Skin	1.166	37	0.191781	5	0.0365076	-1.05302	0.201375	0.424135
203203210093_R05C01	Heterocephalus glaber	9.1.3	Skin	5	37	0.191781	5	0.139595	0.334037	0.218812	1.16285
203203210174_R04C01	Heterocephalus glaber	9.1.3	Skin	2	37	0.191781	5	0.0589319	-0.574152	0.207799	0.696267
203877620044_R01C01	Heterocephalus glaber	9.1.3	Skin	0.00547945	37	0.191781	5	0.00530387	-2.9821	0.20498	0.576841
203877620044_R05C01	Heterocephalus glaber	9.1.3	Skin	0.00273973	37	0.191781	5	0.0052302	-2.99608	0.18288	-0.359432
203877620044_R03C02	Heterocephalus glaber	9.1.3	Skin	2.95616	37	0.191781	5	0.0846409	-0.212117	0.224015	1.38328
205619060014_R02C01	Heterocephalus glaber	9.1.3	Skin	7.5	37	0.191781	5	0.206814	0.976417	0.203168	0.500099
203877620054_R03C01	Heterocephalus glaber	9.1.3	Skin	2.95616	37	0.191781	5	0.0846409	-0.212117	0.235376	1.86459
203203210214_R04C02	Heterocephalus glaber	9.1.3	Skin	7	37	0.191781	5	0.19337	0.847941	0.22199	1.29749
203203210156_R02C01	Heterocephalus glaber	9.1.3	Skin	1.05	37	0.191781	5	0.0333886	-1.14232	0.213093	0.920548
203203210156_R03C01	Heterocephalus glaber	9.1.3	Skin	3.35	37	0.191781	5	0.0952302	-0.0942372	0.231954	1.71963
202897220072_R03C02	Heterocephalus glaber	9.1.3	Skin	1.166	37	0.191781	5	0.0365076	-1.05302	0.205636	0.604629
203203210174_R01C01	Heterocephalus glaber	9.1.3	Skin	5	37	0.191781	5	0.139595	0.334037	0.213173	0.92395
203203210043_R01C01	Heterocephalus glaber	9.1.3	Skin	6	37	0.191781	5	0.166483	0.590989	0.228532	1.57464
203203210174_R06C02	Heterocephalus glaber	9.1.3	Skin	2	37	0.191781	5	0.0589319	-0.574152	0.193305	0.0822124
203877620033_R06C02	Heterocephalus glaber	9.1.3	Skin	7.2274	37	0.191781	5	0.199484	0.906371	0.223937	1.37998
203877620041_R01C01	Heterocephalus glaber	9.1.3	Skin	0.980822	37	0.191781	5	0.0315285	-1.19964	0.220404	1.23031
203877620041_R02C01	Heterocephalus glaber	9.1.3	Skin	4.36986	37	0.191781	5	0.122652	0.172122	0.223688	1.36941
203877620092_R03C02	Heterocephalus glaber	9.1.3	Skin	0.00821918	37	0.191781	5	0.00537753	-2.9683	0.183279	-0.342549
203203210035_R05C01	Heterocephalus glaber	9.1.3	Skin	4	37	0.191781	5	0.112707	0.0770855	0.236778	1.92399
203877620092_R05C02	Heterocephalus glaber	9.1.3	Skin	2.25753	37	0.191781	5	0.0658564	-0.463058	0.213607	0.942351
203877620041_R06C02	Heterocephalus glaber	9.1.3	Skin	1.93699	37	0.191781	5	0.0572376	-0.603324	0.202067	0.453453
203877620048_R02C01	Heterocephalus glaber	9.1.3	Skin	2.54247	37	0.191781	5	0.0735175	-0.353011	0.225709	1.45506
203877620044_R02C02	Heterocephalus glaber	9.1.3	Skin	8	37	0.191781	5	0.220258	1.10489	0.264429	3.09545
204549720012_R04C02	Heterocephalus glaber	9.1.3	Skin	0.115075	37	0.191781	5	0.00825063	-2.54024	0.202799	0.484464
202894750014_R01C02	Heterocephalus glaber	9.1.3	Skin	8	37	0.191781	5	0.220258	1.10489	0.262247	3.00302
203877620092_R01C01	Heterocephalus glaber	9.1.3	Skin	0.00547945	37	0.191781	5	0.00530387	-2.9821	0.179956	-0.48334
203877620092_R02C01	Heterocephalus glaber	9.1.3	Skin	7.29315	37	0.191781	5	0.201252	0.923266	0.241636	2.12983
203877620041_R03C01	Heterocephalus glaber	9.1.3	Skin	0.916667	37	0.191781	5	0.0298036	-1.25591	0.201929	0.447602
203877620041_R04C01	Heterocephalus glaber	9.1.3	Skin	2.90411	37	0.191781	5	0.0832413	-0.228791	0.203999	0.535273
203203210093_R06C01	Heterocephalus glaber	9.1.3	Skin	23	37	0.191781	5	0.623573	4.95917	0.314012	5.19607
203877620092_R04C02	Heterocephalus glaber	9.1.3	Skin	0.90137	37	0.191781	5	0.0293923	-1.2698	0.206888	0.657668
203877620041_R05C02	Heterocephalus glaber	9.1.3	Skin	1.3863	37	0.191781	5	0.0424309	-0.902657	0.199815	0.358011
203877620092_R06C02	Heterocephalus glaber	9.1.3	Skin	4.44384	37	0.191781	5	0.124641	0.19113	0.227184	1.51753
203203210156_R01C01	Heterocephalus glaber	9.1.3	Skin	0.67	37	0.191781	5	0.0231713	-1.50762	0.232795	1.75527
202897220028_R04C01	Heterocephalus glaber	9.1.3	Skin	3	37	0.191781	5	0.0858195	-0.198288	0.225422	1.44291
202897220083_R05C01	Heterocephalus glaber	9.1.3	Skin	0	37	0.191781	5	0.00515654	-3.01027	0.180587	-0.456572
203877620041_R05C01	Heterocephalus glaber	9.1.3	Skin	0.961644	37	0.191781	5	0.0310129	-1.21613	0.204494	0.55626
203877620041_R06C01	Heterocephalus glaber	9.1.3	Skin	7.15616	37	0.191781	5	0.197569	0.888068	0.232495	1.74253
203877620041_R01C02	Heterocephalus glaber	9.1.3	Skin	1.03562	37	0.191781	5	0.0330018	-1.15397	0.204884	0.572799
203877620041_R02C02	Heterocephalus glaber	9.1.3	Skin	3.35	37	0.191781	5	0.0952302	-0.0942372	0.23393	1.80336
203877620041_R03C02	Heterocephalus glaber	9.1.3	Skin	5.77	37	0.191781	5	0.160298	0.53189	0.244384	2.24622
203877620048_R01C01	Heterocephalus glaber	9.1.3	Skin	1.50685	37	0.191781	5	0.0456722	-0.829045	0.212832	0.909515
205619060014_R05C01	Heterocephalus glaber	9.1.3	Skin	3.3	37	0.191781	5	0.0938858	-0.108455	0.210114	0.794361
202897220014_R02C01	Heterocephalus glaber	9.1.3	Skin	2	37	0.191781	5	0.0589319	-0.574152	0.204108	0.53989
203203210170_R02C02	Heterocephalus glaber	9.1.3	Skin	10	37	0.191781	5	0.274033	1.6188	0.241855	2.13909
202794570010_R04C02	Heterocephalus glaber	9.1.3	Skin	7	37	0.191781	5	0.19337	0.847941	0.225544	1.44806
202794570010_R04C01	Heterocephalus glaber	9.1.3	Skin	3	37	0.191781	5	0.0858195	-0.198288	0.211087	0.835579
203877620054_R06C02	Heterocephalus glaber	9.1.3	Skin	1.84384	37	0.191781	5	0.054733	-0.648068	0.204361	0.550613
203877620033_R01C01	Heterocephalus glaber	9.1.3	Skin	0.126027	37	0.191781	5	0.00854512	-2.50517	0.187972	-0.143725
203877620033_R02C01	Heterocephalus glaber	9.1.3	Skin	2.97534	37	0.191781	5	0.0851565	-0.206043	0.203119	0.498002
203877620033_R03C02	Heterocephalus glaber	9.1.3	Skin	7.29315	37	0.191781	5	0.201252	0.923266	0.226219	1.47664
203877620033_R04C02	Heterocephalus glaber	9.1.3	Skin	0.460274	37	0.191781	5	0.0175322	-1.78649	0.191458	0.00395753
203877620041_R04C02	Heterocephalus glaber	9.1.3	Skin	4.45205	37	0.191781	5	0.124862	0.193242	0.236709	1.92106
203877620054_R01C02	Heterocephalus glaber	9.1.3	Skin	0.00273973	37	0.191781	5	0.0052302	-2.99608	0.183911	-0.315778
203877620054_R02C02	Heterocephalus glaber	9.1.3	Skin	0.912329	37	0.191781	5	0.0296869	-1.25983	0.194273	0.123218
203877620054_R05C02	Heterocephalus glaber	9.1.3	Skin	8.26027	37	0.191781	5	0.227256	1.17177	0.236237	1.90109
203877620033_R03C01	Heterocephalus glaber	9.1.3	Skin	0.0794521	37	0.191781	5	0.00729282	-2.66364	0.194215	0.120756
203877620033_R04C01	Heterocephalus glaber	9.1.3	Skin	2.95616	37	0.191781	5	0.0846409	-0.212117	0.229878	1.63165
203203210093_R01C02	Heterocephalus glaber	9.1.3	Skin	0.8	37	0.191781	5	0.0266667	-1.36712	0.207813	0.696881
203877620033_R05C01	Heterocephalus glaber	9.1.3	Skin	0.126027	37	0.191781	5	0.00854512	-2.50517	0.194543	0.134655
203877620054_R04C01	Heterocephalus glaber	9.1.3	Skin	0.00273973	37	0.191781	5	0.0052302	-2.99608	0.182148	-0.390456
203203210093_R02C02	Heterocephalus glaber	9.1.3	Skin	2	37	0.191781	5	0.0589319	-0.574152	0.209092	0.751035
203877620044_R01C02	Heterocephalus glaber	9.1.3	Skin	0.00273973	37	0.191781	5	0.0052302	-2.99608	0.181621	-0.412796
204549720012_R05C02	Heterocephalus glaber	9.1.3	Skin	0.115075	37	0.191781	5	0.00825063	-2.54024	0.197262	0.249865
203203210218_R06C02	Heterocephalus glaber	9.1.3	Skin	11	37	0.191781	5	0.300921	1.87575	0.246553	2.33813
203877620033_R02C02	Heterocephalus glaber	9.1.3	Skin	0.364384	37	0.191781	5	0.014954	-1.94556	0.189756	-0.0681379
203877620033_R06C01	Heterocephalus glaber	9.1.3	Skin	0.449315	37	0.191781	5	0.0172376	-1.80344	0.196695	0.225849
203877620054_R05C01	Heterocephalus glaber	9.1.3	Skin	10.4548	37	0.191781	5	0.286262	1.73566	0.235099	1.85286
202794570010_R06C01	Heterocephalus glaber	9.1.3	Skin	0.8	37	0.191781	5	0.0266667	-1.36712	0.197264	0.249963
203203210156_R04C01	Heterocephalus glaber	9.1.3	Skin	3.6	37	0.191781	5	0.101952	-0.0260311	0.22173	1.28646
203877620054_R06C01	Heterocephalus glaber	9.1.3	Skin	2.29589	37	0.191781	5	0.0668877	-0.44752	0.210145	0.79567
203203210218_R05C02	Heterocephalus glaber	9.1.3	Skin	0.8	37	0.191781	5	0.0266667	-1.36712	0.202451	0.4697
203203210218_R03C02	Heterocephalus glaber	9.1.3	Skin	5	37	0.191781	5	0.139595	0.334037	0.216108	1.0483
203203210218_R04C02	Heterocephalus glaber	9.1.3	Skin	0.8	37	0.191781	5	0.0266667	-1.36712	0.211295	0.844389
203877620054_R04C02	Heterocephalus glaber	9.1.3	Skin	1.1589	37	0.191781	5	0.0363168	-1.05826	0.203716	0.523285
203203210021_R06C02	Chlorocebus aethiops sabaeus	1.4.1	Cortex	8.88767	30.8	0.443836	3.91644	0.298667	1.64811	0.141896	-0.0879349
203203210021_R04C02	Chlorocebus aethiops sabaeus	1.4.1	Cortex	1.03836	30.8	0.443836	3.91644	0.0474395	-0.866028	0.12384	-0.620445
203203210039_R01C01	Chlorocebus aethiops sabaeus	1.4.1	Cortex	0	30.8	0.443836	3.91644	0.0142055	-2.07185	0.101508	-1.2791
203203210039_R03C01	Chlorocebus aethiops sabaeus	1.4.1	Cortex	1.46027	30.8	0.443836	3.91644	0.0609435	-0.615536	0.126455	-0.543341
203203210039_R04C01	Chlorocebus aethiops sabaeus	1.4.1	Cortex	2.73973	30.8	0.443836	3.91644	0.101894	-0.101549	0.13532	-0.281884
203203210039_R06C01	Chlorocebus aethiops sabaeus	1.4.1	Cortex	0.70411	30.8	0.443836	3.91644	0.0367415	-1.12158	0.117664	-0.8026
203203210039_R01C02	Chlorocebus aethiops sabaeus	1.4.1	Cortex	1.75068	30.8	0.443836	3.91644	0.0702385	-0.473586	0.125226	-0.579578
203203210039_R02C01	Chlorocebus aethiops sabaeus	1.4.1	Cortex	0.243836	30.8	0.443836	3.91644	0.0220098	-1.63399	0.115061	-0.879386
203203210021_R02C02	Chlorocebus aethiops sabaeus	1.4.1	Cortex	8.2274	30.8	0.443836	3.91644	0.277534	1.46074	0.140515	-0.128642
203203210072_R05C02	Chlorocebus aethiops sabaeus	1.4.1	Cortex	2.43014	30.8	0.443836	3.91644	0.0919853	-0.203855	0.130423	-0.426297
203203210101_R02C01	Chlorocebus aethiops sabaeus	1.4.1	Cortex	0.249315	30.8	0.443836	3.91644	0.0221852	-1.62606	0.114609	-0.892704
203203210101_R01C02	Chlorocebus aethiops sabaeus	1.4.1	Cortex	8.70959	30.8	0.443836	3.91644	0.292967	1.59757	0.149409	0.133646
203203210101_R02C02	Chlorocebus aethiops sabaeus	1.4.1	Cortex	0.167123	30.8	0.443836	3.91644	0.0195545	-1.75228	0.113863	-0.914691
203203210101_R04C02	Chlorocebus aethiops sabaeus	1.4.1	Cortex	2.62466	30.8	0.443836	3.91644	0.0982112	-0.138363	0.130192	-0.433104
203203210039_R05C01	Chlorocebus aethiops sabaeus	1.4.1	Cortex	0.0219178	30.8	0.443836	3.91644	0.0149071	-2.02365	0.104309	-1.1965
203203210021_R05C02	Chlorocebus aethiops sabaeus	1.4.1	Cortex	1.94247	30.8	0.443836	3.91644	0.0763767	-0.389805	0.130761	-0.416341
203203210072_R04C02	Chlorocebus aethiops sabaeus	1.4.1	Cortex	1.02192	30.8	0.443836	3.91644	0.0469134	-0.877181	0.124014	-0.615314
203203210072_R06C02	Chlorocebus aethiops sabaeus	1.4.1	Cortex	21.0904	30.8	0.443836	3.91644	0.689232	5.11102	0.15061	0.169067
203203210101_R01C01	Chlorocebus aethiops sabaeus	1.4.1	Cortex	0.00273973	30.8	0.443836	3.91644	0.0142932	-2.0657	0.106716	-1.12548
203203210101_R03C01	Chlorocebus aethiops sabaeus	1.4.1	Cortex	1.90137	30.8	0.443836	3.91644	0.0750614	-0.407177	0.127396	-0.515579
203203210101_R04C01	Chlorocebus aethiops sabaeus	1.4.1	Cortex	5.70411	30.8	0.443836	3.91644	0.196773	0.744674	0.143724	-0.0340067
203203210101_R06C01	Chlorocebus aethiops sabaeus	1.4.1	Cortex	0.517808	30.8	0.443836	3.91644	0.0307787	-1.29866	0.123236	-0.63826
203203210101_R03C02	Chlorocebus aethiops sabaeus	1.4.1	Cortex	0.967123	30.8	0.443836	3.91644	0.0451596	-0.915281	0.130436	-0.425916
203203210101_R05C02	Chlorocebus aethiops sabaeus	1.4.1	Cortex	18.3123	30.8	0.443836	3.91644	0.600316	4.32266	0.148505	0.107
203203210021_R01C01	Chlorocebus aethiops sabaeus	1.4.1	Cortex	0.0191781	30.8	0.443836	3.91644	0.0148194	-2.02955	0.107129	-1.11331
203203210021_R02C01	Chlorocebus aethiops sabaeus	1.4.1	Cortex	0.260274	30.8	0.443836	3.91644	0.022536	-1.61037	0.115473	-0.867215
203203210072_R03C02	Chlorocebus aethiops sabaeus	1.4.1	Cortex	0.0794521	30.8	0.443836	3.91644	0.0167485	-1.90717	0.105316	-1.16677
203203210039_R02C02	Chlorocebus aethiops sabaeus	1.4.1	Cortex	7.92877	30.8	0.443836	3.91644	0.267976	1.37599	0.141739	-0.0925529
203203210021_R05C01	Chlorocebus aethiops sabaeus	1.4.1	Cortex	0.0849315	30.8	0.443836	3.91644	0.0169239	-1.89676	0.11062	-1.01035
203203210072_R06C01	Chlorocebus aethiops sabaeus	1.4.1	Cortex	0.739726	30.8	0.443836	3.91644	0.0378814	-1.09102	0.119729	-0.741689
203203210072_R01C02	Chlorocebus aethiops sabaeus	1.4.1	Cortex	1.97808	30.8	0.443836	3.91644	0.0775167	-0.37499	0.129963	-0.439859
203203210101_R05C01	Chlorocebus aethiops sabaeus	1.4.1	Cortex	0.0191781	30.8	0.443836	3.91644	0.0148194	-2.02955	0.104078	-1.20331
203203210072_R02C02	Chlorocebus aethiops sabaeus	1.4.1	Cortex	8.83014	30.8	0.443836	3.91644	0.296826	1.63178	0.138289	-0.194319
203203210021_R03C02	Chlorocebus aethiops sabaeus	1.4.1	Cortex	0.158904	30.8	0.443836	3.91644	0.0192915	-1.76582	0.117221	-0.815675
203203210039_R06C02	Chlorocebus aethiops sabaeus	1.4.1	Cortex	22.9068	30.8	0.443836	3.91644	0.747369	5.6265	0.148804	0.115799
203203210039_R04C02	Chlorocebus aethiops sabaeus	1.4.1	Cortex	1.30685	30.8	0.443836	3.91644	0.056033	-0.699543	0.132357	-0.369251
203203210072_R05C01	Chlorocebus aethiops sabaeus	1.4.1	Cortex	0.0191781	30.8	0.443836	3.91644	0.0148194	-2.02955	0.105584	-1.15887
203203210021_R06C01	Chlorocebus aethiops sabaeus	1.4.1	Cortex	0.50137	30.8	0.443836	3.91644	0.0302525	-1.3159	0.12096	-0.705403
203203210101_R06C02	Chlorocebus aethiops sabaeus	1.4.1	Cortex	1.19178	30.8	0.443836	3.91644	0.0523501	-0.76753	0.128747	-0.475726
203203210072_R04C01	Chlorocebus aethiops sabaeus	1.4.1	Cortex	2.99178	30.8	0.443836	3.91644	0.109961	-0.0253537	0.131035	-0.408256
203203210021_R01C02	Chlorocebus aethiops sabaeus	1.4.1	Cortex	1.82192	30.8	0.443836	3.91644	0.0725184	-0.441643	0.130388	-0.427336
203203210021_R04C01	Chlorocebus aethiops sabaeus	1.4.1	Cortex	3.10137	30.8	0.443836	3.91644	0.113469	0.00606438	0.131945	-0.381398
203203210021_R03C01	Chlorocebus aethiops sabaeus	1.4.1	Cortex	1.56986	30.8	0.443836	3.91644	0.0644511	-0.559577	0.122559	-0.658235
203203210072_R03C01	Chlorocebus aethiops sabaeus	1.4.1	Cortex	1.67397	30.8	0.443836	3.91644	0.0677832	-0.509168	0.128807	-0.47396
203203210072_R01C01	Chlorocebus aethiops sabaeus	1.4.1	Cortex	0.00273973	30.8	0.443836	3.91644	0.0142932	-2.0657	0.103962	-1.20671
203203210039_R05C02	Chlorocebus aethiops sabaeus	1.4.1	Cortex	2.57808	30.8	0.443836	3.91644	0.0967204	-0.153658	0.130471	-0.42487
203203210072_R02C01	Chlorocebus aethiops sabaeus	1.4.1	Cortex	0.482192	30.8	0.443836	3.91644	0.0296387	-1.3364	0.122596	-0.65715
203203210039_R03C02	Chlorocebus aethiops sabaeus	1.4.1	Cortex	0.156164	30.8	0.443836	3.91644	0.0192038	-1.77038	0.109741	-1.03627
203203210096_R03C02	Sus scrofa domesticus	4.7.1	Blood	3.53973	23	0.315068	0.458334	0.165335	0.47407	0.18091	0.894304
203203210019_R03C02	Sus scrofa domesticus	4.7.1	Blood	3.79452	23	0.315068	0.458334	0.176263	0.571503	0.169233	0.425056
203203210070_R04C02	Sus scrofa domesticus	4.7.1	Blood	6.1726	23	0.315068	0.458334	0.278261	1.48088	0.208873	2.01799
203203210205_R01C02	Sus scrofa domesticus	4.7.1	Blood	0.030137	23	0.315068	0.458334	0.0148061	-2.02491	0.118924	-1.59664
203203210211_R01C01	Sus scrofa domesticus	4.7.1	Blood	0.221918	23	0.315068	0.458334	0.0230317	-1.58307	0.144167	-0.582228
203203210070_R05C02	Sus scrofa domesticus	4.7.1	Blood	4.75342	23	0.315068	0.458334	0.217391	0.938188	0.188487	1.19877
203203210096_R04C02	Sus scrofa domesticus	4.7.1	Blood	0.128767	23	0.315068	0.458334	0.0190364	-1.77359	0.133978	-0.991698
203203210019_R04C02	Sus scrofa domesticus	4.7.1	Blood	0.99726	23	0.315068	0.458334	0.0562867	-0.689487	0.164579	0.23803
203203210205_R02C02	Sus scrofa domesticus	4.7.1	Blood	4.86849	23	0.315068	0.458334	0.222327	0.98219	0.199072	1.62415
203203210211_R06C02	Sus scrofa domesticus	4.7.1	Blood	1.23836	23	0.315068	0.458334	0.0666275	-0.520828	0.172872	0.571294
203203210096_R01C02	Sus scrofa domesticus	4.7.1	Blood	0.435616	23	0.315068	0.458334	0.0321974	-1.24806	0.1651	0.258977
203203210211_R05C01	Sus scrofa domesticus	4.7.1	Blood	4.75342	23	0.315068	0.458334	0.217391	0.938188	0.194609	1.4448
203203210096_R05C01	Sus scrofa domesticus	4.7.1	Blood	2.23288	23	0.315068	0.458334	0.109283	-0.0260031	0.173467	0.595186
203203210096_R06C01	Sus scrofa domesticus	4.7.1	Blood	4.5589	23	0.315068	0.458334	0.209048	0.863803	0.196611	1.52523
203203210070_R03C01	Sus scrofa domesticus	4.7.1	Blood	0.224658	23	0.315068	0.458334	0.0231492	-1.57798	0.143359	-0.614695
203203210205_R04C02	Sus scrofa domesticus	4.7.1	Blood	4.05753	23	0.315068	0.458334	0.187544	0.67208	0.196626	1.52584
203203210085_R03C01	Sus scrofa domesticus	4.7.1	Blood	1.24658	23	0.315068	0.458334	0.06698	-0.515551	0.177723	0.766229
203203210127_R01C01	Sus scrofa domesticus	4.7.1	Blood	4.86849	23	0.315068	0.458334	0.222327	0.98219	0.202026	1.74285
203203210201_R02C01	Sus scrofa domesticus	4.7.1	Blood	4.75342	23	0.315068	0.458334	0.217391	0.938188	0.197226	1.54997
203203210211_R06C01	Sus scrofa domesticus	4.7.1	Blood	0.312329	23	0.315068	0.458334	0.0269095	-1.42747	0.152507	-0.247102
203203210070_R02C01	Sus scrofa domesticus	4.7.1	Blood	3.53973	23	0.315068	0.458334	0.165335	0.47407	0.184558	1.04089
203203210205_R03C01	Sus scrofa domesticus	4.7.1	Blood	3.54247	23	0.315068	0.458334	0.165452	0.475118	0.187084	1.1424
203203210061_R02C02	Sus scrofa domesticus	4.7.1	Blood	0.0794521	23	0.315068	0.458334	0.0169213	-1.89137	0.123717	-1.40401
203203210071_R01C01	Sus scrofa domesticus	4.7.1	Blood	1.23836	23	0.315068	0.458334	0.0666275	-0.520828	0.16428	0.226025
203203210034_R06C02	Sus scrofa domesticus	4.7.1	Blood	3.53973	23	0.315068	0.458334	0.165335	0.47407	0.184782	1.04989
203203210070_R06C02	Sus scrofa domesticus	4.7.1	Blood	2.73151	23	0.315068	0.458334	0.13067	0.165008	0.177774	0.768289
203203210085_R03C02	Sus scrofa domesticus	4.7.1	Blood	1.23836	23	0.315068	0.458334	0.0666275	-0.520828	0.174885	0.652178
203203210085_R04C02	Sus scrofa domesticus	4.7.1	Blood	2.14521	23	0.315068	0.458334	0.105523	-0.0610176	0.173117	0.581134
203203210061_R03C02	Sus scrofa domesticus	4.7.1	Blood	0.0794521	23	0.315068	0.458334	0.0169213	-1.89137	0.112553	-1.85265
203203210211_R05C02	Sus scrofa domesticus	4.7.1	Blood	4.75342	23	0.315068	0.458334	0.217391	0.938188	0.196746	1.53066
203203210061_R06C02	Sus scrofa domesticus	4.7.1	Blood	1.00274	23	0.315068	0.458334	0.0565217	-0.68532	0.159612	0.0384448
203203210071_R06C01	Sus scrofa domesticus	4.7.1	Blood	4.34795	23	0.315068	0.458334	0.2	0.783133	0.194752	1.45053
203203210121_R01C02	Sus scrofa domesticus	4.7.1	Blood	0.0328767	23	0.315068	0.458334	0.0149236	-2.017	0.119794	-1.56166
203203210095_R01C01	Sus scrofa domesticus	4.7.1	Blood	0.224658	23	0.315068	0.458334	0.0231492	-1.57798	0.141941	-0.671669
203203210095_R02C01	Sus scrofa domesticus	4.7.1	Blood	0.438356	23	0.315068	0.458334	0.0323149	-1.24442	0.15531	-0.134464
203203210070_R01C01	Sus scrofa domesticus	4.7.1	Blood	2.73151	23	0.315068	0.458334	0.13067	0.165008	0.177708	0.765597
203203210061_R04C02	Sus scrofa domesticus	4.7.1	Blood	1.66575	23	0.315068	0.458334	0.0849589	-0.277778	0.173977	0.6157
203203210071_R03C01	Sus scrofa domesticus	4.7.1	Blood	0.224658	23	0.315068	0.458334	0.0231492	-1.57798	0.145281	-0.537478
203203210061_R01C01	Sus scrofa domesticus	4.7.1	Blood	3.96438	23	0.315068	0.458334	0.183549	0.636459	0.191682	1.32717
203203210121_R05C01	Sus scrofa domesticus	4.7.1	Blood	0.323288	23	0.315068	0.458334	0.0273796	-1.41015	0.157822	-0.0334952
203203210149_R01C01	Sus scrofa domesticus	4.7.1	Blood	2.73425	23	0.315068	0.458334	0.130787	0.166056	0.189348	1.23338
203203210096_R03C01	Sus scrofa domesticus	4.7.1	Blood	2.4411	23	0.315068	0.458334	0.118214	0.053955	0.175718	0.685641
203203210096_R02C01	Sus scrofa domesticus	4.7.1	Blood	0.435616	23	0.315068	0.458334	0.0321974	-1.24806	0.156035	-0.105299
203203210211_R01C02	Sus scrofa domesticus	4.7.1	Blood	0.515068	23	0.315068	0.458334	0.0356052	-1.14745	0.157721	-0.0375524
203203210034_R05C02	Sus scrofa domesticus	4.7.1	Blood	6.26027	23	0.315068	0.458334	0.282021	1.51441	0.214294	2.23581
203203210149_R05C02	Sus scrofa domesticus	4.7.1	Blood	0.126027	23	0.315068	0.458334	0.0189189	-1.77978	0.134449	-0.97277
203203210201_R05C02	Sus scrofa domesticus	4.7.1	Blood	1.23562	23	0.315068	0.458334	0.06651	-0.522594	0.159646	0.0397724
203203210096_R01C01	Sus scrofa domesticus	4.7.1	Blood	5.05753	23	0.315068	0.458334	0.230435	1.05448	0.200661	1.68798
203203210061_R05C02	Sus scrofa domesticus	4.7.1	Blood	1.00274	23	0.315068	0.458334	0.0565217	-0.68532	0.165044	0.256719
203203210127_R03C02	Sus scrofa domesticus	4.7.1	Blood	0.438356	23	0.315068	0.458334	0.0323149	-1.24442	0.158322	-0.0134199
203203210095_R01C02	Sus scrofa domesticus	4.7.1	Blood	4.75342	23	0.315068	0.458334	0.217391	0.938188	0.19647	1.51958
203203210061_R02C01	Sus scrofa domesticus	4.7.1	Blood	3.67671	23	0.315068	0.458334	0.17121	0.526454	0.172246	0.546114
203203210121_R03C02	Sus scrofa domesticus	4.7.1	Blood	4.06575	23	0.315068	0.458334	0.187897	0.675223	0.194962	1.45897
203203210201_R04C01	Sus scrofa domesticus	4.7.1	Blood	3.0411	23	0.315068	0.458334	0.143948	0.283394	0.186767	1.12964
203203210149_R04C01	Sus scrofa domesticus	4.7.1	Blood	4.34795	23	0.315068	0.458334	0.2	0.783133	0.195885	1.49605
203203210149_R05C01	Sus scrofa domesticus	4.7.1	Blood	2.4411	23	0.315068	0.458334	0.118214	0.053955	0.177507	0.757528
203203210149_R04C02	Sus scrofa domesticus	4.7.1	Blood	2.33425	23	0.315068	0.458334	0.113631	0.0130959	0.172395	0.552109
203203210095_R06C01	Sus scrofa domesticus	4.7.1	Blood	4.34795	23	0.315068	0.458334	0.2	0.783133	0.191861	1.33434
203203210127_R02C02	Sus scrofa domesticus	4.7.1	Blood	3.04384	23	0.315068	0.458334	0.144066	0.284442	0.190481	1.27891
203203210095_R02C02	Sus scrofa domesticus	4.7.1	Blood	2.23288	23	0.315068	0.458334	0.109283	-0.0260031	0.165308	0.267322
203203210095_R06C02	Sus scrofa domesticus	4.7.1	Blood	0.126027	23	0.315068	0.458334	0.0189189	-1.77978	0.134878	-0.955503
203203210205_R05C01	Sus scrofa domesticus	4.7.1	Blood	0.323288	23	0.315068	0.458334	0.0273796	-1.41015	0.155883	-0.111434
203203210061_R01C02	Sus scrofa domesticus	4.7.1	Blood	0.0794521	23	0.315068	0.458334	0.0169213	-1.89137	0.121331	-1.49992
203203210061_R06C01	Sus scrofa domesticus	4.7.1	Blood	0.0794521	23	0.315068	0.458334	0.0169213	-1.89137	0.117831	-1.64054
203203210034_R06C01	Sus scrofa domesticus	4.7.1	Blood	0.030137	23	0.315068	0.458334	0.0148061	-2.02491	0.115392	-1.73857
203203210121_R03C01	Sus scrofa domesticus	4.7.1	Blood	0.0328767	23	0.315068	0.458334	0.0149236	-2.017	0.12328	-1.4216
203203210034_R04C02	Sus scrofa domesticus	4.7.1	Blood	5.96164	23	0.315068	0.458334	0.269213	1.40021	0.201513	1.72224
203203210095_R04C01	Sus scrofa domesticus	4.7.1	Blood	4.75342	23	0.315068	0.458334	0.217391	0.938188	0.190538	1.28119
203203210201_R03C02	Sus scrofa domesticus	4.7.1	Blood	2.13699	23	0.315068	0.458334	0.10517	-0.0643639	0.175221	0.665694
203203210127_R01C02	Sus scrofa domesticus	4.7.1	Blood	4.34795	23	0.315068	0.458334	0.2	0.783133	0.197297	1.55279
203203210149_R02C01	Sus scrofa domesticus	4.7.1	Blood	0.126027	23	0.315068	0.458334	0.0189189	-1.77978	0.141001	-0.70947
203203210085_R01C02	Sus scrofa domesticus	4.7.1	Blood	3.04384	23	0.315068	0.458334	0.144066	0.284442	0.190702	1.28779
203203210085_R02C02	Sus scrofa domesticus	4.7.1	Blood	3.0411	23	0.315068	0.458334	0.143948	0.283394	0.178117	0.782073
203203210149_R03C01	Sus scrofa domesticus	4.7.1	Blood	0.224658	23	0.315068	0.458334	0.0231492	-1.57798	0.1352	-0.942563
203203210201_R06C01	Sus scrofa domesticus	4.7.1	Blood	2.23288	23	0.315068	0.458334	0.109283	-0.0260031	0.171712	0.524652
203203210149_R06C01	Sus scrofa domesticus	4.7.1	Blood	3.04384	23	0.315068	0.458334	0.144066	0.284442	0.181744	0.927806
203203210127_R03C01	Sus scrofa domesticus	4.7.1	Blood	1.24658	23	0.315068	0.458334	0.06698	-0.515551	0.173178	0.583589
203203210149_R03C02	Sus scrofa domesticus	4.7.1	Blood	2.14521	23	0.315068	0.458334	0.105523	-0.0610176	0.172159	0.542615
203203210201_R01C02	Sus scrofa domesticus	4.7.1	Blood	0.435616	23	0.315068	0.458334	0.0321974	-1.24806	0.156658	-0.0802828
203203210121_R02C01	Sus scrofa domesticus	4.7.1	Blood	0.435616	23	0.315068	0.458334	0.0321974	-1.24806	0.160199	0.0620064
203203210061_R03C01	Sus scrofa domesticus	4.7.1	Blood	0.99726	23	0.315068	0.458334	0.0562867	-0.689487	0.161268	0.104971
203203210061_R04C01	Sus scrofa domesticus	4.7.1	Blood	0.99726	23	0.315068	0.458334	0.0562867	-0.689487	0.157013	-0.0660164
203203210019_R06C02	Sus scrofa domesticus	4.7.1	Blood	2.03288	23	0.315068	0.458334	0.100705	-0.10775	0.162129	0.139553
203203210061_R05C01	Sus scrofa domesticus	4.7.1	Blood	2.57808	23	0.315068	0.458334	0.124089	0.106338	0.160457	0.0723733
203203210034_R05C01	Sus scrofa domesticus	4.7.1	Blood	0.0356164	23	0.315068	0.458334	0.0150411	-2.00916	0.119149	-1.58758
203203210071_R05C02	Sus scrofa domesticus	4.7.1	Blood	0.221918	23	0.315068	0.458334	0.0230317	-1.58307	0.135001	-0.950577
203203210121_R06C02	Sus scrofa domesticus	4.7.1	Blood	3.54521	23	0.315068	0.458334	0.16557	0.476166	0.185522	1.07962
203203210127_R05C01	Sus scrofa domesticus	4.7.1	Blood	2.74247	23	0.315068	0.458334	0.13114	0.169199	0.186314	1.11144
203203210034_R01C01	Sus scrofa domesticus	4.7.1	Blood	2.13699	23	0.315068	0.458334	0.10517	-0.0643639	0.175048	0.658734
203203210121_R05C02	Sus scrofa domesticus	4.7.1	Blood	0.0356164	23	0.315068	0.458334	0.0150411	-2.00916	0.120491	-1.53367
203203210149_R01C02	Sus scrofa domesticus	4.7.1	Blood	5.96164	23	0.315068	0.458334	0.269213	1.40021	0.198323	1.59403
203203210201_R04C02	Sus scrofa domesticus	4.7.1	Blood	2.23836	23	0.315068	0.458334	0.109518	-0.0238548	0.18572	1.08757
203203210085_R05C01	Sus scrofa domesticus	4.7.1	Blood	5.45753	23	0.315068	0.458334	0.247591	1.20744	0.203357	1.79633
203203210034_R04C01	Sus scrofa domesticus	4.7.1	Blood	1.23836	23	0.315068	0.458334	0.0666275	-0.520828	0.167209	0.343716
203203210034_R03C01	Sus scrofa domesticus	4.7.1	Blood	0.323288	23	0.315068	0.458334	0.0273796	-1.41015	0.154449	-0.169031
203203210085_R06C01	Sus scrofa domesticus	4.7.1	Blood	4.34521	23	0.315068	0.458334	0.199882	0.782085	0.193031	1.38137
203203210019_R05C02	Sus scrofa domesticus	4.7.1	Blood	0.0794521	23	0.315068	0.458334	0.0169213	-1.89137	0.122843	-1.43914
203203210121_R06C01	Sus scrofa domesticus	4.7.1	Blood	0.435616	23	0.315068	0.458334	0.0321974	-1.24806	0.153943	-0.189371
204529320053_R05C02	Delphinapterus leucas	4.19.1	Blood	32.5832	50	1.27945	11.0075	0.660354	4.39261	0.180448	0.963262
202897220152_R02C01	Delphinapterus leucas	4.19.1	Blood	32.54	50	1.27945	11.0075	0.659513	4.38573	0.185999	1.36132
202894750036_R04C01	Delphinapterus leucas	4.19.1	Blood	32.83	50	1.27945	11.0075	0.665168	4.43192	0.180379	0.958303
204551090022_R02C02	Delphinapterus leucas	4.19.1	Blood	20.2793	50	1.27945	11.0075	0.420416	2.43322	0.173867	0.491331
205128010025_R02C01	Delphinapterus leucas	4.19.1	Blood	41.23	50	1.27945	11.0075	0.828976	5.76961	0.171827	0.345042
202894750036_R02C01	Delphinapterus leucas	4.19.1	Blood	2.22	50	1.27945	11.0075	0.0682428	-0.584676	0.152086	-1.0706
205128010039_R06C02	Delphinapterus leucas	4.19.1	Blood	41.23	50	1.27945	11.0075	0.828976	5.76961	0.187262	1.45192
204551090022_R03C02	Delphinapterus leucas	4.19.1	Blood	7.2115	50	1.27945	11.0075	0.165582	0.35218	0.165335	-0.120492
204551090022_R05C02	Delphinapterus leucas	4.19.1	Blood	30.8775	50	1.27945	11.0075	0.627092	4.12098	0.187211	1.44825
202897220153_R01C01	Delphinapterus leucas	4.19.1	Blood	19.31	50	1.27945	11.0075	0.401515	2.27886	0.174514	0.53775
204529320121_R04C02	Delphinapterus leucas	4.19.1	Blood	2.33539	50	1.27945	11.0075	0.0704929	-0.552235	0.154795	-0.876343
204529320053_R04C02	Delphinapterus leucas	4.19.1	Blood	34.5325	50	1.27945	11.0075	0.698369	4.70304	0.181073	1.0081
204529320053_R06C02	Delphinapterus leucas	4.19.1	Blood	10.768	50	1.27945	11.0075	0.234937	0.918546	0.168365	0.0968074
204551090057_R04C02	Delphinapterus leucas	4.19.1	Blood	11.9918	50	1.27945	11.0075	0.258802	1.11344	0.172573	0.39854
203531420063_R03C02	Delphinapterus leucas	4.19.1	Blood	21.33	50	1.27945	11.0075	0.440907	2.60055	0.17169	0.335245
203531420063_R04C02	Delphinapterus leucas	4.19.1	Blood	30.92	50	1.27945	11.0075	0.627921	4.12775	0.189294	1.59763
203531420063_R05C02	Delphinapterus leucas	4.19.1	Blood	30.92	50	1.27945	11.0075	0.627921	4.12775	0.186629	1.40649
204529320121_R05C02	Delphinapterus leucas	4.19.1	Blood	1.91376	50	1.27945	11.0075	0.0622707	-0.676256	0.152152	-1.06586
204529320121_R06C02	Delphinapterus leucas	4.19.1	Blood	9.96578	50	1.27945	11.0075	0.219293	0.790798	0.166293	-0.0518004
204529320102_R02C01	Delphinapterus leucas	4.19.1	Blood	3.06913	50	1.27945	11.0075	0.0848017	-0.367433	0.165835	-0.0846084
204551090023_R02C01	Delphinapterus leucas	4.19.1	Blood	8.45175	50	1.27945	11.0075	0.189768	0.549689	0.167004	-0.000785873
202894750035_R05C02	Delphinapterus leucas	4.19.1	Blood	11.35	50	1.27945	11.0075	0.246287	1.01123	0.159206	-0.560022
205128010039_R04C02	Delphinapterus leucas	4.19.1	Blood	18.45	50	1.27945	11.0075	0.384744	2.14191	0.164974	-0.146342
204529320109_R06C02	Delphinapterus leucas	4.19.1	Blood	4.01095	50	1.27945	11.0075	0.103168	-0.171388	0.153838	-0.944972
204529320102_R01C01	Delphinapterus leucas	4.19.1	Blood	6.1848	50	1.27945	11.0075	0.14556	0.18868	0.153381	-0.977725
204551090023_R01C01	Delphinapterus leucas	4.19.1	Blood	9.76044	50	1.27945	11.0075	0.215289	0.758098	0.177915	0.781604
202897220070_R02C01	Delphinapterus leucas	4.19.1	Blood	32.54	50	1.27945	11.0075	0.659513	4.38573	0.183112	1.15432
204551090022_R04C02	Delphinapterus leucas	4.19.1	Blood	38.8638	50	1.27945	11.0075	0.782833	5.39279	0.195631	2.05208
203531420018_R01C02	Delphinapterus leucas	4.19.1	Blood	34.93	50	1.27945	11.0075	0.70612	4.76634	0.189074	1.58184
205863120005_R05C01	Delphinapterus leucas	4.19.1	Blood	11.43	50	1.27945	11.0075	0.247847	1.02397	0.15764	-0.672275
204551090023_R03C01	Delphinapterus leucas	4.19.1	Blood	7.64956	50	1.27945	11.0075	0.174124	0.42194	0.152585	-1.0348
204529320109_R04C02	Delphinapterus leucas	4.19.1	Blood	9.32238	50	1.27945	11.0075	0.206746	0.688337	0.161998	-0.359777
204529320109_R05C02	Delphinapterus leucas	4.19.1	Blood	5.6783	50	1.27945	11.0075	0.135683	0.108019	0.168846	0.131291
204551090022_R03C01	Delphinapterus leucas	4.19.1	Blood	5.93292	50	1.27945	11.0075	0.140648	0.148568	0.154484	-0.898628
204551090022_R04C01	Delphinapterus leucas	4.19.1	Blood	0.325804	50	1.27945	11.0075	0.0313041	-1.364	0.143732	-1.66961
204529320113_R03C01	Delphinapterus leucas	4.19.1	Blood	11.8658	50	1.27945	11.0075	0.256346	1.09338	0.179519	0.896688
204551090022_R01C01	Delphinapterus leucas	4.19.1	Blood	0.826831	50	1.27945	11.0075	0.0410746	-1.09236	0.138428	-2.05001
203531420018_R01C01	Delphinapterus leucas	4.19.1	Blood	8.44	50	1.27945	11.0075	0.189539	0.547818	0.170674	0.262409
204529320102_R05C01	Delphinapterus leucas	4.19.1	Blood	4.69541	50	1.27945	11.0075	0.116516	-0.049721	0.167838	0.0589937
203531420018_R04C01	Delphinapterus leucas	4.19.1	Blood	48.94	50	1.27945	11.0075	0.979329	6.99743	0.187118	1.44161
204551090057_R05C02	Delphinapterus leucas	4.19.1	Blood	0.791239	50	1.27945	11.0075	0.0403805	-1.1094	0.148588	-1.32144
205863120005_R03C01	Delphinapterus leucas	4.19.1	Blood	0.05	50	1.27945	11.0075	0.0259256	-1.55252	0.126848	-2.88042
204551090022_R06C01	Delphinapterus leucas	4.19.1	Blood	27.2635	50	1.27945	11.0075	0.556616	3.54546	0.16344	-0.256347
204551090022_R01C02	Delphinapterus leucas	4.19.1	Blood	13.3251	50	1.27945	11.0075	0.284804	1.32577	0.171518	0.322894
204529320109_R03C02	Delphinapterus leucas	4.19.1	Blood	2.90212	50	1.27945	11.0075	0.0815448	-0.406595	0.163951	-0.219709
204529320113_R02C01	Delphinapterus leucas	4.19.1	Blood	10.7652	50	1.27945	11.0075	0.234883	0.91811	0.177318	0.738804
202894750036_R01C01	Delphinapterus leucas	4.19.1	Blood	1.16	50	1.27945	11.0075	0.0475717	-0.945509	0.153434	-0.973946
204551090022_R02C01	Delphinapterus leucas	4.19.1	Blood	3.97262	50	1.27945	11.0075	0.102421	-0.17866	0.146063	-1.50251
204551090022_R05C01	Delphinapterus leucas	4.19.1	Blood	16.2984	50	1.27945	11.0075	0.342786	1.79927	0.171863	0.347674
202894750035_R01C02	Delphinapterus leucas	4.19.1	Blood	5.31	50	1.27945	11.0075	0.128501	0.0493674	0.158018	-0.645161
202894750035_R04C02	Delphinapterus leucas	4.19.1	Blood	32.82	50	1.27945	11.0075	0.664973	4.43032	0.183047	1.14967
204529320113_R01C01	Delphinapterus leucas	4.19.1	Blood	11.8686	50	1.27945	11.0075	0.2564	1.09382	0.174062	0.505325
203531420018_R05C01	Delphinapterus leucas	4.19.1	Blood	8.44	50	1.27945	11.0075	0.189539	0.547818	0.17459	0.543196
203531420018_R06C01	Delphinapterus leucas	4.19.1	Blood	16.39	50	1.27945	11.0075	0.344572	1.81385	0.165111	-0.136546
202894750036_R03C01	Delphinapterus leucas	4.19.1	Blood	1.12	50	1.27945	11.0075	0.0467917	-0.962042	0.146244	-1.48952
203531420041_R05C02	Delphinapterus leucas	4.19.1	Blood	11.65	50	1.27945	11.0075	0.252137	1.05901	0.163485	-0.253118
202894750035_R06C02	Delphinapterus leucas	4.19.1	Blood	39.16	50	1.27945	11.0075	0.788609	5.43997	0.172472	0.391326
204551090057_R06C02	Delphinapterus leucas	4.19.1	Blood	1.79329	50	1.27945	11.0075	0.0599216	-0.714712	0.147569	-1.39446
204529320113_R04C01	Delphinapterus leucas	4.19.1	Blood	11.9589	50	1.27945	11.0075	0.258162	1.10821	0.171204	0.300413
202897220040_R01C01	Delphinapterus leucas	4.19.1	Blood	19.31	50	1.27945	11.0075	0.401515	2.27886	0.174495	0.536395
202894750035_R02C02	Delphinapterus leucas	4.19.1	Blood	18.26	50	1.27945	11.0075	0.381039	2.11165	0.175607	0.616101
204529320102_R04C01	Delphinapterus leucas	4.19.1	Blood	11.5975	50	1.27945	11.0075	0.251114	1.05065	0.157568	-0.677482
204529320102_R03C01	Delphinapterus leucas	4.19.1	Blood	3.71526	50	1.27945	11.0075	0.0974019	-0.228902	0.153327	-0.981555
204529320102_R06C01	Delphinapterus leucas	4.19.1	Blood	2.3436	50	1.27945	11.0075	0.0706531	-0.549966	0.155055	-0.857698
204529320109_R02C02	Delphinapterus leucas	4.19.1	Blood	3.34018	50	1.27945	11.0075	0.0900874	-0.306968	0.160552	-0.463493
202894750035_R03C02	Delphinapterus leucas	4.19.1	Blood	31.21	50	1.27945	11.0075	0.633576	4.17393	0.180955	0.999654
204529320102_R01C02	Delphinapterus leucas	4.19.1	Blood	4.1013	50	1.27945	11.0075	0.10493	-0.154454	0.159008	-0.574215

## Sheet: Figure 4
Data for Figure 4. Young and Old AROCMs and Adjusted AROCMs by Species (alphabetic order from row 6) and lemur families (rows 1 to 5) in BivProm2+.
	SpeciesLatinName	Lifespan	AROCM_BivProm2+Young	AROCM_BivProm2+Old	AdjAROCM_BivProm2+Young	AdjAROCM_BivProm2+Old
1	Indriidae	26.4713		0.06161		0.0232414
2	Lemuridae	34.6603	1.46832	0.0647953	0.0637514	0.0206768
3	Lorisidae	23.0619		0.138311		0.049429
4	Cheirogaleidae	22.7333		0.0731983		0.0328488
5	Daubentoniidae	37
6	Acinonyx jubatus	20.5	0.877792	0.0371758	0.00826251	0.00679988
7	Acomys cahirinus	5.9	2.28621	0.658182	0.207771	0.169736
8	Antrozous pallidus	14.8	2.00055	0.571246	0.133351	0.0970913
9	Aonyx cinereus	23		0.213143		0.0557421
10	Apodemus sylvaticus	6.3	3.3794	-0.184178	0.192351	-0.0127216
11	Balaena mysticetus	211	0.0156225	0.0176234	0.00101157	0.00471927
12	Bos taurus	38	0.209424	0.034937	0.00907898	0.00335603
13	Callithrix jacchus	22.8	0.827486	0.19994	0.0516086	0.0503465
14	Canis lupus familiaris	24	0.761411	0.193086	0.0492913	0.0464247
15	Capra hircus	20.8	1.21983	0.243502	0.0518955	0.038319
16	Capreolus capreolus	17.5	2.09804	0.178857	0.0842827	0.0463937
17	Carollia perspicillata	17	1.22023	0.241602	0.0913455	0.0628088
18	Ceratotherium simum simum	45	0.807418	0.0687927	0.0524581	0.0177872
19	Cervus canadensis	25	0.687156	0.121957	0.0427348	0.0258463
20	Cervus elaphus	31.5	0.437176	0.123752	0.0327814	0.0186335
21	Cheirogaleus medius	30
22	Chlorocebus aethiops sabaeus	30.8	0.92696	0.111993	0.0674555	0.0361199
23	Chrysocyon brachyurus	16.8		0.243295		0.0734397
24	Connochaetes taurinus albojubatus	24.3		0.183449		0.0506442
25	Crocuta crocuta	41.1	0.536894		0.0366651
26	Cynopterus brachyotis	13		0.272845		0.0692547
27	Daubentonia madagascariensis	37		0.082597		0.0355424
28	Delphinapterus leucas	50	0.517536	0.0609629	0.0353984	0.0210309
29	Desmodus rotundus	29.9	0.643204	0.141925	0.039477	0.0318601
30	Diceros bicornis	49		0.0323918		0.0090933
31	Eidolon helvum	21.8		0.197941		0.0586155
32	Elephas maximus	88	0.184229	0.0353507	0.0133805	0.0099847
33	Eptesicus fuscus	23	0.356288	0.157083	0.0237866	0.035926
34	Equus africanus somaliensis	47		0.474578		0.0342927
35	Equus caballus	57	0.413622	0.0673417	0.0275235	0.0129511
36	Equus quagga	38	0.583679	0.116911	0.0392745	0.0263082
37	Eulemur albifrons	34.59		0.086405		0.0304908
38	Eulemur collaris	37		0.0823318		0.0356073
39	Eulemur coronatus	30
40	Eulemur flavifrons	32		0.136018		0.0432272
41	Eulemur macaco	37.5		0.0681853		0.0323957
42	Eulemur mongoz	36.2		0.0492554		0.0196628
43	Eulemur rubriventer	34		0.0632071		0.0317741
44	Eulemur sanfordi	32.94		0.0800518		0.0383678
45	Felis catus	30	0.809139	0.102848	0.0506617	0.0258854
46	Globicephala macrorhynchus	63
47	Gorilla gorilla	60.1		0.0550737		0.018052
48	Hapalemur griseus	27		0.0838795		0.0384905
49	Heterocephalus glaber	37	0.368343	0.129763	0.0240455	0.0216761
50	Hippotragus equinus	25.9	2.13947		0.103927
51	Hippotragus niger	22.2	1.11809		0.0936247
52	Homo sapiens	122.5	0.631987	0.0153883	0.00733474	0.00272319
53	Lagenorhynchus obliquidens	41	0.5263	0.0451267	0.0465639	0.018211
54	Lemur catta	37.3
55	Leptonycteris yerbabuenae	10.1		0.561516		0.149638
56	Litocranius walleri	17.3		0.351008		0.0789847
57	Loxodonta africana	65	0.463404	0.0580157	0.0341216	0.0174579
58	Macaca mulatta	42	0.689026	0.0915595	0.0176439	0.0274936
59	Macropus giganteus	25	16.1607	1.30737	0.0770481	0.0865772
60	Macropus rufogriseus	15.2		0.225321		0.0692861
61	Macropus rufus	25	0.906025	0.185371	0.0636124	0.0275277
62	Marmota flaviventris	21.2	0.964375	0.223881	0.0847173	0.0481297
63	Megaptera novaeangliae	95	0.125166	0.0488125	0.00879822	0.00905912
64	Microtus ochrogaster	5.3	6.02611	1.74845	0.348208	0.14778
65	Mirza zaza	20		0.0998851		0.0241233
66	Molossus molossus	6		0.598145		0.216826
67	Monodelphis domestica	5.1	5.43218	0.419379	0.347225	0.088775
68	Mus musculus	4	6.79083	0.744642	0.459915	0.158219
69	Myotis lucifugus	34
70	Myotis myotis	37.1	0.716623	0.177063	0.038449	0.0184348
71	Myotis vivesi	10	1.58591		0.160088
72	Nanger dama	19.3	3.70581		0.146436
73	Nycticebus coucang	25.8		0.126782		0.0518386
74	Nycticebus pygmaeus	20		0.107189		0.0439842
75	Nycticeius humeralis	6		-0.120725		-0.0264679
76	Odobenus rosmarus divergens	41		0.0656478		0.0268105
77	Orcinus orca	80	0.187397	0.0260204	0.014268	0.00692717
78	Oreamnos americanus	20.8	0.284717	0.199775	0.0193618	0.0421126
79	Oryctolagus cuniculus	9		0.481122		0.116748
80	Otolemur crassicaudatus	22.7		0.178264		0.0466212
81	Ovis aries	22.8	0.75462	0.436533	0.0550029	0.0467007
82	Panthera leo nubica	27		0.241598		0.0579527
83	Panthera tigris	26.3		0.166115		0.0451515
84	Papio hamadryas	37.5		0.0867981		0.017725
85	Peromyscus californicus	5.5	4.17196	0.559425	0.319815	0.102456
86	Peromyscus eremicus	7.4	2.15849	0.539894	0.136229	0.0794339
87	Peromyscus leucopus	7.9	3.03845	0.258449	0.241688	0.0576699
88	Peromyscus maniculatus	8.3	3.10156	0.809171	0.209295	0.125103
89	Peromyscus polionotus	5.5	4.89243	1.13851	0.375046	0.17715
90	Phoca vitulina	48	0.584963	0.0525248	0.039249	0.0158263
91	Phyllostomus discolor	18	1.36845	0.21856	0.0961121	0.0733806
92	Phyllostomus hastatus	22	0.812087	0.194051	0.0661114	0.0539149
93	Propithecus coquereli	30.59
94	Propithecus diadema	21		0.355915		0.066214
95	Propithecus tattersalli	26		0.0752486		0.039671
96	Pteropus hypomelanus	26.5	1.0631	0.157881	0.0737749	0.047238
97	Pteropus poliocephalus	23.6		0.202493		0.0501639
98	Pteropus pumilus	17.3	1.04259	0.160887	0.0659342	0.0591209
99	Pteropus rodricensis	28		0.14386		0.0381683
100	Pteropus vampyrus	24	0.186106	0.158241	0.00968889	0.0513376
101	Rattus norvegicus	3.8	7.92443	0.724192	0.494589	0.198352
102	Rhinolophus ferrumequinum	30.5	0.721619	0.153704	0.0634836	0.0423896
103	Rhynchonycteris naso	8.5		0.484302		0.119147
104	Rousettus aegyptiacus	22.9		0.231908		0.0416407
105	Saccopteryx bilineata	11	-1.89308	0.311934	-0.136754	0.0821855
106	Sarcophilus harrisii	13		0.056285		0.0159423
107	Sorex cinereus	1.9	7.52876	0.961514	0.891427	0.299525
108	Steno bredanensis	32
109	Sus scrofa domesticus	23	1.18775	0.609645	0.0844139	0.0409543
110	Sus scrofa minusculus	23	1.48754	0.553819	0.0963066	0.0621579
111	Tachyglossus aculeatus	49.5
112	Tadarida brasiliensis	12	1.63787	0.291462	0.149317	0.0580975
113	Tragelaphus angasii	18.5		0.10224		0.0274917
114	Tragelaphus eurycerus	21.9	2.72836		0.116173
115	Tragelaphus imberbis	19.8	1.12893	0.743113	0.0761126	0.0646329
116	Tragelaphus strepsiceros	23.5		0.197822		0.0552741
117	Trichechus manatus	69	0.0904892		0.00348005
118	Tupaia longipes	12	-1.17055	1.3906	-0.0359631	0.126626
119	Tupaia tana	11.6		0.922797		0.0925423
120	Tursiops aduncus	49		0.0280934		0.00680447
121	Tursiops truncatus	67	0.243454	0.0425117	0.0143933	0.0115019
122	Varecia rubra	37.5
123	Varecia variegata	39.4		0.062455		0.0317863
124	Vicugna pacos	25.8		0.039007		0.00908451
125	Zalophus californianus	35.7	0.856302	0.0843606	0.0528063	0.0312316

## Sheet: Figure 5
Data for Figure 5. AROCMs and Adjusted AROCMs by Species (alphabetic order from row 6) and lemur families (rows 1 to 5) in BivProm2+.
	SpeciesLatinName	Lifespan	AROCM_BivProm2+	AdjAROCM_BivProm2+
1	Indriidae	26.4713	0.0727339	0.0307667
2	Lemuridae	34.6603	0.0598094	0.0279107
3	Lorisidae	23.0619	0.135745	0.0506428
4	Cheirogaleidae	22.7333	0.074499	0.0359808
5	Daubentoniidae	37	0.0524106	0.0307536
6	Acinonyx jubatus	20.5	0.221576	0.0594416
7	Acomys cahirinus	5.9	0.69539	0.197581
8	Antrozous pallidus	14.8	0.488544	0.10014
9	Aonyx cinereus	23	0.213143	0.0557421
10	Apodemus sylvaticus	6.3	2.34884	0.193153
11	Balaena mysticetus	211	0.00745405	0.0016764
12	Bos taurus	38	0.0841126	0.0131263
13	Callithrix jacchus	22.8	0.197599	0.0536146
14	Canis lupus familiaris	24	0.189961	0.0517189
15	Capra hircus	20.8	0.290503	0.0520505
16	Capreolus capreolus	17.5	0.225879	0.0652607
17	Carollia perspicillata	17	0.23131	0.0705067
18	Ceratotherium simum simum	45	0.0827592	0.0234165
19	Cervus canadensis	25	0.15488	0.0398872
20	Cervus elaphus	31.5	0.173554	0.0336296
21	Cheirogaleus medius	30	0.0522473	0.0334132
22	Chlorocebus aethiops sabaeus	30.8	0.143703	0.0382148
23	Chrysocyon brachyurus	16.8	0.243295	0.0734397
24	Connochaetes taurinus albojubatus	24.3	0.183449	0.0506442
25	Crocuta crocuta	41.1	0.130704	0.0368821
26	Cynopterus brachyotis	13	0.272845	0.0692547
27	Daubentonia madagascariensis	37	0.0547902	0.0311432
28	Delphinapterus leucas	50	0.0616405	0.0224728
29	Desmodus rotundus	29.9	0.141742	0.0362255
30	Diceros bicornis	49	0.0323918	0.0090933
31	Eidolon helvum	21.8	0.197941	0.0586155
32	Elephas maximus	88	0.0359074	0.0106439
33	Eptesicus fuscus	23	0.072519	0.019523
34	Equus africanus somaliensis	47	0.287125	0.0317389
35	Equus caballus	57	0.10399	0.0201562
36	Equus quagga	38	0.141254	0.031559
37	Eulemur albifrons	34.59	0.086405	0.0304908
38	Eulemur collaris	37	0.060181	0.0328569
39	Eulemur coronatus	30	0.0870362	0.0358559
40	Eulemur flavifrons	32	0.0792869	0.0390879
41	Eulemur macaco	37.5	0.0681853	0.0323957
42	Eulemur mongoz	36.2	0.0555123	0.0285474
43	Eulemur rubriventer	34	0.0632071	0.0317741
44	Eulemur sanfordi	32.94	0.0800518	0.0383678
45	Felis catus	30	0.123135	0.0375286
46	Globicephala macrorhynchus	63	0.0537827	0.00671476
47	Gorilla gorilla	60.1	0.0538444	0.0196089
48	Hapalemur griseus	27	0.0838795	0.0384905
49	Heterocephalus glaber	37	0.158754	0.0294872
50	Hippotragus equinus	25.9	0.206568	0.0528388
51	Hippotragus niger	22.2	0.155615	0.0508449
52	Homo sapiens	122.5	0.0153133	0.00272319
53	Lagenorhynchus obliquidens	41	0.0449875	0.0187344
54	Lemur catta	37.3	0.0564082	0.0299514
55	Leptonycteris yerbabuenae	10.1	0.487978	0.140281
56	Litocranius walleri	17.3	0.370826	0.0837896
57	Loxodonta africana	65	0.0579137	0.0182043
58	Macaca mulatta	42	0.0915595	0.0274936
59	Macropus giganteus	25	0.0943903	0.0276186
60	Macropus rufogriseus	15.2	0.225321	0.0692861
61	Macropus rufus	25	0.13464	0.0287887
62	Marmota flaviventris	21.2	0.218686	0.0552952
63	Megaptera novaeangliae	95	0.0475213	0.01021
64	Microtus ochrogaster	5.3	2.14193	0.26257
65	Mirza zaza	20	0.0998851	0.0241233
66	Molossus molossus	6	0.574939	0.212809
67	Monodelphis domestica	5.1	0.798088	0.194926
68	Mus musculus	4	0.947652	0.254137
69	Myotis lucifugus	34	0.365906	0.0340374
70	Myotis myotis	37.1	0.230532	0.0294019
71	Myotis vivesi	10	1.08128	0.156008
72	Nanger dama	19.3	0.651598	0.0925857
73	Nycticebus coucang	25.8	0.126782	0.0518386
74	Nycticebus pygmaeus	20	0.101837	0.0542906
75	Nycticeius humeralis	6	0.515378	0.137921
76	Odobenus rosmarus divergens	41	0.0617456	0.0281662
77	Orcinus orca	80	0.0263334	0.00732558
78	Oreamnos americanus	20.8	0.226374	0.0526473
79	Oryctolagus cuniculus	9	0.481122	0.116748
80	Otolemur crassicaudatus	22.7	0.178264	0.0466212
81	Ovis aries	22.8	0.420277	0.0512937
82	Panthera leo nubica	27	0.210089	0.0564072
83	Panthera tigris	26.3	0.166115	0.0451515
84	Papio hamadryas	37.5	0.1086	0.0221303
85	Peromyscus californicus	5.5	0.967917	0.199496
86	Peromyscus eremicus	7.4	0.681637	0.134295
87	Peromyscus leucopus	7.9	0.806492	0.162792
88	Peromyscus maniculatus	8.3	0.91207	0.146959
89	Peromyscus polionotus	5.5	1.25178	0.251405
90	Phoca vitulina	48	0.064889	0.0210615
91	Phyllostomus discolor	18	0.170319	0.0707978
92	Phyllostomus hastatus	22	0.171932	0.0583076
93	Propithecus coquereli	30.59	0.0607565	0.0321736
94	Propithecus diadema	21	0.355915	0.066214
95	Propithecus tattersalli	26	0.0752486	0.039671
96	Pteropus hypomelanus	26.5	0.135318	0.0474464
97	Pteropus poliocephalus	23.6	0.202493	0.0501639
98	Pteropus pumilus	17.3	0.154557	0.0604651
99	Pteropus rodricensis	28	0.14386	0.0381683
100	Pteropus vampyrus	24	0.14829	0.0520943
101	Rattus norvegicus	3.8	0.736069	0.241166
102	Rhinolophus ferrumequinum	30.5	0.137709	0.0423067
103	Rhynchonycteris naso	8.5	0.172396	0.0463963
104	Rousettus aegyptiacus	22.9	0.231908	0.0416407
105	Saccopteryx bilineata	11	0.176645	0.0498003
106	Sarcophilus harrisii	13	0.115824	0.034392
107	Sorex cinereus	1.9	1.4034	0.473519
108	Steno bredanensis	32	0.0745417	0.0240822
109	Sus scrofa domesticus	23	0.54393	0.0703599
110	Sus scrofa minusculus	23	0.729842	0.079638
111	Tachyglossus aculeatus	49.5	0.181028	0.0330641
112	Tadarida brasiliensis	12	0.30696	0.0884151
113	Tragelaphus angasii	18.5	0.10224	0.0274917
114	Tragelaphus eurycerus	21.9	0.157301	0.0609109
115	Tragelaphus imberbis	19.8	0.163128	0.0622239
116	Tragelaphus strepsiceros	23.5	0.158148	0.0556946
117	Trichechus manatus	69	0.0640728	0.0159828
118	Tupaia longipes	12	1.08432	0.130853
119	Tupaia tana	11.6	0.859449	0.103608
120	Tursiops aduncus	49	0.0216732	0.0054206
121	Tursiops truncatus	67	0.0409207	0.0117062
122	Varecia rubra	37.5	0.024624	0.0134744
123	Varecia variegata	39.4	0.061284	0.0311343
124	Vicugna pacos	25.8	0.147652	0.041472
125	Zalophus californianus	35.7	0.0840978	0.0302546

[truncated: 4 more sheets: Figure 6a-c, Figure 6d-f, Figure 7a,c, Figure 7b,d-f]
